# Supplementary material for: Recessive genetic contribution to congenital heart disease in 5,424 probands
Source: Proc Natl Acad Sci U S A. 2025 Mar 3;122(10):e2419992122. doi: 10.1073/pnas.2419992122 (PMC11912448; doi:10.1073/pnas.2419992122)
Supplement: Supplementary file 2 — Dataset S01 (XLSX) [file pnas.2419992122.sd01.xlsx]

## Sheet: Dataset S1 - Proband Data
Dataset S1 Clinical description of CHD probands
Blinded ID	Trio/Singleton	Capture	Sequencer	Gender	Ancestry	ASJ	Longest HBD segment	Inbreeding Coeff	Consanguineous	Phenotype	Diagnosis	Laterality-associated defect	Left-sided defect	Right-sided valvular defect
1-00025	Trio	V2	HiSeq	F	European	No	0	0	No	HTX	Aortic arch hypoplasia | Atrial septal defect, secundum | Coarctation off the aorta | Hypoplastic tricuspid valve | Restrictive bulboventricular foramen | Single ventricle, left; double inlet left ventricle | Ventricular inversion (l-loop ventricles) | Ventricular septal defect	Yes	Yes	No
1-00034	Trio	V2	HiSeq	M	European	No	0	0	No	CTD	Double outlet right ventricle, ventricular defect committed to pulmonary artery | Dysplastic pulmonary valve | Hypoplastic tricuspid valve | Left aortic arch | Pulmonary stenosis, subvalvar | Single coronary from the left facing cusp | Straddling mitral valve | Tubular hypoplasia of aorta with coarctation | Ventricular septal defect, malalignment	Yes	Yes	No
1-00041	Trio	V2	HiSeq	M	European	Yes	1.89947	0	No	CTD (TOF)	Bicommissural aortic valve | Tetralogy of Fallot with pulmonary atresia	No	Yes	No
1-00070	Trio	V2	HiSeq	F	European	No	0	0	No	D-TGA	Atrial septal defect, secundum | Coronary-cameral fistulae to left ventricle in hypoplastic left heart syndrome | D-loop transposition of the great arteries with intact ventricular septum | Hypoplastic left ventricle (subnormal cavity volume) | Mitral stenosis | Pulmonary atresia,valvar	Yes	Yes	No
1-00075	Trio	V2	HiSeq	M	European	No	0	0	No	HTX	Aortic valve position relative to the pulmonary valve, left and anterior | Asplenia syndrome (right isomerism) | Dextrocardia | Heterotaxy syndrome | Left aortic arch | Pulmonary artery anomaly | Pulmonary atresia congenital | Situs ambiguous of the atria | Totally anomalous pulmonary venous return | Unbalanced complete atrioventricular canal, right dominant | Ventricular inversion (l-loop ventri…	Yes	No	No
1-00079	Trio	V2	HiSeq	F	Mexican	No	3.87186	0.00106967	Yes	LVO (HLHS)	Aortic atresia | Hypoplasia ascending aorta | Hypoplastic left heart syndrome | Hypoplastic left ventricle (subnormal cavity volume) | Mitral atresia | Tubular hypoplasia of the aortic arch	No	Yes	No
1-00083	Trio	V2	HiSeq	M	European	No	0	0	No	HTX	Abdominal situs ambiguous (abdominal heterotaxy) | Asplenia syndrome (right isomerism) | Common atrium | Heterotaxy syndrome | Intestinal malrotation | Left atrial abnormality | Left inferior vena cava to right atrium | Left pulmonary artery abnormality | Left superior vena cava connecting to the left atrium | Main pulmonary artery occlusion | Mesocardia | Pulmonary atresia,valvar | Right aortic …	Yes	No	No
1-00096	Trio	V2	HiSeq	F	European	No	0.716756	0	No	CTD (TOF)	Left aortic arch | Main pulmonary artery occlusion | Pulmonary atresia,valvar | Pulmonary stenosis, bilateral branch pulmonary artery | Single coronary from the left facing cusp | Tetralogy of Fallot with pulmonary atresia | Ventricular septal defect, malalignment	No	No	No
1-00101	Trio	V2	HiSeq	M	Southern_Asian	No	0	0	No	HTX	{A,D,D} | Absence of the suprarenal inferior vena cava with azygous continuation | Aortic arch hypoplasia | Aortic stenosis, subvalvar, atypical | Common atrium | Double outlet right ventricle with atrioventricular canal defect | Hypoplastic left ventricle (subnormal cavity volume) | Left aortic arch with normal branching pattern | Left superior vena cava connecting to the coronary sinus | Levoca…	Yes	Yes	No
1-00111	Trio	V2	HiSeq	M	European	No	0	0	No	LVO (HLHS)	Aortic atresia | Atrial septal defect, secundum | Hypoplasia ascending aorta | Hypoplastic left heart syndrome | Hypoplastic left ventricle (subnormal cavity volume) | Mitral stenosis	No	Yes	No
1-00116	Trio	V2	HiSeq	F	African_AfrAm	No	0	0	No	CTD	Left superior vena cava connecting to the coronary sinus | Left superior vena cava, non-communicating with right superior vena cava | Sino-septal defect | Truncus arteriosus type II (main pulmonary artery absent) | Ventricular septal defect, muscular	No	No	No
1-00141	Trio	V2	HiSeq	M	European	No	0	0	No	CTD (TOF)	Pulmonary stenosis, valvar | Single coronary from the left facing cusp | Tetralogy of Fallot	No	No	No
1-00148	Trio	V2	HiSeq	M	European	No	0	0	No	LVO (HLHS)	Aortic atresia | Atrial septal defect, secundum | Coarctation off the aorta | Hypoplasia ascending aorta | Hypoplastic left heart syndrome | Mitral atresia	No	Yes	No
1-00150	Trio	V2	HiSeq	F	European	No	0	0	No	CTD (TOF)	Hypoplastic main pulmonary artery | Pulmonary stenosis, valvar | Right aortic arch with mirror image branching pattern | Tetralogy of Fallot | Ventricular septal defect, malalignment	No	No	No
1-00151	Trio	V2	HiSeq	M	European	Yes	3.18974	0.00164867	Yes	CTD (TOF)	Hypoplastic left pulmonary artery | Hypoplastic right pulmonary artery | Multiple major aortopulmonary collateral arteries (mapcas) | Right aortic arch | Tetralogy of Fallot with pulmonary atresia	No	No	No
1-00154	Trio	V2	HiSeq	M	European	No	0.479807	0	No	LVO (HLHS)	Aortic stenosis - valvar | Hypoplastic left heart syndrome | Left aortic arch | Mitral stenosis, valvar	No	Yes	No
1-00157	Trio	V2	HiSeq	F	European	No	0	0	No	CTD (TOF)	Hypoplastic main pulmonary artery | Patent foramen ovale | Pulmonary stenosis | Tetralogy of Fallot | Tricuspid valve prolapse | Ventricular septal defect, membranous | Ventricular septal defect, single	No	No	No
1-00159	Trio	V2	HiSeq	F	European	Yes	0	0	No	OTH (AVC)	Absence of the suprarenal inferior vena cava with azygous continuation | Aortic atresia | Common atrium | Heterotaxy syndrome | Hypoplastic left heart syndrome | Hypoplastic left ventricle (subnormal cavity volume) | Mitral atresia | Polysplenia syndrome (left isomerism) | Tubular hypoplasia of the aortic arch	Yes	Yes	No
1-00161	Trio	V2	HiSeq	M	Southern_Asian	No	24.7834	0.0520096	Yes	HTX	Aberrant right subclavian artery | Atrial septal defect, secundum | Atypical coronary arteries in d-loop transposition of the great arteries | Dextrocardia | L-loop corrected transposition of the great arteries {S,L,?} with ventricular septal defect | Single right coronary in d-loop transposition of the great arteries | Ventricular septal defect, muscular | Ventricular septal defect, subpulmonary…	Yes	No	No
1-00170	Trio	V2	HiSeq	F	European	No	0.2313	0	No	LVO (HLHS)	Aortic arch hypoplasia | Aortic atresia | Atrial septal defect | Hypoplasia ascending aorta | Hypoplastic left heart syndrome | Hypoplastic left pulmonary artery | Hypoplastic left ventricle (subnormal cavity volume) | Hypoplastic right pulmonary artery | Left aortic arch | Mitral atresia	No	Yes	No
1-00172	Trio	V2	HiSeq	M	African_AfrAm	No	0	0	No	LVO (HLHS)	{S,D,D} | Aortic arch hypoplasia | Aortic atresia | Hypoplastic left ventricle (subnormal cavity volume) | Mitral atresia | Patent ductus arteriosus	No	Yes	No
1-00174	Trio	V2	HiSeq	M	European	No	0	0	No	CTD (TOF)	Dilated aortic root | Hypoplastic left pulmonary artery | Hypoplastic pulmonary annulus | Hypoplastic right pulmonary artery | Tetralogy of Fallot with pulmonary atresia and multiple aortopulmonary collaterals	No	No	No
1-00175	Trio	V2	HiSeq	F	European	No	0.798656	0	No	HTX	Double outlet right ventricle | Hypoplastic left ventricle (subnormal cavity volume) | Straddling mitral valve | Superior-inferior ventricles (upstairs-downstairs ventricles) | Ventricular inversion (l-loop ventricles)	Yes	Yes	No
1-00185	Trio	V2	HiSeq	M	European	No	0	0	No	LVO	Bicommissural aortic valve | Coarctation of the aorta, simple (isolated) | Multiple atrial septal defects | Patent ductus arteriosus	No	Yes	No
1-00186	Trio	V2	HiSeq	M	European	No	1.29945	0	No	CTD (TOF)	Multiple major aortopulmonary collateral arteries (mapcas) | Tetralogy of Fallot with pulmonary atresia and multiple aortopulmonary collaterals | Ventricular septal defect, malalignment	No	No	No
1-00197	Trio	V2	HiSeq	F	European	No	4.96562	0.00137182	Yes	LVO (HLHS)	Aortic atresia | Hypoplasia ascending aorta | Hypoplastic left heart syndrome | Hypoplastic left ventricle (subnormal cavity volume) | Mitral atresia | Patent foramen ovale | Tubular hypoplasia of the aortic arch	No	Yes	No
1-00198	Trio	V2	HiSeq	F	African_AfrAm	No	1.07046	0	No	CTD (TOF)	Hypoplastic pulmonary annulus | Left aortic arch | Pulmonary stenosis, subvalvar | Pulmonary stenosis, supravalvar | Retro-aortic innominate vein | Tetralogy of Fallot | Ventricular septal defect, malalignment | Ventricular septal defect, multiple | Ventricular septal defect, muscular	No	No	No
1-00222	Trio	V2	HiSeq	F	Undetermined	No	17.0568	0.0342678	Yes	LVO (HLHS)	Aortic atresia | Atrial septal defect, secundum | Coarctation off the aorta | Hypoplastic left heart syndrome | Left superior vena cava connecting to the coronary sinus | Mitral atresia	No	Yes	No
1-00225	Trio	V2	HiSeq	M	European	No	0	0	No	LVO	Aortic stenosis - valvar | Bicommissural aortic valve, right-left fusion | Dilated aortic root | Dilated ascending aorta | Patent foramen ovale	No	Yes	No
1-00230	Trio	V2	HiSeq	F	European	No	0	0	No	LVO	Aortic stenosis, subvalvar, discrete, membraneous | Bicommissural aortic valve, right-non fusion | Cleft mitral valve | Left superior vena cava connecting to the coronary sinus | Ostium primum atrial septal defect	No	Yes	No
1-00235	Trio	V2	HiSeq	M	European	No	0.000772068	0	No	CTD	Aortic arch hypoplasia | Dilated left atrium | Double outlet right ventricle, Taussig-Bing | Main pulmonary artery abnormality | Pulmonary stenosis, valvar | Restrictive patent foramen ovale | Tubular hypoplasia of aorta with coarctation	Yes	Yes	No
1-00241	Trio	V2	HiSeq	F	Southern_Asian	No	0.343987	0	No	OTH	Atrial septal defect, secundum | Double orifice mitral valve | Totally anomalous pulmonary venous return, supracardiac	No	Yes	No
1-00243	Trio	V2	HiSeq	M	European	No	0	0	No	LVO	Coarctation off the aorta | Congenital mitral valve abnormality | Mitral stenosis | Patent ductus arteriosus	No	Yes	No
1-00249	Trio	V2	HiSeq	M	Mexican	No	19.5326	0.00798047	Yes	LVO (HLHS)	Aneurysm of septum primum | Aneurysm of septum primum | Aortic arch hypoplasia | Aortic atresia | Hypoplastic left heart syndrome | Mitral stenosis | Secundum atrial septal defect, restricitve	No	Yes	No
1-00258	Trio	V2	HiSeq	M	European	No	0	0	No	CTD	Double outlet right ventricle, Taussig-Bing | Hypoplastic aortic annulus | Left aortic arch | Tubular hypoplasia of aorta with coarctation | Ventricular septal defect, membranous	Yes	Yes	No
1-00281	Trio	V2	HiSeq	F	African_AfrAm	No	1.13588	0	No	HTX	{A,D,S} | Absence of the suprarenal inferior vena cava with azygous continuation | Heterotaxy syndrome | Left aortic arch with normal branching pattern | Patent ductus arteriosus | Sinus venosus septal defect	Yes	No	No
1-00293	Trio	V2	HiSeq	F	European	No	0	0	No	LVO (HLHS)	Aneurysm of septum primum | Aneurysm of septum primum | Aortic atresia | Atrial septal defect, secundum | Hypoplasia ascending aorta | Hypoplastic left heart syndrome | Left sided atrioventricular valve atresia | Patent ductus arteriosus | Right atrial dilatation | Right ventricular dilation/enlargement | Tricuspid regurgitation	No	Yes	No
1-00303	Trio	V2	HiSeq	M	African_AfrAm	No	0.601654	0	No	CTD	Double outlet right ventricle, Taussig-Bing | Left aortic arch | Ventricular septal defect, membranous	Yes	No	No
1-00304	Trio	V2	HiSeq	M	African_AfrAm	No	1.17609	0	No	CTD	Aortic abnormality | Interrupted aortic arch | Left aortic arch | Left-sided descending aorta | Truncus arteriosus	No	No	No
1-00305	Trio	V2	HiSeq	M	European	No	0	0	No	CTD (TOF)	Tetralogy of Fallot with pulmonary atresia and multiple aortopulmonary collaterals	No	No	No
1-00312	Trio	V2	HiSeq	F	European	Yes	0	0	No	LVO (HLHS)	Aortic stenosis - valvar | Hypoplasia ascending aorta | Hypoplastic aortic annulus | Hypoplastic left heart syndrome | Hypoplastic left ventricle (subnormal cavity volume) | Hypoplastic mitral valve | Mitral stenosis | Tubular hypoplasia of the aortic arch	No	Yes	No
1-00323	Trio	V2	HiSeq	F	African_AfrAm	No	2.25346	0.000622547	No	HTX	{S,D,D} | Aortic stenosis, subvalvar, muscular | Bilateral subarterial conus | Crisscross atrioventricular valves | Dextrocardia | Double outlet right ventricle | Hypoplastic right ventricle (subnormal cavity volume) | Superior-inferior ventricles (upstairs-downstairs ventricles) | Ventricular septal defect, malalignment | Ventricular septal defect, muscular	Yes	Yes	No
1-00325	Trio	V2	HiSeq	M	European	No	0	0	No	LVO	Coarctation off the aorta	No	Yes	No
1-00342	Trio	V2	HiSeq	F	European	No	0	0	No	HTX	Atrial septal defect, secundum | Biventricular, discordant atrioventricular connection | Crisscross atrioventricular valves | Discontinuity of pulmonary arteries | Double outlet right ventricle, ventricular defect committed to pulmonary artery | Left-sided patent ductus arteriosus | Patent ductus arteriosus, right sided | Pulmonary stenosis, subvalvar | Pulmonary stenosis, valvar | Ventricular in…	Yes	No	No
1-00344	Trio	V2	HiSeq	M	European	No	0.289617	0	No	D-TGA	D-loop transposition of the great arteries with ventricular septal defect | Pulmonary stenosis, subvalvar | Pulmonary stenosis, valvar	Yes	No	No
1-00347	Trio	V2	HiSeq	F	European	No	0	0	No	LVO (HLHS)	Aortic atresia | Atrial septal defect, secundum | Hypoplasia ascending aorta | Hypoplastic left ventricle (subnormal cavity volume) | Mitral atresia	No	Yes	No
1-00360	Trio	V2	HiSeq	F	European	Yes	5.73212	0.00294064	Yes	HTX	Asplenia syndrome (right isomerism) | Atrioventricular canal (endocardial cushion defect) | Dextrocardia | Double outlet right ventricle | Heterotaxy syndrome | Left superior vena cava connecting to the left atrium | Ostium primum atrial septal defect | Partially anomalous pulmonary veins | Pulmonary atresia congenital | Single ventricle	Yes	No	No
1-00363	Trio	V2	HiSeq	M	Undetermined	No	0	0	No	CTD (TOF)	Atrial septal defect, secundum | Dilated aortic root | Hypoplastic left pulmonary artery | Hypoplastic right pulmonary artery | Left aortic arch | Left superior vena cava connecting to the coronary sinus | Pulmonary stenosis, subvalvar | Pulmonary stenosis, valvar | Tetralogy of Fallot | Ventricular septal defect, malalignment | Ventricular septal defect, muscular	No	No	No
1-00366	Trio	V2	HiSeq	F	European	No	0	0	No	CTD (TOF)	Congenital pulmonary valve abnormality | Dilated right pulmonary artery | Hypoplastic pulmonary annulus | Left aortic arch | Main pulmonary artery abnormality | Tetralogy of Fallot | Ventricular septal defect, malalignment	No	No	No
1-00370	Trio	V2	HiSeq	F	African_AfrAm	No	2.03653	0.000562617	No	D-TGA	Cleft mitral valve with regurgitation | Congenital mitral valve abnormality | D-loop transposition of the great arteries with intact ventricular septum | Pulmonary stenosis, subvalvar | Usual coronary arteries for d-loop transposition of the great arteries	Yes	Yes	No
1-00373	Trio	V2	HiSeq	M	European	No	0	0	No	LVO	Bicommissural aortic valve | Bicommissural aortic valve, right-left fusion | Collateral vessel | Interrupted aortic arch type b | Kabuki syndrome	No	Yes	No
1-00381	Trio	V2	HiSeq	M	European	No	3.19427	0.000882463	No	LVO	Congenital mitral valve abnormality | Hypoplastic aortic annulus | Mitral stenosis | Tricommissural aortic valve | Tubular hypoplasia of the aortic arch	No	Yes	No
1-00384	Trio	V2	HiSeq	F	African_AfrAm	No	1.22159	0	No	LVO (HLHS)	Hypoplastic left ventricle (subnormal cavity volume) | Mitral atresia	No	Yes	No
1-00389	Trio	V2	HiSeq	M	African_AfrAm	No	2.77242	0.0014826	Yes	CTD	Atrial septal defect, secundum | Double outlet right ventricle | Hypoplastic left ventricle (subnormal cavity volume) | Hypoplastic mitral valve | Ventricular septal defect, multiple	Yes	Yes	No
1-00390	Trio	V2	HiSeq	M	Southern_Asian	No	0	0	No	HTX	Atrial septal defect, secundum | Partially anomalous pulmonary veins | Right aortic arch | Sinus venosus septal defect | Situs inversus totalis	Yes	No	No
1-00392	Trio	V2	HiSeq	M	European	No	11.8175	0.00486629	Yes	HTX	Complete common atrioventricular canal | Double outlet right ventricle | Heterotaxy syndrome | L-loop transposition of the great arteries | Left superior vena cava connecting to the coronary sinus | Mesocardia | Patent foramen ovale | Pulmonary stenosis, subvalvar | Pulmonary stenosis, valvar | Right aortic arch | Ventricular inversion (l-loop ventricles)	Yes	No	No
1-00393	Trio	V2	HiSeq	F	European	No	0	0	No	CTD (TOF)	Aberrant right subclavian artery | Hypoplastic left pulmonary artery | Hypoplastic main pulmonary artery | Hypoplastic right pulmonary artery | Multiple major aortopulmonary collateral arteries (mapcas) | Right aortic arch | Tetralogy of Fallot with pulmonary atresia and multiple aortopulmonary collaterals	No	No	No
1-00395	Trio	V2	HiSeq	M	European	Yes	2.69848	0.000745495	No	D-TGA	Aberrant right subclavian artery | Circumflex from right coronary in d-loop transposition of the great arteries | D-loop transposition of the great arteries with intact ventricular septum	Yes	No	No
1-00400	Trio	V2	HiSeq	M	Mexican	No	1.45923	0	No	CTD (TOF)	Pulmonary stenosis, subvalvar | Pulmonary stenosis, valvar | Tetralogy of Fallot	No	No	No
1-00418	Trio	V2	HiSeq	M	European	No	0.107249	0	No	LVO	Left aortic arch with normal branching pattern | Mitral stenosis, valvar | Unicommissural aortic valve	No	Yes	No
1-00420	Trio	V2	HiSeq	M	European	No	0.164983	0	No	HTX	Atrial septal defect, secundum | Coarctation off the aorta | Hypoplastic right ventricle (subnormal cavity volume) | L-loop transposition of the great arteries | L-loop transposition of the great arteries with ventricular septal defect | Left superior vena cava connecting to the right atrium | Tricuspid atresia | Ventricular inversion (l-loop ventricles) | Ventricular septal defect	Yes	Yes	No
1-00421	Trio	V2	HiSeq	M	European	No	0	0	No	CTD (TOF)	Hypoplastic main pulmonary artery | Pulmonary atresia,valvar | Tetralogy of Fallot with pulmonary atresia | Ventricular septal defect, membranous	No	No	No
1-00425	Trio	V2	HiSeq	M	European	No	0	0	No	LVO (HLHS)	Aortic stenosis | Hypoplastic left heart syndrome | Mitral stenosis	No	Yes	No
1-00436	Trio	V2	HiSeq	M	European	No	0.705906	0	No	LVO (HLHS)	Hypoplastic left heart syndrome | Left superior vena cava connecting to the coronary sinus | Mitral atresia	No	Yes	No
1-00437	Trio	V2	HiSeq	M	Undetermined	No	0.389229	0	No	CTD (TOF)	Bicuspid pulmonary valve | Left aortic arch | Main pulmonary artery stenosis | Pulmonary stenosis, subvalvar | Pulmonary stenosis, valvar | Tetralogy of Fallot | Ventricular septal defect, malalignment	No	No	No
1-00441	Trio	V2	HiSeq	F	European	No	0	0	No	LVO	Bicommissural aortic valve, right-left fusion | Coarctation of the aorta, atypical location | Coarctation of the aorta, simple (isolated) | Left aortic arch | Transverse arch obstruction	No	Yes	No
1-00444	Trio	V2	HiSeq	M	European	No	2.63839	0.000728893	No	LVO	Aortic stenosis - subvalvar | Coarctation off the aorta | Mitral stenosis | Patent foramen ovale	No	Yes	No
1-00448	Trio	V2	HiSeq	F	European	No	0	0	No	CTD (TOF)	Multiple major aortopulmonary collateral arteries (mapcas) | Patent foramen ovale | Pulmonary stenosis, subvalvar | Pulmonary stenosis, valvar | Right aortic arch | Tetralogy of Fallot	No	No	No
1-00455	Trio	V2	HiSeq	M	European	No	0	0	No	HTX	{I,D,D} | Aortic valve position relative to the pulmonary valve, anterior | Atrial inversion (situs inversus of the atria) | Congenital tricuspid valve abnormality | D-Looped Ventricles | Dextrocardia | Double outlet right ventricle, ventricular defect uncommitted (remote) | Heterotaxy syndrome | Hypoplastic right ventricle (subnormal cavity volume) | Hypoplastic tricuspid valve | Left superior v…	Yes	No	No
1-00465	Trio	V2	HiSeq	M	European	No	0	0	No	LVO	Coarctation off the aorta | Left aortic arch with normal branching pattern	No	Yes	No
1-00470	Trio	V2	HiSeq	F	Southern_Asian	No	0	0	No	D-TGA	Aortic arch hypoplasia | D-loop transposition of the great arteries | Left juxtaposition of the atrial appendages | Tricuspid atresia	Yes	No	No
1-00479	Trio	V2	HiSeq	M	European	No	0	0	No	LVO (HLHS)	Aortic atresia | Hypoplastic left heart syndrome | Mitral atresia	No	Yes	No
1-00482	Trio	V2	HiSeq	F	Southern_Asian	No	0.528552	0	No	HTX	Left aortic arch | Pulmonary venous stenosis | Right ventricular outflow obstruction due to abnormal muscle band(s) | Tetralogy of Fallot	Yes	No	No
1-00483	Trio	V2	HiSeq	M	European	No	0	0	No	LVO	Bicommissural aortic valve, right-left fusion | Coarctation off the aorta | Left aortic arch	No	Yes	No
1-00484	Trio	V2	HiSeq	F	European	No	0	0	No	CTD (TOF)	Left aortic arch | Tetralogy of Fallot	No	No	No
1-00489	Trio	V2	HiSeq	F	Undetermined	No	0.720019	0	No	HTX	Aortic arch hypoplasia | Atrial septal defect, secundum | Dextrocardia | Double outlet right ventricle, ventricular defect uncommitted (remote) | Excessive myocardial trabeculation or noncompaction | Right aortic arch | Single coronary from the left facing cusp | Situs inversus totalis | Straddling mitral valve | Ventricular septal defect, ECD type	Yes	Yes	No
1-00491	Trio	V2	HiSeq	M	European	No	0	0	No	LVO (HLHS)	Aortic atresia | Atrial septal defect, secundum | Hypoplasia ascending aorta | Hypoplastic left pulmonary artery | Hypoplastic left ventricle (subnormal cavity volume) | Hypoplastic mitral valve | Mitral stenosis | Tubular hypoplasia of aorta with coarctation	No	Yes	No
1-00493	Trio	V2	HiSeq	M	European	No	0	0	No	LVO	Aortic stenosis - valvar | Bicommissural aortic valve, right-non fusion	No	Yes	No
1-00505	Trio	V2	HiSeq	M	European	No	0.11203	0	No	CTD (TOF)	Anomalous origin of left coronary artery from pulmonary artery | Atrial septal defect | Bicommissural aortic valve | Bicuspid pulmonary valve | Coronary artery anomaly, right | Hypoplastic pulmonary annulus | Left aortic arch with normal branching pattern | Patent ductus arteriosus | Pulmonary stenosis, left | Pulmonary stenosis, subvalvar | Tetralogy of Fallot | Ventricular septal defect, malali…	No	Yes	No
1-00508	Trio	V2	HiSeq	M	European	No	2.02493	0.000559417	No	LVO	Abdominal situs solitus | Aortic arch hypoplasia | Aortic valve position relative to the pulmonary valve, left and anterior | Atrial septal defect | Discordant ventriculoarterial connection | Left sided atrioventricular valve atresia | Left superior vena cava connecting to the coronary sinus | Left superior vena cava, non-communicating with right superior vena cava | Levocardia | Single ventricle…	No	Yes	No
1-00517	Trio	V2	HiSeq	M	European	Yes	9.28722e-05	0	No	CTD (TOF)	Tetralogy of Fallot	No	No	No
1-00522	Trio	V2	HiSeq	F	European	No	0.0751931	0	No	LVO (HLHS)	Aortic atresia | Hypoplastic left heart syndrome | Mitral atresia	No	Yes	No
1-00524	Trio	V2	HiSeq	F	Southern_Asian	No	0	0	No	HTX	Atypical complete common atrioventricular canal | Heterotaxy syndrome | Left inferior vena cava to right atrium | Left superior vena cava connecting to the coronary sinus | Situs ambiguous of the atria | Situs inversus totalis | Unbalanced complete atrioventricular canal, left dominant	Yes	No	No
1-00525	Trio	V2	HiSeq	M	European	No	1.75499	0	No	HTX	Atypical cleft of mitral valve | Bicommissural aortic valve | Coarctation off the aorta | Ebstein malformation of the left atrioventricular valve | Ebsteins disease | L-loop transposition of the great arteries with intact ventricular septum | Patent foramen ovale | Tricuspid regurgitation | Ventricular inversion (l-loop ventricles)	Yes	Yes	No
1-00534	Trio	V2	HiSeq	M	Southern_Asian	No	3.18976	0.000881237	No	CTD (TOF)	Left-sided descending aorta | Tetralogy of Fallot with pulmonary atresia	No	No	No
1-00541	Trio	V2	HiSeq	F	Mexican	No	0.0943062	0	No	HTX	Absence of the suprarenal inferior vena cava with azygous continuation | Anomalous hepatic venous drainage | Atrial septal defect, secundum | Atypical coronary arteries in d-loop transposition of the great arteries | D-loop transposition of the great arteries with ventricular septal defect | Heterotaxy syndrome | Left sided azygos | Left superior vena cava connecting to the coronary sinus | Ventr…	Yes	No	No
1-00544	Trio	V2	HiSeq	M	European	No	0	0	No	LVO	Aortic valve abnormality | Coarctation of the aorta, simple (isolated)	No	Yes	No
1-00558	Trio	V2	HiSeq	F	European	No	0.0417957	0	No	CTD (TOF)	Patent ductus arteriosus | Patent foramen ovale | Tetralogy of Fallot	No	No	No
1-00561	Trio	V2	HiSeq	M	European	No	0	0	No	LVO	Aortic stenosis - valvar | Dilated ascending aorta | Hypoplastic aortic isthmus	No	Yes	No
1-00565	Trio	V2	HiSeq	F	European	No	0	0	No	CTD (TOF)	Atrial septal defect, secundum | Discontinuity of pulmonary arteries | Hypoplastic left pulmonary artery | Hypoplastic main pulmonary artery | Hypoplastic right pulmonary artery | Multiple major aortopulmonary collateral arteries (mapcas) | Pulmonary atresia congenital | Tetralogy of Fallot with pulmonary atresia and multiple aortopulmonary collaterals | Ventricular septal defect, malalignment | …	No	No	No
1-00566	Trio	V2	HiSeq	M	European	No	0	0	No	CTD (TOF)	Left superior vena cava, non-communicating with right superior vena cava | Tetralogy of Fallot	No	No	No
1-00571	Trio	V2	HiSeq	M	Southern_Asian	No	0.747486	0	No	LVO	Aortic stenosis - valvar | Bicommissural aortic valve | Left aortic arch with unknown branching pattern	No	Yes	No
1-00587	Trio	V2	HiSeq	M	Southern_Asian	No	2.72886	0.000753903	No	LVO	Aortic arch hypoplasia | Coarctation off the aorta	No	Yes	No
1-00596	Trio	V2	HiSeq	M	Undetermined	No	16.7136	0.0100385	Yes	LVO (HLHS)	Aortic atresia | Double aortic arch, left arch dominant | Hypoplastic left heart syndrome | Mitral atresia	No	Yes	No
1-00604	Trio	V2	HiSeq	M	Southern_Asian	No	0.511921	0	No	CTD (TOF)	Pulmonary stenosis, subvalvar | Pulmonary stenosis, valvar | Tetralogy of Fallot	No	No	No
1-00610	Trio	V2	HiSeq	F	European	No	0	0	No	CTD (TOF)	Tetralogy of Fallot	No	No	No
1-00612	Trio	V2	HiSeq	M	European	No	0.900523	0	No	LVO	Aortic stenosis - valvar | Dilated aortic root | Dilated ascending aorta | Left aortic arch | Unicommissural aortic valve	No	Yes	No
1-00619	Trio	V2	HiSeq	F	Mexican	No	1.89298	0	No	LVO (HLHS)	Aortic atresia | Coarctation off the aorta | Hypoplasia ascending aorta | Hypoplastic left heart syndrome | Hypoplastic left ventricle (subnormal cavity volume) | Mitral atresia | Patent foramen ovale	No	Yes	No
1-00625	Trio	V2	HiSeq	M	African_AfrAm	No	1.34673	0	No	LVO (HLHS)	Aortic arch hypoplasia | Double outlet right ventricle | Hypoplastic left ventricle (subnormal cavity volume) | Mitral atresia	Yes	Yes	No
1-00638	Trio	V2	HiSeq	M	Southern_Asian	No	39.8694	0.0525611	Yes	CTD (TOF)	Tetralogy of Fallot	No	No	No
1-00645	Trio	V2	HiSeq	F	European	No	0	0	No	CTD (TOF)	Absent main pulmonary artery | Discontinuity of pulmonary arteries | Major aortopulmonary collateral artery | Pulmonary atresia congenital | Pulmonary venous disease | Right aortic arch | Single coronary from the left facing cusp | Tetralogy of Fallot with pulmonary atresia and multiple aortopulmonary collaterals | Ventricular septal defect, malalignment	No	No	No
1-00652	Trio	V2	HiSeq	M	European	No	0	0	No	LVO (HLHS)	Hypoplastic left heart syndrome	No	Yes	No
1-00660	Trio	V2	HiSeq	F	European	No	0	0	No	CTD (TOF)	Tetralogy of Fallot	No	No	No
1-00662	Trio	V2	HiSeq	M	Southern_Asian	No	28.0354	0.053251	Yes	CTD (TOF)	Bicuspid pulmonary valve | Coronary artery anomaly, left | Left aortic arch | Tetralogy of Fallot	No	No	No
1-00665	Trio	V2	HiSeq	M	Southern_Asian	No	0.275761	0	No	LVO (HLHS)	Aberrant right subclavian artery | Aortic atresia | Coronary fistula (arterio-venous or arterio-cameral) | Hypoplastic left heart syndrome | Left aortic arch | Mitral stenosis | Right ventricular structural abnormality	No	Yes	No
1-00667	Trio	V2	HiSeq	M	Mexican	No	5.50839	0.006591	Yes	CTD (TOF)	Tetralogy of Fallot	No	No	No
1-00689	Trio	V2	HiSeq	M	European	No	0	0	No	D-TGA	D-loop transposition of the great arteries with intact ventricular septum	Yes	No	No
1-00722	Trio	V2	HiSeq	F	European	No	0	0	No	HTX	{S,L,L} | Dextrocardia | L-loop corrected transposition of the great arteries {S,L,?} | Left superior vena cava connecting to the coronary sinus | Patent foramen ovale | Pulmonary stenosis | Pulmonary stenosis, subvalvar | Pulmonary stenosis, valvar | Ventricular inversion (l-loop ventricles) | Ventricular septal defect, multiple | Ventricular septal defect, muscular	Yes	No	No
1-00728	Trio	V2	HiSeq	M	European	Yes	2.75395	0.000760819	No	CTD (TOF)	Pulmonary stenosis | Tetralogy of Fallot	No	No	No
1-00730	Trio	V2	HiSeq	F	European	No	0	0	No	D-TGA	D-loop transposition of the great arteries with intact ventricular septum	Yes	No	No
1-00734	Trio	V2	HiSeq	M	Mexican	No	1.63675	0	No	LVO (HLHS)	Aortic atresia | Hypoplastic left heart syndrome | Mitral atresia	No	Yes	No
1-00738	Trio	V2	HiSeq	F	European	No	0	0	No	CTD (TOF)	Atrial septal defect | Coronary branching, anomalous, left | Coronary branching, anomalous, left | Patent ductus arteriosus atypical | Premature closure of patent foramen ovale | Tetralogy of Fallot with pulmonary atresia	No	No	No
1-00739	Trio	V2	HiSeq	M	European	Yes	4.99429	0.00382292	Yes	CTD (TOF)	Discontinuity of pulmonary arteries | Tetralogy of Fallot	No	No	No
1-00746	Trio	V2	HiSeq	M	European	No	0	0	No	LVO	Aortic stenosis | Coarctation off the aorta | Mitral stenosis | Shones syndrome (aupramitral, mitral , and subarotic stenosis with coarctation)	No	Yes	No
1-00750	Trio	V2	HiSeq	F	European	No	0.298046	0	No	LVO (HLHS)	Aortic stenosis - valvar | Hypoplastic aortic annulus | Hypoplastic left heart syndrome | Hypoplastic mitral valve | Left aortic arch with normal branching pattern | Mitral stenosis arcade	No	Yes	No
1-00756	Trio	V2	HiSeq	M	European	No	0	0	No	LVO	Bicommissural aortic valve | Coarctation of the aorta, simple (isolated) | Dilated aortic root	No	Yes	No
1-00770	Trio	V2	HiSeq	F	Southern_Asian	No	2.71176	0.000749178	No	LVO (HLHS)	Atrial septal defect, secundum | Bicommissural aortic valve | Coarctation off the aorta | Hypoplastic left ventricle (subnormal cavity volume) | Hypoplastic mitral valve | Left aortic arch	No	Yes	No
1-00771	Trio	V2	HiSeq	M	European	No	3.83398	0.00105919	Yes	D-TGA	D-loop transposition of the great arteries with ventricular septal defect	Yes	No	No
1-00788	Trio	V2	HiSeq	M	European	No	0	0	No	CTD (TOF)	Left aortic arch | Patent ductus arteriosus, right sided | Retro-aortic innominate vein | Tetralogy of Fallot with pulmonary atresia	No	No	No
1-00789	Trio	V2	HiSeq	F	European	No	1.92732	0	No	CTD (TOF)	Right aortic arch | Tetralogy of Fallot	No	No	No
1-00797	Trio	V2	HiSeq	M	European	No	0	0	No	LVO (HLHS)	Aortic atresia | Bicuspid pulmonary valve | Coronary-cameral fistulae to left ventricle in hypoplastic left heart syndrome | Hypoplasia ascending aorta | Hypoplastic left heart syndrome | Hypoplastic left ventricle (subnormal cavity volume) | Mitral stenosis | Patent foramen ovale	No	Yes	No
1-00802	Trio	V2	HiSeq	M	European	No	1.60229	0	No	LVO (HLHS)	Hypoplastic left heart syndrome	No	Yes	No
1-00806	Trio	V2	HiSeq	M	European	Yes	0	0	No	CTD	{S,D,D} | Aortic arch hypoplasia | Double outlet right ventricle, Taussig-Bing | Hypoplastic aortic isthmus | Interrupted aortic arch type a | Left aortic arch with normal branching pattern | Left ventricular-right atrial shunt | Ventricular septal defect, malalignment	Yes	No	No
1-00808	Trio	V2	HiSeq	F	European	No	0	0	No	D-TGA	{S,D,D} | D-loop transposition of the great arteries	Yes	No	No
1-00818	Trio	V2	HiSeq	M	European	No	0	0	No	LVO (HLHS)	Hypoplastic left heart syndrome | Hypoplastic left ventricle (subnormal cavity volume)	No	Yes	No
1-00820	Trio	V2	HiSeq	M	Mexican	No	3.82561	0.00181163	Yes	LVO	Aortic stenosis, subvalvar, discrete, membraneous	No	Yes	No
1-00824	Trio	V2	HiSeq	F	Southern_Asian	No	0	0	No	HTX	Common atrium | Double outlet left ventricle, subpulmonary ventricular septal defect | Heterotaxy syndrome | Hypoplastic left ventricle (subnormal cavity volume) | Left superior vena cava connecting to the left atrium | Patent ductus arteriosus, right sided | Pulmonary stenosis | Right superior vena cava, absent | Totally anomalous pulmonary venous return, supracardiac | Unbalanced complete atrio…	Yes	No	No
1-00825	Trio	V2	HiSeq	F	African_AfrAm	No	0.668027	0	No	LVO (HLHS)	Aortic atresia | Atrial septal defect, secundum | Hypoplastic left heart syndrome | Hypoplastic left ventricle (subnormal cavity volume) | Left atrial hypoplasia | Mitral atresia | Tubular hypoplasia of aorta with coarctation	No	Yes	No
1-00826	Trio	V2	HiSeq	M	European	Yes	0	0	No	LVO (HLHS)	Aortic atresia | Hypoplastic left heart syndrome | Hypoplastic left ventricle (subnormal cavity volume) | Mitral stenosis | Tubular hypoplasia of aorta with coarctation	No	Yes	No
1-00832	Trio	V2	HiSeq	F	African_AfrAm	No	0.0684932	0	No	CTD (TOF)	Absent main pulmonary artery | Hypoplastic left pulmonary artery | Hypoplastic right pulmonary artery | Patent ductus arteriosus | Tetralogy of Fallot with pulmonary atresia and multiple aortopulmonary collaterals	No	No	No
1-00846	Trio	V2	HiSeq	M	European	No	0	0	No	LVO	Bicommissural aortic valve | Coarctation of the aorta, simple (isolated)	No	Yes	No
1-00847	Trio	V2	HiSeq	F	African_AfrAm	No	0	0	No	HTX	{A,D,S} | Absence of the suprarenal inferior vena cava with azygous continuation | Anomalous hepatic venous drainage | Cardiomyopathy, left ventricular noncompaction | Common atrium | Heterotaxy syndrome | Hypoplastic left pulmonary artery | Hypoplastic main pulmonary artery | Hypoplastic pulmonary annulus | Hypoplastic right pulmonary artery | Left superior vena cava connecting to the left atriu…	Yes	No	No
1-00849	Trio	V2	HiSeq	M	Undetermined	No	8.21545	0.00226963	Yes	LVO	Aortic stenosis and regurgitation (Mixed aortic valve disease) | Bicommissural aortic valve | Mitral stenosis, valvar	No	Yes	No
1-00853	Trio	V2	HiSeq	M	Mexican	No	0.0038484	0	No	CTD (TOF)	Aberrant left subclavian artery | Congenital coronary anomaly | Left-sided patent ductus arteriosus | Right aortic arch | Tetralogy of Fallot | Vascular ring | Ventricular septal defect, malalignment	No	No	No
1-00856	Trio	V2	HiSeq	M	European	No	13.7805	0.00581225	Yes	CTD (TOF)	Hypoplastic left pulmonary artery | Multiple major aortopulmonary collateral arteries (mapcas) | Patent foramen ovale | Pulmonary stenosis, bilateral branch pulmonary artery | Tetralogy of Fallot with pulmonary atresia and multiple aortopulmonary collaterals | Ventricular septal defect, malalignment | Ventricular septal defect, single	No	No	No
1-00859	Trio	V2	HiSeq	F	European	No	1.2242	0	No	HTX	Double outlet right ventricle | L-loop transposition of the great arteries | Mitral atresia | Patent foramen ovale | Pulmonary stenosis, valvar | Single ventricle, right	Yes	Yes	No
1-00874	Trio	V2	HiSeq	M	European	Yes	0.0239053	0	No	LVO (HLHS)	Aortic atresia | Hypoplasia ascending aorta | Hypoplastic left heart syndrome | Hypoplastic left ventricle (subnormal cavity volume) | Hypoplastic mitral valve | Mitral stenosis	No	Yes	No
1-00878	Trio	V2	HiSeq	M	Undetermined	No	0.328423	0	No	HTX	{I,L,L} | Absence of the suprarenal inferior vena cava with azygous continuation | Aortic stenosis - subvalvar | Atrial inversion (situs inversus of the atria) | Coarctation off the aorta | Double outlet right ventricle, ventricular defect uncommitted (remote) | Hypoplastic aortic annulus | Hypoplastic mitral valve | Polysplenia syndrome (left isomerism) | Pulmonary venous anomaly | Right aortic …	Yes	Yes	No
1-00894	Trio	V2	HiSeq	F	Undetermined	No	0.715155	0	No	CTD	Truncus arteriosus type IA (main pulmonary artery present, ventricular septal defect present)	No	No	No
1-00904	Trio	V2	HiSeq	M	European	Yes	0	0	No	LVO	Bicommissural aortic valve, right-left fusion | Coarctation off the aorta | Dilated aortic root | Left aortic arch	No	Yes	No
1-00913	Trio	V2	HiSeq	M	European	No	0	0	No	D-TGA	D-loop transposition of the great arteries | Double outlet right ventricle | Hypoplastic left ventricle (subnormal cavity volume) | Left superior vena cava connecting to the coronary sinus | Mitral atresia | Ventricular septal defect	Yes	Yes	No
1-00914	Trio	V2	HiSeq	M	European	No	0	0	No	CTD (TOF)	Non-cardiac congenital anatomic abnormalities, absent | Right ventricular outflow obstruction | Right ventricular structural abnormality | Tetralogy of Fallot | Ventricular septal defect	No	No	No
1-00922	Trio	V2	HiSeq	M	European	Yes	6.84926	0.00189221	Yes	LVO	Aortic stenosis, subvalvar, discrete, membraneous | Cleft mitral valve with regurgitation | Coarctation off the aorta | Ostium primum atrial septal defect, balanced | Tricommissural aortic valve	No	Yes	No
1-00934	Trio	V2	HiSeq	M	European	No	0	0	No	LVO (HLHS)	Aortic arch hypoplasia | Atrial septal defect, secundum | Bicommissural aortic valve, right-left fusion | Hypoplastic aortic annulus | Hypoplastic left ventricle (subnormal cavity volume) | Hypoplastic mitral valve | Left aortic arch with normal branching pattern	No	Yes	No
1-00938	Trio	V2	HiSeq	M	European	No	0	0	No	LVO (HLHS)	Aortic arch hypoplasia | Aortic atresia | Atrial septal defect | Hypoplasia ascending aorta | Hypoplastic left heart syndrome | Hypoplastic left ventricle (subnormal cavity volume) | Left aortic arch | Mitral atresia	No	Yes	No
1-00977	Trio	V2	HiSeq	F	East_Asian	No	5.09584	0.00140792	Yes	CTD (TOF)	Bicuspid pulmonary valve | Tetralogy of Fallot	No	No	No
1-00980	Trio	V2	HiSeq	M	European	No	0	0	No	CTD	Double aortic arch, right arch dominant, left arch atretic | Vascular ring	No	No	No
1-00982	Trio	V2	HiSeq	F	East_Asian	No	1.86283	0	No	HTX	Hypoplastic main pulmonary artery | L-loop corrected transposition of the great arteries {S,L,?} | L-loop transposition of the great arteries with ventricular septal defect | Patent foramen ovale | Pulmonary atresia congenital | Ventricular inversion (l-loop ventricles) | Ventricular septal defect, single | Ventricular septal defect, subpulmonary or conal	Yes	No	No
1-00984	Trio	V2	HiSeq	M	Southern_Asian	No	0	0	No	CTD (TOF)	Complete common atrioventricular canal | Tetralogy of Fallot	No	No	No
1-00998	Trio	V2	HiSeq	F	East_Asian	No	28.2134	0.0504346	Yes	D-TGA	Aortic arch hypoplasia | Atrial septal defect, secundum | Coarctation off the aorta | D-loop transposition of the great arteries with ventricular septal defect | Double outlet right ventricle, Taussig-Bing | Double outlet right ventricle, ventricular defect uncommitted (remote) | Inverted coronary origins with posterior left anterior descending coronary in d-loop transposition of the great arteri…	Yes	Yes	No
1-01010	Trio	V2	HiSeq	M	European	No	0.282404	0	No	D-TGA	Atrial septal defect, secundum | D-loop transposition of the great arteries | Dilated aortic root | Pulmonary atresia congenital | Single ventricle, left; double inlet left ventricle	Yes	No	No
1-01019	Trio	V2	HiSeq	F	Mexican	No	6.7249	0.00326712	Yes	HTX	Atrial inversion (situs inversus of the atria) | Atrial septal defect, secundum | D-loop transposition of the great arteries with intact ventricular septum | Dextrocardia | Heterotaxy syndrome	Yes	No	No
1-01025	Trio	V2	HiSeq	M	European	No	0	0	No	LVO	Bicommissural aortic valve, right-left fusion | Left aortic arch with normal branching pattern	No	Yes	No
1-01026	Trio	V2	HiSeq	F	European	No	0	0	No	LVO (HLHS)	Aortic atresia | Hypoplastic left heart syndrome | Left atrial hypoplasia | Left superior vena cava connecting to the coronary sinus | Malpositioned atrial septum (with or without PAPVC) | Mitral atresia	No	Yes	No
1-01028	Trio	V2	HiSeq	F	Southern_Asian	No	0.369539	0	No	CTD	Right aortic arch | Truncus arteriosus atypical | Truncus arteriosus type I (main pulmonary artery present)	No	No	No
1-01036	Trio	V2	HiSeq	F	Undetermined	No	4.65132	0.00128499	Yes	CTD (TOF)	Tetralogy of Fallot	No	No	No
1-01039	Trio	V2	HiSeq	F	European	No	0	0	No	HTX	Complete common atrioventricular canal | D-loop transposition of the great arteries with ventricular septal defect | Heterotaxy syndrome | Left superior vena cava connecting to the coronary sinus | Pulmonary atresia congenital	Yes	No	No
1-01042	Trio	V2	HiSeq	F	European	No	2.31227	0.000638797	No	HTX	{A,L,L} | Anomalous hepatic venous drainage | Asplenia syndrome (right isomerism) | Atrial septal defect, secundum | Dextrocardia | Double outlet right ventricle with atrioventricular canal defect | Hypoplastic left pulmonary artery | Hypoplastic left ventricle (subnormal cavity volume) | Hypoplastic main pulmonary artery | Hypoplastic right pulmonary artery | Inferior vena caval anomaly | Left a…	Yes	No	No
1-01045	Trio	V2	HiSeq	F	European	No	0	0	No	LVO (HLHS)	Aortic arch hypoplasia | Aortic atresia | Hypoplasia ascending aorta | Hypoplastic left heart syndrome | Hypoplastic left ventricle (subnormal cavity volume) | Hypoplastic mitral valve | Mitral stenosis | Tubular hypoplasia of aorta with coarctation	No	Yes	No
1-01048	Trio	V2	HiSeq	M	Southern_Asian	Yes	10.5205	0.00384965	Yes	LVO	Coarctation of the aorta, simple (isolated) | Left aortic arch	No	Yes	No
1-01049	Trio	V2	HiSeq	M	Southern_Asian	No	12.4797	0.00441341	Yes	CTD (TOF)	Hypoplastic main pulmonary artery | Right pulmonary artery stenosis, central | Tetralogy of Fallot	No	No	No
1-01053	Trio	V2	HiSeq	M	European	No	0.333809	0	No	D-TGA	D-loop transposition of the great arteries with intact ventricular septum	Yes	No	No
1-01087	Trio	V2	HiSeq	M	European	No	0	0	No	D-TGA	D-loop transposition of the great arteries	Yes	No	No
1-01094	Trio	V2	HiSeq	F	European	No	0	0	No	LVO (HLHS)	Aortic atresia | Atrial septal defect, secundum | Hypoplastic left heart syndrome | Left superior vena cava connecting to the coronary sinus | Left superior vena cava, non-communicating with right superior vena cava | Mitral stenosis	No	Yes	No
1-01106	Trio	V2	HiSeq	M	European	No	0	0	No	HTX	L-loop corrected transposition of the great arteries {S,L,?} | L-loop transposition of the great arteries with ventricular septal defect | Mesocardia | Patent foramen ovale | Pulmonary stenosis, valvar | Ventricular inversion (l-loop ventricles) | Ventricular septal defect, multiple	Yes	No	No
1-01119	Trio	V2	HiSeq	M	East_Asian	No	0	0	No	D-TGA	Atrial septal defect, secundum | D-loop transposition of the great arteries with ventricular septal defect | Usual coronary arteries for d-loop transposition of the great arteries	Yes	No	No
1-01122	Trio	V2	HiSeq	F	European	Yes	3.09742	0.000855707	No	HTX	Aortic valve position relative to the pulmonary valve, left and anterior | Atrial septal defect, secundum | Atypical coronary arteries in d-loop transposition of the great arteries | Discordant ventriculoarterial connection | L-loop corrected TGA {S,L,?} with ventricular septal defect and pulmonary stenosis | Left aortic arch | Left sided AV valve stenosis | Left superior vena cava connecting to …	Yes	No	No
1-01138	Trio	V2	HiSeq	M	European	No	0	0	No	LVO	Bicommissural aortic valve | Coarctation of the aorta, simple (isolated) | Left aortic arch with normal branching pattern | Supravalvar mitral stenosis	No	Yes	No
1-01151	Trio	V2	HiSeq	M	European	No	0	0	No	CTD	Double aortic arch, left arch dominant, right arch patent | Large Eustachian valve | Vascular ring	No	No	No
1-01174	Trio	V2	HiSeq	M	European	No	0	0	No	D-TGA	D-loop transposition of the great arteries with ventricular septal defect and left ventricular outflow tract obstruction | Pulmonary stenosis, subvalvar | Pulmonary stenosis, valvar | Ventricular septal defect, malalignment	Yes	No	No
1-01175	Trio	V2	HiSeq	M	Undetermined	No	0.476304	0	No	HTX	Agenesis of kidney (single kidney) | Dandy-Walker malformation | Omphalocele | Tetralogy of Fallot	Yes	No	No
1-01178	Trio	V2	HiSeq	M	European	No	0	0	No	HTX	Absence of the suprarenal inferior vena cava with azygous continuation | Heterotaxy syndrome | Hypoplastic right ventricle (subnormal cavity volume) | Left superior vena cava connecting to the coronary sinus | Tricuspid atresia | Tricuspid atresia with pulmonary atresia (Type 1A)	Yes	No	No
1-01184	Trio	V2	HiSeq	M	European	No	12.1689	0.0183963	Yes	HTX	Common atrium | Heterotaxy syndrome | Left superior vena cava, non-communicating with right superior vena cava | Mitral atresia | Pulmonary stenosis | Pulmonary stenosis, subvalvar | Pulmonary stenosis, valvar | Single coronary from the left facing cusp | Single ventricle, right | Unobstructed totally anomalous pulmonary venous return	Yes	Yes	No
1-01190	Trio	V2	HiSeq	M	European	No	0	0	No	HTX	L-loop transposition of the great arteries | Single ventricle, left; double inlet left ventricle | Ventricular inversion (l-loop ventricles)	Yes	No	No
1-01244	Trio	V2	HiSeq	M	European	Yes	0	0	No	LVO	Bicommissural aortic valve, right-left fusion | Coarctation off the aorta | Left aortic arch with normal branching pattern | Partially anomalous pulmonary veins	No	Yes	No
1-01260	Trio	V2	HiSeq	M	European	No	0	0	No	LVO (HLHS)	Aortic atresia | Atrial septal defect, secundum | Hypoplastic left heart syndrome | Mitral atresia	No	Yes	No
1-01265	Trio	V2	HiSeq	F	East_Asian	No	0.970191	0	No	D-TGA	Circumflex from right coronary in d-loop transposition of the great arteries | D-loop transposition of the great arteries with intact ventricular septum | Left aortic arch with normal branching pattern	Yes	No	No
1-01272	Trio	V2	HiSeq	F	European	No	0	0	No	CTD	Retro-aortic innominate vein | Right aortic arch with abnormal branching pattern	No	No	No
1-01281	Trio	V2	HiSeq	M	European	No	0	0	No	CTD	Atrial septal defect, secundum | Bicuspid pulmonary valve | Double outlet right ventricle | Hypoplastic main pulmonary artery | Left superior vena cava connecting to the coronary sinus | Pulmonary stenosis | Pulmonary stenosis, subvalvar | Pulmonary stenosis, valvar	Yes	No	No
1-01282	Trio	V2	HiSeq	F	European	No	0.557759	0	No	CTD	Partially anomalous pulmonary veins | Right aortic arch with mirror image branching pattern | Truncus arteriosus type II (main pulmonary artery absent)	No	No	No
1-01304	Trio	V2	HiSeq	M	European	No	2.39355	0.000661252	No	D-TGA	D-loop transposition of the great arteries with ventricular septal defect and left ventricular outflow tract obstruction | Hypoplastic pulmonary annulus | Pulmonary stenosis, subvalvar | Pulmonary stenosis, valvar | Single right coronary in d-loop transposition of the great arteries | Ventricular septal defect, subpulmonary or conal	Yes	No	No
1-01312	Trio	V2	HiSeq	M	European	No	0	0	No	CTD (TOF)	Pulmonary stenosis, subvalvar | Pulmonary stenosis, valvar | Right aortic arch with mirror image branching pattern | Tetralogy of Fallot | Ventricular septal defect, malalignment | Ventricular septal defect, multiple | Ventricular septal defect, muscular	No	No	No
1-01327	Trio	V2	HiSeq	M	Undetermined	No	3.62848	0.00169562	Yes	D-TGA	Atrial septal defect, secundum | D-loop transposition of the great arteries with intact ventricular septum	Yes	No	No
1-01334	Trio	V2	HiSeq	M	European	Yes	1.05415	0	No	HTX	Dextrocardia | Double outlet right ventricle with atrioventricular canal defect | Hypoplastic left ventricle (subnormal cavity volume) | Left aortic arch | Mitral atresia	Yes	Yes	No
1-01340	Trio	V2	HiSeq	F	Undetermined	No	0	0	No	HTX	L-loop corrected transposition of the great arteries {S,L,?} with pulmonary stenosis | Pulmonary stenosis, subvalvar | Pulmonary stenosis, valvar | Ventricular septal defect, muscular	Yes	No	No
1-01341	Trio	V2	HiSeq	M	European	No	0	0	No	CTD (TOF)	Atrial septal defect, secundum | Left pulmonary artery stenosis, central | Right aortic arch with mirror image branching pattern | Tetralogy of Fallot	No	No	No
1-01346	Trio	V2	HiSeq	F	European	No	0	0	No	D-TGA	D-loop transposition of the great arteries with ventricular septal defect | Usual coronary arteries for d-loop transposition of the great arteries	Yes	No	No
1-01355	Trio	V2	HiSeq	M	European	No	0	0	No	LVO	Bicommissural aortic valve | Coarctation of the aorta, simple (isolated) | Left aortic arch with normal branching pattern | Right ventricular dilation/enlargement	No	Yes	No
1-01360	Trio	V2	HiSeq	F	European	No	0	0	No	LVO	Bicommissural aortic valve | Coarctation off the aorta | Left aortic arch	No	Yes	No
1-01365	Trio	V2	HiSeq	M	European	Yes	4.01279	0.00110859	Yes	CTD (TOF)	Tetralogy of Fallot	No	No	No
1-01371	Trio	V2	HiSeq	M	European	No	0	0	No	D-TGA	D-loop transposition of the great arteries | D-loop transposition of the great arteries with ventricular septal defect | Pulmonary stenosis, subvalvar | Ventricular septal defect, malalignment	Yes	No	No
1-01385	Trio	V2	HiSeq	M	European	No	0	0	No	LVO (HLHS)	Aortic arch hypoplasia | Aortic atresia | Hypoplasia ascending aorta | Hypoplastic left heart syndrome | Hypoplastic left ventricle (subnormal cavity volume) | Hypoplastic mitral valve | Mitral stenosis | Patent foramen ovale | Tubular hypoplasia of aorta with coarctation	No	Yes	No
1-01396	Trio	V2	HiSeq	M	African_AfrAm	No	0.798715	0	No	CTD (TOF)	Left coronary artery arising from the right sinus of Valsalva | Tetralogy of Fallot with pulmonary atresia	No	No	No
1-01401	Trio	V2	HiSeq	F	African_AfrAm	No	0.491462	0	No	LVO (HLHS)	Aberrant right subclavian artery | Bicommissural aortic valve, right-left fusion | Hypoplasia ascending aorta | Hypoplastic aortic annulus | Hypoplastic left heart syndrome | Hypoplastic left ventricle (subnormal cavity volume) | Hypoplastic mitral valve | Left aortic arch with abnormal branching pattern | Left superior vena cava connecting to the coronary sinus | Shones syndrome (aupramitral, mi…	No	Yes	No
1-01404	Trio	V2	HiSeq	M	European	No	1.25982	0	No	OTH (AVC)	Atrial septal defect, secundum | D-loop transposition of the great arteries | Left superior vena cava connecting to the left atrium | Ostium primum atrial septal defect | Pulmonary atresia congenital | Unbalanced complete atrioventricular canal, right dominant | Ventricular septal defect, multiple | Ventricular septal defect, muscular | Ventricular septal defect, muscular posterior (inlet)	Yes	No	No
1-01411	Trio	V2	HiSeq	M	European	No	0	0	No	LVO	Aortic stenosis - valvar | Hypoplastic mitral valve | Patent foramen ovale | Unicommissural aortic valve	No	Yes	No
1-01412	Trio	V2	HiSeq	M	European	No	0	0	No	LVO (HLHS)	Aortic atresia | Atrial septal defect | Hypoplastic left heart syndrome | Mitral atresia	No	Yes	No
1-01414	Trio	V2	HiSeq	M	European	No	0.118273	0	No	CTD (TOF)	Hypoplastic left pulmonary artery | Hypoplastic right pulmonary artery | Patent foramen ovale | Pulmonary stenosis, subvalvar | Pulmonary stenosis, valvar | Tetralogy of Fallot | Ventricular septal defect, malalignment	No	No	No
1-01417	Trio	V2	HiSeq	M	European	No	0	0	No	CTD (TOF)	Hypoplastic main pulmonary artery | Hypoplastic pulmonary annulus | Left aortic arch with normal branching pattern | Pulmonary stenosis, subvalvar | Pulmonary stenosis, valvar | Tetralogy of Fallot | Tricuspid regurgitation neonatal | Ventricular septal defect, malalignment	No	No	No
1-01419	Trio	V2	HiSeq	M	European	No	0	0	No	LVO (HLHS)	Aortic atresia | Atrial septal defect | Hypoplasia ascending aorta | Hypoplastic left heart syndrome | Hypoplastic left ventricle (subnormal cavity volume) | Left aortic arch with normal branching pattern | Mitral atresia	No	Yes	No
1-01432	Trio	V2	HiSeq	M	European	No	0	0	No	D-TGA	Bicuspid pulmonary valve | D-loop transposition of the great arteries with ventricular septal defect | Left aortic arch with normal branching pattern | Usual coronary arteries for d-loop transposition of the great arteries | Ventricular septal defect, muscular	Yes	No	No
1-01440	Trio	V2	HiSeq	M	European	No	0	0	No	D-TGA	D-loop transposition of the great arteries | Ventricular septal defect, muscular	Yes	No	No
1-01451	Trio	V2	HiSeq	M	European	No	0	0	No	LVO (HLHS)	Aortic atresia | Dextrocardia | Hypoplasia ascending aorta | Hypoplastic left heart syndrome | Hypoplastic left ventricle (subnormal cavity volume) | Malpositioned atrial septum (with or without PAPVC) | Mitral atresia | Partially anomalous pulmonary veins	Yes	Yes	No
1-01457	Trio	V2	HiSeq	M	Undetermined	No	0	0	No	HTX	Abdominal situs inversus | Absence of the suprarenal inferior vena cava with azygous continuation | Atrial septal defect | Dextrocardia | Heterotaxy syndrome | Malpositioned atrial septum (with or without PAPVC) | Right aortic arch | Situs inversus totalis | Totally anomalous pulmonary venous return, supracardiac	Yes	No	No
1-01462	Trio	V2	HiSeq	F	European	No	0	0	No	LVO	Aortic stenosis - valvar | Concentric left ventricular hypertrophy (elevated mass/volume) | Dilated left atrium | LV dilation/enlargement | Left ventricular dysfunction | Mitral regurgitation | Patent ductus arteriosus | Patent foramen ovale | Right ventricular dysfunction	No	Yes	No
1-01470	Trio	V2	HiSeq	M	European	No	0	0	No	HTX	Atrial septal defect, secundum | Dextrocardia | L-loop corrected transposition of the great arteries {S,L,?} with ventricular septal defect | L-loop transposition of the great arteries | Pulmonary atresia congenital | Ventricular inversion (l-loop ventricles) | Ventricular septal defect, subpulmonary or conal	Yes	No	No
1-01473	Trio	V2	HiSeq	M	European	No	0	0	No	LVO	Aortic stenosis, subvalvar, discrete, membraneous | Bicommissural aortic valve | Tubular hypoplasia of aorta with coarctation	No	Yes	No
1-01474	Trio	V2	HiSeq	F	European	No	0.0579347	0	No	CTD (TOF)	Tetralogy of Fallot with pulmonary atresia	No	No	No
1-01505	Trio	V2	HiSeq	M	European	No	0.0928947	0	No	LVO (HLHS)	Aortic atresia | Hypoplastic left heart syndrome | Mitral atresia | Secundum atrial septal defect, restricitve	No	Yes	No
1-01508	Trio	V2	HiSeq	M	European	Yes	1.38156	0	No	OTH	Coarctation off the aorta | D-loop transposition of the great arteries | Patent foramen ovale | Single ventricle, left; double inlet left ventricle | Tubular hypoplasia of the aortic arch | Univentricular, double inlet atrioventricular connection	Yes	Yes	No
1-01513	Trio	V2	HiSeq	F	European	No	0	0	No	HTX	Absence of the suprarenal inferior vena cava with azygous continuation | Anomalous hepatic venous drainage | Common atrium | Double outlet right ventricle | Heterotaxy syndrome | Left superior vena cava connecting to the left atrium | Ostium primum atrial septal defect | Polysplenia syndrome (left isomerism) | Pulmonary stenosis, subvalvar | Pulmonary stenosis, valvar | Right aortic arch with mir…	Yes	No	No
1-01520	Trio	V2	HiSeq	M	European	Yes	4.19445	0.00271708	Yes	LVO (HLHS)	Aortic arch hypoplasia | Aortic stenosis | Hypoplasia ascending aorta | Hypoplastic aortic annulus | Hypoplastic left heart syndrome | Hypoplastic left ventricle (subnormal cavity volume) | Intact atrial septum | Mitral stenosis	No	Yes	No
1-01536	Trio	V2	HiSeq	F	European	No	0.667172	0	No	CTD (TOF)	Pulmonary stenosis, bilateral branch pulmonary artery | Tetralogy of Fallot with pulmonary atresia and multiple aortopulmonary collaterals	No	No	No
1-01538	Trio	V2	HiSeq	M	European	No	1.15798	0	No	HTX	{I,D,D} | Abdominal situs inversus | Atrial inversion (situs inversus of the atria) | D-loop corrected transposition of the great arteries {I,D,?} with ventricular septal defect | Heterotaxy syndrome | Inferior vena cava, left sided | Left superior vena cava connecting to the right atrium | Mesocardia | Pulmonary atresia,valvar | Right aortic arch with mirror image branching pattern | Right super…	Yes	No	No
1-01606	Trio	V2	HiSeq	F	European	No	0.342892	0	No	HTX	Absence of the suprarenal inferior vena cava with azygous continuation | Double outlet right ventricle | Heterotaxy syndrome | Mitral atresia | Pulmonary stenosis | Pulmonary stenosis, left | Single ventricle, right	Yes	Yes	No
1-01617	Trio	V2	HiSeq	M	European	No	0	0	No	LVO (HLHS)	Aortic arch hypoplasia | Aortic atresia | Atrial septal defect, secundum | Cardiomyopathy | Hypoplasia ascending aorta | Hypoplastic left heart syndrome | Hypoplastic left ventricle (subnormal cavity volume) | Left aortic arch with unknown branching pattern | Mitral atresia | Veno-venous collateral	No	Yes	No
1-01621	Trio	V2	HiSeq	F	European	No	0	0	No	HTX	Absence of the suprarenal inferior vena cava with azygous continuation | Aortopulmonary collateral artery | Balanced complete atrioventricular canal | Bilateral subarterial conus | Common atrium | Conus coronary supplies anterior descending | D-loop transposition of the great arteries | Double outlet right ventricle | Heterotaxy syndrome | Hypoplastic main pulmonary artery | Hypoplastic pulmonary…	Yes	No	No
1-01629	Trio	V2	HiSeq	M	European	No	0	0	No	LVO (HLHS)	Aortic stenosis, subvalvar, discrete, membraneous | Bicommissural aortic valve | Hypoplastic aortic annulus | Hypoplastic left ventricle (subnormal cavity volume) | Left aortic arch with normal branching pattern | Left superior vena cava connecting to the coronary sinus | Mitral stenosis, parachute mitral valve | Right superior vena cava connecting to the right atrium | Tubular hypoplasia of aort…	No	Yes	No
1-01636	Trio	V2	HiSeq	M	European	No	0	0	No	LVO	Atrial septal defect, secundum | Coarctation of the aorta, simple (isolated) | Left aortic arch	No	Yes	No
1-01637	Trio	V2	HiSeq	M	European	No	2.02678	0.000559928	No	CTD (TOF)	Hypoplastic left pulmonary artery | Hypoplastic main pulmonary artery | Hypoplastic right pulmonary artery | Pulmonary atresia congenital | Tetralogy of Fallot with pulmonary atresia and multiple aortopulmonary collaterals | Ventricular septal defect, malalignment	No	No	No
1-01653	Trio	V2	HiSeq	M	African_AfrAm	No	0.298356	0	No	HTX	{S,D,L} | Dextrocardia | Double outlet ventriculoarterial connection | Hypoplastic right ventricle (subnormal cavity volume) | Left aortic arch | Pulmonary stenosis, subvalvar | Pulmonary stenosis, valvar | Single ventricle comprised of mostly left ventricle | Single ventricle, left; double inlet left ventricle | Univentricular, double inlet atrioventricular connection | Ventricular septal defect…	Yes	No	No
1-01664	Trio	V2	HiSeq	M	European	No	0	0	No	HTX	Aortic stenosis | Aortic stenosis - subvalvar | Bicommissural aortic valve | Coarctation off the aorta | Congenital coronary anomaly | Dextrocardia | Hypoplastic mitral valve | Left superior vena cava connecting to the coronary sinus | Left superior vena cava, non-communicating with right superior vena cava	Yes	Yes	No
1-01692	Trio	V2	HiSeq	M	European	No	0	0	No	LVO	Bicommissural aortic valve	No	Yes	No
1-01696	Trio	V2	HiSeq	M	European	No	0.65918	0	No	D-TGA	Aortic arch hypoplasia | Aortic atresia | Hypoplasia ascending aorta | Hypoplastic right ventricle (subnormal cavity volume) | Patent foramen ovale | Tricuspid atresia with d-loop TGA and no pulmonary stenosis (Type IIC) | Tubular hypoplasia of aorta with coarctation | Ventricular septal defect	Yes	Yes	No
1-01779	Trio	V2	HiSeq	M	European	No	1.27775	0	No	D-TGA	Atrial septal defect | Atypical coronary arteries in d-loop transposition of the great arteries | D-loop transposition of the great arteries with intact ventricular septum	Yes	No	No
1-01783	Trio	V2	HiSeq	M	European	No	0	0	No	LVO	Aortic stenosis - valvar | Bicommissural aortic valve | Left aortic arch with normal branching pattern	No	Yes	No
1-01788	Trio	V2	HiSeq	M	European	No	0	0	No	LVO	Aortic stenosis - valvar | Bicommissural aortic valve, right-non fusion | Dilated ascending aorta	No	Yes	No
1-01795	Trio	V2	HiSeq	F	European	No	0	0	No	CTD (TOF)	Tetralogy of Fallot	No	No	No
1-01816	Trio	V2	HiSeq	M	European	Yes	2.3084	0.000637728	No	LVO	Atrial septal defect, secundum | Bicommissural aortic valve | Coarctation off the aorta | Left aortic arch	No	Yes	No
1-01817	Trio	V2	HiSeq	M	European	No	0	0	No	CTD (TOF)	Tetralogy of Fallot	No	No	No
1-01828	Trio	V2	HiSeq	F	European	No	0	0	No	CTD (TOF)	Tetralogy of Fallot	No	No	No
1-01833	Trio	V2	HiSeq	M	European	No	9.16534	0.00253206	Yes	LVO (HLHS)	Aortic atresia | Hypoplasia ascending aorta | Hypoplastic left heart syndrome | Hypoplastic left ventricle (subnormal cavity volume) | Left aortic arch with normal branching pattern | Levoatrialcardinal vein | Mitral atresia	No	Yes	No
1-01847	Trio	V2	HiSeq	F	African_AfrAm	No	0.272872	0	No	LVO (HLHS)	Aortic arch hypoplasia | Aortic atresia | Atrial septal defect, secundum | Hypoplastic left ventricle (subnormal cavity volume) | Mitral atresia | Pulmonary stenosis, valvar	No	Yes	No
1-01866	Trio	V2	HiSeq	M	European	No	0.227174	0	No	CTD	Double outlet right ventricle, ventricular defect uncommitted (remote) | Pulmonary stenosis, supravalvar | Pulmonary stenosis, valvar	Yes	No	No
1-01872	Trio	V2	HiSeq	M	Mexican	No	0.020287	0	No	LVO (HLHS)	Hypoplastic left heart syndrome | Partially anomalous pulmonary veins	No	Yes	No
1-01886	Trio	V2	HiSeq	M	Undetermined	No	8.13925	0.00510376	Yes	CTD	Aberrant right subclavian artery | Aortic arch hypoplasia | Aortic atresia | Congenital aortic valve abnormality | Left aortic arch with abnormal branching pattern	No	Yes	No
1-01892	Trio	V2	HiSeq	M	African_AfrAm	No	0.476573	0	No	HTX	Abdominal situs ambiguous (abdominal heterotaxy) | Anomalous hepatic venous drainage | Aortic arch hypoplasia | Asplenia syndrome (right isomerism) | D-loop transposition of the great arteries | Heterotaxy syndrome | Hypoplasia ascending aorta | Hypoplastic aortic annulus | Hypoplastic right ventricle (subnormal cavity volume) | Left superior vena cava connecting to the left atrium | Left superio…	Yes	No	No
1-01907	Trio	V2	HiSeq	F	European	No	0	0	No	CTD (TOF)	Right aortic arch with mirror image branching pattern | Tetralogy of Fallot	No	No	No
1-01913	Trio	V2	HiSeq	M	European	No	0	0	No	OTH	Bicommissural aortic valve | Coarctation off the aorta | D-loop transposition of the great arteries | Restrictive bulboventricular foramen | Single ventricle, left; double inlet left ventricle	Yes	Yes	No
1-01933	Trio	V2	HiSeq	M	European	No	0	0	No	LVO	Bicommissural aortic valve, right-non fusion	No	Yes	No
1-01941	Trio	V2	HiSeq	F	European	No	0	0	No	D-TGA	Aortic arch hypoplasia | Atrial septal defect, secundum | D-loop transposition of the great arteries with ventricular septal defect and left ventricular outflow tract obstruction | Hypoplastic aortic isthmus | Left aortic arch with normal branching pattern | Usual coronary arteries for d-loop transposition of the great arteries | Ventricular septal defect, muscular	Yes	No	No
1-01943	Trio	V2	HiSeq	M	European	No	0	0	No	CTD (TOF)	Tetralogy of Fallot	No	No	No
1-01951	Trio	V2	HiSeq	M	European	No	0.369845	0	No	D-TGA	Circumflex from right coronary in d-loop transposition of the great arteries | D-loop transposition of the great arteries with intact ventricular septum | Left aortic arch with normal branching pattern	Yes	No	No
1-01965	Trio	V2	HiSeq	F	European	No	0.589319	0	No	LVO	Coarctation off the aorta	No	Yes	No
1-01970	Trio	V2	HiSeq	F	Southern_Asian	No	19.4988	0.00832	Yes	CTD	Atrial septal defect | Pulmonary stenosis, subvalvar | Pulmonary stenosis, valvar | Tricuspid atresia with d-loop TGA and pulmonary stenosis (Type IIB) | Ventricular septal defect	Yes	No	No
1-01982	Trio	V2	HiSeq	M	European	No	0	0	No	CTD	Double outlet right ventricle, ventricular defect committed to aorta | Pulmonary atresia congenital	Yes	No	Yes
1-01984	Trio	V2	HiSeq	M	Mexican	No	0.101192	0	No	LVO (HLHS)	Hypoplastic left heart syndrome	No	Yes	No
1-01989	Trio	V2	HiSeq	F	Undetermined	No	1.83419	0	No	D-TGA	D-loop transposition of the great arteries | Double outlet right ventricle, ventricular defect uncommitted (remote) | Hypoplastic right ventricle (subnormal cavity volume) | Pulmonary stenosis, subvalvar | Right aortic arch | Tricuspid stenosis	Yes	No	No
1-01991	Trio	V2	HiSeq	M	Southern_Asian	No	0	0	No	LVO	Aortic stenosis - valvar | Bicommissural aortic valve, right-non fusion | Left aortic arch with normal branching pattern	No	Yes	No
1-01994	Trio	V2	HiSeq	M	European	No	0	0	No	LVO	Aortic stenosis - valvar | Congenital aortic valve abnormality | Dilated aortic root | Dilated ascending aorta | Left aortic arch with normal branching pattern	No	Yes	No
1-01995	Trio	V2	HiSeq	F	European	No	0	0	No	CTD (TOF)	Tetralogy of Fallot	No	No	No
1-01997	Trio	V2	HiSeq	M	European	No	0.20614	0	No	CTD	Atrial septal defect, secundum | Coarctation off the aorta | Double outlet right ventricle | Hypoplastic aortic isthmus	Yes	Yes	No
1-02010	Trio	V2	HiSeq	M	European	No	0	0	No	LVO	Aortic stenosis - subvalvar | Aortic stenosis, subvalvar, discrete, membraneous | Atrial septal defect, secundum | Coarctation off the aorta	No	Yes	No
1-02013	Trio	V2	HiSeq	F	European	No	13.5961	0.00465262	Yes	LVO	Bicommissural aortic valve, right-left fusion	No	Yes	No
1-02020	Trio	V2	HiSeq	M	European	No	0.467696	0	No	HTX	{I,L,L} | Asplenia syndrome (right isomerism) | Atrial septal defect, secundum | D-loop transposition of the great arteries | Dextrocardia | Double outlet right ventricle | Pulmonary stenosis, valvar | Unbalanced complete common atrioventricular canal	Yes	No	No
1-02023	Trio	V2	HiSeq	F	Undetermined	No	0.0645699	0	No	LVO (HLHS)	Aortic arch hypoplasia | Aortic atresia | Atrial septal defect | Hypoplasia ascending aorta | Hypoplastic left heart syndrome | Hypoplastic left ventricle (subnormal cavity volume) | Mitral atresia	No	Yes	No
1-02032	Trio	V2	HiSeq	M	European	No	0.0213979	0	No	CTD	Double outlet right ventricle | Pulmonary stenosis | Single coronary from the right facing cusp	Yes	No	No
1-02041	Trio	V2	HiSeq	F	European	No	0	0	No	LVO (HLHS)	Aortic arch hypoplasia | Aortic atresia | Hypoplasia ascending aorta | Hypoplastic left heart syndrome | Hypoplastic left ventricle (subnormal cavity volume) | Mitral stenosis | Restrictive patent foramen ovale	No	Yes	No
1-02050	Trio	V2	HiSeq	M	European	No	0	0	No	HTX	Anomalous hepatic venous drainage | Asplenia syndrome (right isomerism) | Balanced complete atrioventricular canal | Complete common atrioventricular canal | Coronary sinus ostial atresia | Heterotaxy syndrome | Inferior vena cava, left sided | Left aortic arch | Left superior vena cava connecting to the coronary sinus | Left superior vena cava, communicating with right superior vena cava | Levoc…	Yes	No	No
1-02056	Trio	V2	HiSeq	M	European	No	0	0	No	HTX	Abdominal situs inversus | Atrial inversion (situs inversus of the atria) | Atrial septal defect, secundum | D-loop transposition of the great arteries | Double outlet right ventricle | Heterotaxy syndrome | Hypoplastic tricuspid valve | Left inferior vena cava to right atrium | Left superior vena cava connecting to the left atrium | Levocardia | Main pulmonary artery stenosis | Patent ductus art…	Yes	No	No
1-02070	Trio	V2	HiSeq	F	Mexican	No	0.753508	0	No	CTD (TOF)	Left superior vena cava connecting to the coronary sinus | Right aortic arch with mirror image branching pattern | Tetralogy of Fallot	No	No	No
1-02076	Trio	V2	HiSeq	M	European	No	0.413343	0	No	LVO (HLHS)	Aortic arch hypoplasia | Bicommissural aortic valve | Bicommissural aortic valve, right-non fusion | Coarctation off the aorta | Hypoplastic left ventricle (subnormal cavity volume) | Hypoplastic mitral valve	No	Yes	No
1-02082	Trio	V2	HiSeq	M	European	No	0	0	No	LVO (HLHS)	Aortic atresia | Atrial septal defect, secundum | Hypoplastic left ventricle (subnormal cavity volume) | Mitral stenosis, valvar	No	Yes	No
1-02093	Trio	V2	HiSeq	F	Southern_Asian	No	0	0	No	CTD (TOF)	Right aortic arch | Tetralogy of Fallot with pulmonary atresia and multiple aortopulmonary collaterals	No	No	No
1-02107	Trio	V2	HiSeq	M	European	No	0	0	No	LVO (HLHS)	Aortic arch hypoplasia | Bicommissural aortic valve | Double outlet right ventricle | Hypoplastic aortic annulus | Hypoplastic left ventricle (subnormal cavity volume) | Left aortic arch with normal branching pattern | Malpositioned atrial septum (with or without PAPVC) | Mitral atresia | Ventricular septal defect, malalignment	Yes	Yes	No
1-02121	Trio	V2	HiSeq	F	European	No	0	0	No	CTD	Agenesis of kidney (single kidney) | Right aortic arch | Right aortic arch with abnormal branching pattern	No	No	No
1-02123	Trio	V2	HiSeq	M	European	No	0	0	No	CTD (TOF)	Left aortic arch with normal branching pattern | Pulmonary stenosis | Pulmonary stenosis, valvar | Tetralogy of Fallot | Ventricular septal defect	No	No	No
1-02126	Trio	V2	HiSeq	F	European	No	0	0	No	D-TGA	Atrial septal defect, secundum | D-loop transposition of the great arteries with intact ventricular septum	Yes	No	No
1-02133	Trio	V2	HiSeq	F	European	Yes	6.03851	0.00166822	Yes	CTD (TOF)	Atrial septal defect, secundum | Tetralogy of Fallot	No	No	No
1-02141	Trio	V2	HiSeq	M	European	No	0	0	No	CTD	Aortic arch hypoplasia | Atrial septal defect | Coarctation off the aorta | Double outlet right ventricle, Taussig-Bing	Yes	Yes	No
1-02142	Trio	V2	HiSeq	M	European	No	0	0	No	D-TGA	D-loop transposition of the great arteries with intact ventricular septum	Yes	No	No
1-02144	Trio	V2	HiSeq	M	European	No	0	0	No	D-TGA	{S,D,D} | D-loop transposition of the great arteries with intact ventricular septum | Left aortic arch with normal branching pattern | Usual coronary arteries for d-loop transposition of the great arteries	Yes	No	No
1-02153	Trio	V2	HiSeq	F	African_AfrAm	No	0.846046	0	No	CTD (TOF)	Hypoplastic pulmonary annulus | Right aortic arch | Tetralogy of Fallot	No	No	No
1-02189	Trio	V2	HiSeq	F	European	No	0	0	No	LVO (HLHS)	Aortic arch hypoplasia | Aortic atresia | Coarctation of the aorta, simple (isolated) | Dysplastic tricuspid valve | Hypoplasia ascending aorta | Hypoplastic left heart syndrome | Hypoplastic left ventricle (subnormal cavity volume) | Left aortic arch with normal branching pattern | Malpositioned atrial septum (with or without PAPVC) | Mitral atresia | Multiple atrial septal defects | Pulmonary v…	No	Yes	No
1-02199	Trio	V2	HiSeq	M	European	No	0	0	No	D-TGA	{S,D,D} | D-loop transposition of the great arteries | Left aortic arch with normal branching pattern | Usual coronary arteries for d-loop transposition of the great arteries	Yes	No	No
1-02202	Trio	V2	HiSeq	F	Southern_Asian	No	1.41353	0	No	D-TGA	Atypical coronary arteries in d-loop transposition of the great arteries | Circumflex from right coronary in d-loop transposition of the great arteries | D-loop transposition of the great arteries with ventricular septal defect	Yes	No	No
1-02204	Trio	V2	HiSeq	M	European	No	0	0	No	LVO	Aortic stenosis - valvar	No	Yes	No
1-02212	Trio	V2	HiSeq	F	European	No	0	0	No	D-TGA	D-loop transposition of the great arteries	Yes	No	No
1-02227	Trio	V2	HiSeq	F	European	No	0.248041	0	No	LVO	Aortic arch hypoplasia | Atypical cleft of mitral valve | Cardiomyopathy restrictive | Myocardial abnormality	No	Yes	No
1-02254	Trio	V2	HiSeq	M	European	No	0	0	No	LVO	Coarctation of the aorta, simple (isolated)	No	Yes	No
1-02264	Trio	V2	HiSeq	M	Southern_Asian	No	0	0	No	LVO (HLHS)	Aortic arch hypoplasia | Coarctation off the aorta | Hypoplastic left ventricle (subnormal cavity volume)	No	Yes	No
1-02265	Trio	V2	HiSeq	M	European	Yes	0	0	No	LVO	Unicommissural aortic valve	No	Yes	No
1-02279	Trio	V2	HiSeq	F	African_AfrAm	No	0	0	No	LVO	Aortic arch hypoplasia | Aortic stenosis - valvar | Bicommissural aortic valve, right-non fusion | Coarctation off the aorta	No	Yes	No
1-02283	Trio	V2	HiSeq	F	European	No	0.00234272	0	No	HTX	Hypoplastic right ventricle (subnormal cavity volume) | Hypoplastic tricuspid valve | L-loop corrected TGA {S,L,?} with ventricular septal defect and pulmonary stenosis | Straddling mitral valve	Yes	Yes	No
1-02290	Trio	V2	HiSeq	F	European	No	0	0	No	LVO	Aortic stenosis, subvalvar, discrete, membraneous | Bicommissural aortic valve | Coarctation off the aorta | Dysplastic mitral valve | Hypoplastic mitral valve	No	Yes	No
1-02298	Trio	V2	HiSeq	M	European	No	0	0	No	D-TGA	D-loop transposition of the great arteries with intact ventricular septum	Yes	No	No
1-02315	Trio	V2	HiSeq	M	European	No	27.1201	0.0519142	Yes	HTX	Asplenia syndrome (right isomerism) | Balanced complete atrioventricular canal | D-loop transposition of the great arteries | Levocardia with abdominal heterotaxy | Partially anomalous pulmonary veins | Pulmonary stenosis, subvalvar | Pulmonary stenosis, valvar	Yes	No	No
1-02338	Trio	V2	HiSeq	M	European	No	0	0	No	CTD (TOF)	Left aortic arch with normal branching pattern | Pulmonary atresia congenital | Single coronary from the right facing cusp | Tetralogy of Fallot with pulmonary atresia | Ventricular septal defect, malalignment	No	No	No
1-02342	Trio	V2	HiSeq	F	European	No	0	0	No	CTD (TOF)	Atrial septal defect, secundum | Left superior vena cava connecting to the coronary sinus | Multiple atrial septal defects | Right aortic arch with mirror image branching pattern | Right superior vena cava connecting to the right atrium | Systemic venous anomaly | Tetralogy of Fallot with pulmonary atresia	No	No	No
1-02349	Trio	V2	HiSeq	F	European	No	0	0	No	CTD	Atrial septal defect, secundum | Truncus arteriosus type I (main pulmonary artery present)	No	No	No
1-02364	Trio	V2	HiSeq	M	African_AfrAm	No	0.728618	0	No	D-TGA	Circumflex from right coronary in d-loop transposition of the great arteries | D-loop transposition of the great arteries with intact ventricular septum | Left aortic arch with normal branching pattern	Yes	No	No
1-02380	Trio	V2	HiSeq	F	European	Yes	4.32837	0.00191932	Yes	D-TGA	Coronary sinus abnormality | D-loop transposition of the great arteries with ventricular septal defect | Hypoplastic aortic annulus | Hypoplastic right ventricle (subnormal cavity volume) | Interrupted aortic arch type b | Right atrial abnormality | Tricuspid atresia | Tricuspid atresia with d-loop TGA and no pulmonary stenosis (Type IIC) | Ventricular septal defect	Yes	No	No
1-02394	Trio	V2	HiSeq	M	European	No	0	0	No	LVO	Coarctation of the aorta, simple (isolated)	No	Yes	No
1-02408	Trio	V2	HiSeq	F	European	No	0	0	No	HTX	{S,L,L} | Aortic valve position relative to the pulmonary valve, left and anterior | Dextrocardia | L-loop transposition of the great arteries with intact ventricular septum | Mitral atresia | Pulmonary atresia congenital | Ventricular inversion (l-loop ventricles)	Yes	Yes	No
1-02411	Trio	V2	HiSeq	M	Undetermined	No	1.10661	0	No	CTD (TOF)	Right aortic arch | Tetralogy of Fallot	No	No	No
1-02437	Trio	V2	HiSeq	M	European	No	0	0	No	HTX	Dextrocardia | Dysplastic pulmonary valve | Heterotaxy syndrome | Pulmonary stenosis, supravalvar | Pulmonary valve abnormality	Yes	No	No
1-02458	Trio	V2	HiSeq	M	European	No	0.101463	0	No	OTH	Atrial septal defect, secundum | Dysplastic mitral valve | Dysplastic pulmonary valve | Dysplastic tricuspid valve | Multiple atrial septal defects | Pulmonary regurgitation	No	Yes	No
1-02459	Trio	V2	HiSeq	M	European	No	1.58133	0	No	HTX	Ebstein malformation of the left atrioventricular valve | L-loop corrected transposition of the great arteries {S,L,?} | L-loop transposition of the great arteries with intact ventricular septum | Usual coronary arteries for d-loop transposition of the great arteries | Ventricular inversion (l-loop ventricles)	Yes	No	No
1-02461	Trio	V2	HiSeq	M	Mexican	No	0.503487	0	No	D-TGA	Atypical coronary arteries in d-loop transposition of the great arteries | D-loop transposition of the great arteries with intact ventricular septum | Intramural left coronary artery in d-loop transposition of the great arteries	Yes	No	No
1-02498	Trio	V2	HiSeq	M	European	No	0	0	No	CTD	Aortic stenosis - subvalvar | Aortic valve position relative to the pulmonary valve, right and anterior | Coarctation off the aorta | Double outlet right ventricle, Taussig-Bing	Yes	Yes	No
1-02499	Trio	V2	HiSeq	M	European	No	0	0	No	LVO	Bicommissural aortic valve, right-left fusion | Coarctation of the aorta, simple (isolated) | Left aortic arch with normal branching pattern	No	Yes	No
1-02500	Trio	V2	HiSeq	M	Undetermined	No	13.2896	0.00367144	Yes	CTD (TOF)	Right aortic arch with mirror image branching pattern | Tetralogy of Fallot with pulmonary atresia	No	No	No
1-02504	Trio	V2	HiSeq	M	European	Yes	4.41864	0.00212354	Yes	CTD (TOF)	Tetralogy of Fallot with pulmonary atresia	No	No	No
1-02515	Trio	V2	HiSeq	F	African_AfrAm	No	0	0	No	HTX	Atrial inversion (situs inversus of the atria) | Common atrium | Dextrocardia | Heterotaxy syndrome | Hypoplastic left ventricle (subnormal cavity volume) | Hypoplastic mitral valve | L-loop transposition of the great arteries	Yes	Yes	No
1-02531	Trio	V2	HiSeq	M	European	Yes	5.32913	0.00147225	Yes	CTD	{S,D,D} | Aortic valve position relative to the pulmonary valve, right and anterior | Double outlet right ventricle | Hypoplastic left ventricle (subnormal cavity volume) | Pulmonary atresia,valvar | Single left coronary in d-loop transposition of the great arteries | Single ventricle | Totally anomalous pulmonary venous return | Totally anomalous pulmonary venous return, right atrium | Unobstruc…	Yes	No	Yes
1-02532	Trio	V2	HiSeq	F	European	No	0.00019963	0	No	D-TGA	D-loop transposition of the great arteries with ventricular septal defect | Ventricular septal defect, muscular	Yes	No	No
1-02562	Trio	V2	HiSeq	M	Southern_Asian	No	4.10739	0.00321158	Yes	HTX	Dextrocardia | Left aortic arch with normal branching pattern | Scimitar syndrome	Yes	No	No
1-02573	Trio	V2	HiSeq	F	Undetermined	No	3.88727	0.00184875	Yes	LVO	Atrial septal defect, secundum | Bicommissural aortic valve | Tubular hypoplasia of aorta with coarctation	No	Yes	No
1-02598	Trio	V2	HiSeq	M	European	No	0.48965	0	No	HTX	Absence of the suprarenal inferior vena cava with azygous continuation | Aortic arch hypoplasia | Aortic stenosis - subvalvar | Atrial septal defect, secundum | Coarctation off the aorta | Double outlet right ventricle | Hypoplastic left ventricle (subnormal cavity volume) | Left juxtaposition of the atrial appendages | Levocardia with abdominal heterotaxy | Mitral atresia | Polysplenia syndrome …	Yes	Yes	No
1-02621	Trio	V2	HiSeq	M	Undetermined	No	0.270935	0	No	HTX	{A,L,L} | Abdominal situs ambiguous (abdominal heterotaxy) | Dextrocardia | Double outlet right ventricle with atrioventricular canal defect | Heterotaxy syndrome | Hypoplastic left ventricle (subnormal cavity volume) | Hypoplastic main pulmonary artery | Hypoplastic pulmonary annulus | Inferior vena caval anomaly | Intestinal malrotation | Left aortic arch with normal branching pattern | Left su…	Yes	No	No
1-02643	Trio	V2	HiSeq	M	European	No	0	0	No	LVO (HLHS)	Aortic atresia | Hypoplastic left heart syndrome | Mitral stenosis	No	Yes	No
1-02652	Trio	V2	HiSeq	M	European	No	0	0	No	CTD (TOF)	Tetralogy of Fallot with pulmonary atresia and multiple aortopulmonary collaterals	No	No	No
1-02657	Trio	V2	HiSeq	M	Mexican	No	0.44309	0	No	LVO (HLHS)	Aortic atresia | Hypoplastic left heart syndrome | Mitral atresia	No	Yes	No
1-02693	Trio	V2	HiSeq	M	European	No	0	0	No	D-TGA	Atrial septal defect, secundum | D-loop transposition of the great arteries with intact ventricular septum	Yes	No	No
1-02696	Trio	V2	HiSeq	M	European	No	0	0	No	D-TGA	Atrial septal defect, secundum | D-loop transposition of the great arteries with ventricular septal defect and left ventricular outflow tract obstruction | Pulmonary atresia congenital	Yes	No	No
1-02702	Trio	V2	HiSeq	M	Mexican	No	1.32754	0	No	D-TGA	D-loop transposition of the great arteries with intact ventricular septum and left ventricular outflow tract obstruction | Single right coronary in d-loop transposition of the great arteries	Yes	No	No
1-02708	Trio	V2	HiSeq	M	European	No	0	0	No	LVO	Aortic arch hypoplasia | Bicommissural aortic valve, right-left fusion | Cor triatriatum	No	Yes	No
1-02736	Trio	V2	HiSeq	F	European	No	0	0	No	LVO	Congenital mitral valve abnormality | Dilated mitral valve annulus | Mitral regurgitation | Mitral stenosis arcade | Mitral valve abnormality | Mitral valve prolapse	No	Yes	No
1-02764	Trio	V2	HiSeq	M	European	No	0.0971953	0	No	HTX	Abdominal situs ambiguous (abdominal heterotaxy) | Congenital coronary anomaly | Heterotaxy syndrome | Hypoplastic left pulmonary artery | Hypoplastic left ventricle (subnormal cavity volume) | Inferior vena cava, left sided | Left superior vena cava connecting to the left atrium | Left superior vena cava, non-communicating with right superior vena cava | Mesocardia | Pulmonary atresia congenital…	Yes	No	No
1-02765	Trio	V2	HiSeq	M	European	No	0	0	No	CTD (TOF)	Right aortic arch with mirror image branching pattern | Tetralogy of Fallot	No	No	No
1-02769	Trio	V2	HiSeq	M	Mexican	No	0	0	No	HTX	{S,L,L} | L-loop corrected transposition of the great arteries {S,L,?} with intact ventricular septum	Yes	No	No
1-02772	Trio	V2	HiSeq	F	European	No	0.845631	0	No	LVO	Aneurysm, ascending aorta | Bicommissural aortic valve, right-left fusion | Dilated aorta | Dilated ascending aorta	No	Yes	No
1-02786	Trio	V2	HiSeq	M	European	No	0	0	No	OTH	D-loop transposition of the great arteries | Hypoplastic mitral valve | Pulmonary stenosis | Pulmonary stenosis, subvalvar | Right aortic arch | Single ventricle, left; double inlet left ventricle | Subaortic conus | Univentricular, double inlet atrioventricular connection	Yes	Yes	No
1-02788	Trio	V2	HiSeq	F	African_AfrAm	No	1.06775	0	No	CTD (TOF)	Tetralogy of Fallot	No	No	No
1-02793	Trio	V2	HiSeq	M	European	No	1.59735	0	No	CTD (TOF)	Tetralogy of Fallot	No	No	No
1-02821	Trio	V2	HiSeq	M	East_Asian	No	7.10132	0.00262633	Yes	D-TGA	Atrial septal defect, secundum | D-loop transposition of the great arteries with ventricular septal defect	Yes	No	No
1-02842	Trio	V2	HiSeq	M	European	No	0	0	No	LVO	Aortic valve regurgitation | Bicommissural aortic valve, right-left fusion	No	Yes	No
1-02857	Trio	V2	HiSeq	F	African_AfrAm	No	1.41462	0	No	LVO	Aortic stenosis, subvalvar, discrete, membraneous | Tricommissural aortic valve	No	Yes	No
1-02888	Trio	V2	HiSeq	M	Mexican	No	1.82677	0	No	LVO	Aortic stenosis | Bicommissural aortic valve, right-left fusion	No	Yes	No
1-02923	Trio	V2	HiSeq	M	European	No	0	0	No	LVO	Bicommissural aortic valve, right-left fusion | Dilated aortic root | Dilated ascending aorta | Left aortic arch with normal branching pattern	No	Yes	No
1-02942	Trio	V2	HiSeq	F	Mexican	No	0.157474	0	No	HTX	{I,D,D} | Abdominal situs inversus | Anomalous hepatic venous drainage | Aortic valve position relative to the pulmonary valve, right and anterior | Asplenia syndrome (right isomerism) | Double outlet right ventricle with atrioventricular canal defect | Isolation of the right subclavian artery | Left aortic arch with abnormal branching pattern | Left superior vena cava connecting to the left atri…	Yes	No	No
1-02952	Trio	V2	HiSeq	M	Mexican	No	0.212371	0	No	LVO	Abnormal aortic arch | Coarctation off the aorta	No	Yes	No
1-02955	Trio	V2	HiSeq	F	European	No	0	0	No	CTD (TOF)	Hypoplastic main pulmonary artery | Hypoplastic pulmonary annulus | Patent foramen ovale | Pulmonary stenosis, subvalvar | Right aortic arch with mirror image branching pattern | Tetralogy of Fallot | Ventricular septal defect, malalignment | Ventricular septal defect, multiple | Ventricular septal defect, muscular	No	No	No
1-02956	Trio	V2	HiSeq	F	European	No	0.0135859	0	No	HTX	Absence of the suprarenal inferior vena cava with azygous continuation | Complete common atrioventricular canal | D-loop transposition of the great arteries | Double outlet right ventricle | Heterotaxy syndrome | Left superior vena cava, non-communicating with right superior vena cava | Pulmonary stenosis | Right aortic arch	Yes	No	No
1-02959	Trio	V2	HiSeq	F	European	No	0	0	No	CTD (TOF)	Tetralogy of Fallot	No	No	No
1-02966	Trio	V2	HiSeq	M	European	No	0	0	No	D-TGA	D-loop transposition of the great arteries with intact ventricular septum | Restrictive patent foramen ovale	Yes	No	No
1-03039	Trio	V2	HiSeq	M	European	No	0.144174	0	No	CTD (TOF)	Discontinuity of pulmonary arteries | Hypoplastic left pulmonary artery | Hypoplastic right pulmonary artery | Multiple major aortopulmonary collateral arteries (mapcas) | Right aortic arch with mirror image branching pattern | Tetralogy of Fallot with pulmonary atresia | Tetralogy of Fallot with pulmonary atresia and multiple aortopulmonary collaterals | Ventricular septal defect, single	No	No	No
1-03097	Trio	V2	HiSeq	F	Southern_Asian	No	0.0786122	0	No	HTX	Abdominal situs ambiguous (abdominal heterotaxy) | Absence of the suprarenal inferior vena cava with azygous continuation | Anomalous hepatic venous drainage | Common atrium | Dextrocardia | Double outlet right ventricle | Hypoplastic left ventricle (subnormal cavity volume) | Left superior vena cava connecting to the left atrium | Mitral atresia | Polysplenia syndrome (left isomerism) | Ventricu…	Yes	Yes	No
1-03131	Trio	V2	HiSeq	M	European	No	0	0	No	LVO	Atrial septal defect, secundum | Coarctation of the aorta, atypical location | Tubular hypoplasia of aorta with coarctation	No	Yes	No
1-03134	Trio	V2	HiSeq	M	European	No	0.560568	0	No	LVO	Aortic stenosis - valvar | Aortic stenosis, subvalvar, discrete, membraneous | Bicommissural aortic valve	No	Yes	No
1-03142	Trio	V2	HiSeq	M	Undetermined	No	0	0	No	LVO (HLHS)	Hypoplastic left heart syndrome | Partially anomalous pulmonary veins	No	Yes	No
1-03150	Trio	V2	HiSeq	F	European	No	0	0	No	LVO	Aortic arch hypoplasia | Bicommissural aortic valve, right-left fusion | Tubular hypoplasia of aorta with coarctation	No	Yes	No
1-03151	Trio	V2	HiSeq	M	European	No	0.702793	0	No	LVO	Aortic stenosis | Bicommissural aortic valve	No	Yes	No
1-03171	Trio	V2	HiSeq	F	European	Yes	2.42859	0.000670932	No	CTD (TOF)	Left superior vena cava connecting to the coronary sinus | Patent foramen ovale | Pulmonary valve abnormality | Right aortic arch with mirror image branching pattern | Tetralogy of Fallot	No	No	No
1-03173	Trio	V2	HiSeq	M	European	No	6.22886	0.00329707	Yes	D-TGA	D-loop transposition of the great arteries with intact ventricular septum	Yes	No	No
1-03190	Trio	V2	HiSeq	F	European	No	0	0	No	CTD (TOF)	Tetralogy of Fallot with pulmonary atresia and multiple aortopulmonary collaterals	No	No	No
1-03212	Trio	V2	HiSeq	M	European	Yes	1.17155	0	No	LVO	Aortic stenosis - valvar | Unicommissural aortic valve	No	Yes	No
1-03234	Trio	V2	HiSeq	M	European	No	1.44272	0	No	HTX	{A,D,D} | Abdominal situs ambiguous (abdominal heterotaxy) | Balanced complete atrioventricular canal | D-loop transposition of the great arteries | Discontinuity of pulmonary arteries | Heterotaxy syndrome | Hypoplastic right pulmonary artery | Inferior vena cava, left sided | Levocardia with abdominal heterotaxy | Pulmonary atresia congenital | Right ventricular origin of subaortic conus | Vent…	Yes	No	No
1-03300	Trio	V2	HiSeq	F	Mexican	No	1.33652	0	No	LVO	Aortic stenosis - valvar | Coronary branching, anomalous, right | Coronary branching, anomalous, right	No	Yes	No
M003-08	Trio	V2	HiSeq	F	Southern_Asian	No	5.10905	0.00141148	Yes	HTX	Heterotaxy syndrome | L-loop transposition of the great arteries	Yes	No	No
M005-14	Trio	V2	HiSeq	F	Mexican	No	0	0	No	HTX	Heterotaxy syndrome | Ostium primum atrial septal defect	Yes	No	No
M006-17	Trio	V2	HiSeq	F	European	No	0	0	No	HTX	Heterotaxy syndrome | Tetralogy of Fallot	Yes	No	No
M007-20	Trio	V2	HiSeq	M	Southern_Asian	No	40.2921	0.0955373	Yes	HTX	Double outlet right ventricle | Heterotaxy syndrome	Yes	No	No
M008-23	Trio	V2	HiSeq	F	Undetermined	No	1.29816	0	No	HTX	Heterotaxy syndrome | Tetralogy of Fallot	Yes	No	No
1-00650	Trio	V2	HiSeq	M	European	No	1.08486	0	No	HTX	Hypoplastic right ventricle (subnormal cavity volume) | Pulmonary artery stenosis | Single ventricle, left; double inlet left ventricle | Ventricular inversion (l-loop ventricles) | Ventricular septal defect, single	Yes	No	No
1-00046	Trio	V2	HiSeq	F	European	No	1.05798	0	No	D-TGA	D-loop transposition of the great arteries with ventricular septal defect | Hypoplastic pulmonary annulus | Pulmonary stenosis, subvalvar | Right aortic arch | Ventricular septal defect, malalignment	Yes	No	No
1-00112	Trio	V2	HiSeq	M	European	No	0	0	No	LVO	Tubular hypoplasia of aorta with coarctation	No	Yes	No
1-00114	Trio	V2	HiSeq	F	European	No	0	0	No	LVO (HLHS)	Aortic stenosis - valvar | Endocardial fibroelastosis | Hypoplastic left ventricle (subnormal cavity volume) | Hypoplastic mitral valve | Patent foramen ovale | Unicommissural aortic valve	No	Yes	No
1-00129	Trio	V2	HiSeq	M	European	No	0	0	No	D-TGA	Atrial septal defect, secundum | D-loop transposition of the great arteries with ventricular septal defect | Hypoplastic left pulmonary artery | Hypoplastic right pulmonary artery | Parachute mitral valve | Pulmonary stenosis, supravalvar | Pulmonary stenosis, valvar | Usual coronary arteries for d-loop transposition of the great arteries | Ventricular septal defect, multiple | Ventricular septal…	Yes	Yes	No
1-00167	Trio	V2	HiSeq	M	European	No	0	0	No	CTD (TOF)	Atrial septal defect, secundum | Tetralogy of Fallot	No	No	No
1-00192	Trio	V2	HiSeq	F	European	No	0	0	No	CTD	Atrial septal defect, secundum | Bicommissural aortic valve | Hypoplastic aortic annulus | Hypoplastic right ventricle (subnormal cavity volume) | Hypoplastic tricuspid valve | Interrupted aortic arch type b | Left ventricular outflow tract obstruction | Pulmonary stenosis, bilateral branch pulmonary artery | Ventricular septal defect with interrupted aortic arch | Ventricular septal defect, mala…	No	Yes	Yes
1-00200	Trio	V2	HiSeq	M	Undetermined	No	0	0	No	HTX	L-loop corrected transposition of the great arteries {S,L,?} | L-loop transposition of the great arteries | Tricuspid regurgitation | Tricuspid valve abnormality | Ventricular inversion (l-loop ventricles) | Ventricular septal defect	Yes	No	No
1-00307	Trio	V2	HiSeq	F	European	No	0	0	No	CTD	Hypoplastic left ventricle (subnormal cavity volume) | Hypoplastic mitral valve | Patent foramen ovale | Truncus arteriosus type IA (main pulmonary artery present, ventricular septal defect present) | Ventricular septal defect, single | Ventricular septal defect, subpulmonary or conal	No	Yes	No
1-00349	Trio	V2	HiSeq	M	European	Yes	0	0	No	CTD (TOF)	Discontinuity of pulmonary arteries | Hypoplastic left pulmonary artery | Hypoplastic right pulmonary artery | Tetralogy of Fallot	No	No	No
1-00424	Trio	V2	HiSeq	M	Mexican	No	0	0	No	LVO	Aortic stenosis - valvar | Congenital mitral valve abnormality | Giant left atrium | Hypoplastic aortic annulus | Mitral regurgitation | Mitral stenosis | Unicommissural aortic valve	No	Yes	No
1-00576	Trio	V2	HiSeq	F	European	No	0	0	No	CTD	Congenital coronary anomaly | Right aortic arch | Truncus arteriosus type IIA (main pulmonary artery absent, ventricular septal defect present) | Ventricular septal defect, muscular | Ventricular septal defect, subpulmonary or conal	No	No	No
1-00655	Trio	V2	HiSeq	M	Mexican	No	0.236388	0	No	CTD	Atrial septal defect, atypical | Bicommissural aortic valve, right-left fusion | Hypoplastic right ventricle (subnormal cavity volume) | Interrupted aortic arch type a | Left aortic arch with normal branching pattern | Left superior vena cava connecting to the coronary sinus | Left superior vena cava, non-communicating with right superior vena cava | Mitral atresia | Single ventricle | Straddling…	No	Yes	Yes
1-00669	Trio	V2	HiSeq	M	European	No	0	0	No	D-TGA	Aortic arch hypoplasia | Circumflex from right coronary in d-loop transposition of the great arteries | D-loop transposition of the great arteries with ventricular septal defect | Interrupted aortic arch type a | Patent foramen ovale | Subaortic conus | Subpulmonary conus | Ventricular septal defect, subpulmonary or conal	Yes	No	No
1-00780	Trio	V2	HiSeq	F	European	No	0	0	No	LVO (HLHS)	Aortic atresia | Hypoplastic left heart syndrome | Hypoplastic left ventricle (subnormal cavity volume) | Mitral atresia | Patent foramen ovale | Tubular hypoplasia of aorta with coarctation	No	Yes	No
1-00801	Trio	V2	HiSeq	M	European	Yes	1.12111	0	No	LVO	Aberrant right subclavian artery | Bicommissural aortic valve | Interrupted aortic arch type b | Left aortic arch | Ventricular septal defect with interrupted aortic arch | Ventricular septal defect, malalignment	No	Yes	No
1-00854	Trio	V2	HiSeq	F	European	No	1.43566	0	No	D-TGA	Bicuspid pulmonary valve | D-loop transposition of the great arteries with ventricular septal defect | Pulmonary stenosis, subvalvar | Pulmonary stenosis, valvar | Ventricular septal defect, malalignment	Yes	No	No
1-00940	Trio	V2	HiSeq	F	European	No	0	0	No	CTD (TOF)	Hypoplastic left pulmonary artery | Hypoplastic main pulmonary artery | Hypoplastic right pulmonary artery | Multiple major aortopulmonary collateral arteries (mapcas) | Patent foramen ovale | Pulmonary atresia congenital | Tetralogy of Fallot with pulmonary atresia and multiple aortopulmonary collaterals | Ventricular septal defect, malalignment | Ventricular septal defect, single	No	No	No
1-01110	Trio	V2	HiSeq	M	European	No	0	0	No	CTD (TOF)	Pulmonary stenosis | Pulmonary stenosis, subvalvar | Right aortic arch with mirror image branching pattern | Tetralogy of Fallot	No	No	No
1-01196	Trio	V2	HiSeq	F	European	No	1.53455	0	No	D-TGA	D-loop transposition of the great arteries | Restrictive patent foramen ovale | Usual coronary arteries for d-loop transposition of the great arteries | Ventricular septal defect, muscular	Yes	No	No
1-01197	Trio	V2	HiSeq	F	Mexican	No	0.897729	0	No	HTX	Absence of the suprarenal inferior vena cava with azygous continuation | Common atrium | Left sided azygos | Left superior vena cava connecting to the coronary sinus | Polysplenia syndrome (left isomerism) | Single ventricle comprised of mostly right ventricle | Single ventricle in heterotaxy syndrome	Yes	No	No
1-01221	Trio	V2	HiSeq	M	European	No	0	0	No	LVO (HLHS)	Aortic stenosis - valvar | Endocardial fibroelastosis | Hypoplastic aortic annulus | Hypoplastic left ventricle (subnormal cavity volume) | Mitral stenosis | Patent foramen ovale	No	Yes	No
1-01231	Trio	V2	HiSeq	M	European	Yes	0	0	No	D-TGA	Aortic arch hypoplasia | Double outlet right ventricle, Taussig-Bing | Pulmonary stenosis, valvar | Secundum atrial septal defect, restricitve | Single right coronary in d-loop transposition of the great arteries	Yes	No	No
1-01242	Trio	V2	HiSeq	M	Undetermined	No	6.40574	0.00176967	Yes	HTX	{S,L,L} | Absence of the suprarenal inferior vena cava with azygous continuation | Atrial inversion (situs inversus of the atria) | Common atrium | Discontinuity of pulmonary arteries | Heterotaxy syndrome | Left superior vena cava connecting to the left atrium | Pulmonary stenosis, subvalvar | Pulmonary stenosis, valvar | Single ventricle with unbalanced atrioventricular canal defect	Yes	No	No
1-01255	Trio	V2	HiSeq	M	European	No	0	0	No	D-TGA	Atrial septal defect | D-loop transposition of the great arteries with intact ventricular septum	Yes	No	No
1-01306	Trio	V2	HiSeq	M	European	Yes	0.700409	0	No	CTD (TOF)	Left aortic arch with normal branching pattern | Tetralogy of Fallot | Ventricular septal defect	No	No	No
1-01335	Trio	V2	HiSeq	F	European	No	0	0	No	LVO (HLHS)	Aortic atresia | Hypoplasia ascending aorta | Hypoplastic left heart syndrome | Hypoplastic left ventricle (subnormal cavity volume) | Mitral atresia | Restrictive patent foramen ovale | Tubular hypoplasia of aorta with coarctation	No	Yes	No
1-01357	Trio	V2	HiSeq	M	European	No	0	0	No	HTX	Absence of the suprarenal inferior vena cava with azygous continuation | Anomalous hepatic venous drainage | Aortic valve position relative to the pulmonary valve, left and anterior | Common atrium | Heterotaxy syndrome | Hypoplastic main pulmonary artery | Left superior vena cava connecting to the left atrium | Partially anomalous pulmonary veins | Patent ductus arteriosus | Polysplenia syndrome…	Yes	No	No
1-01428	Trio	V2	HiSeq	F	European	No	0	0	No	D-TGA	D-loop transposition of the great arteries with intact ventricular septum | Restrictive patent foramen ovale | Usual coronary arteries for d-loop transposition of the great arteries	Yes	No	No
1-01444	Trio	V2	HiSeq	F	European	No	0.602866	0	No	LVO (HLHS)	Aortic arch hypoplasia | Aortic atresia | Atrial septal defect, secundum | Hypoplastic left ventricle (subnormal cavity volume) | Mitral stenosis | Right ventricular dysfunction | Tricuspid regurgitation	No	Yes	No
1-01458	Trio	V2	HiSeq	F	European	No	0	0	No	LVO (HLHS)	Aortic atresia | Hypoplastic left heart syndrome | Hypoplastic left ventricle (subnormal cavity volume) | Mitral atresia | Restrictive patent foramen ovale | Tubular hypoplasia of aorta with coarctation	No	Yes	No
1-01524	Trio	V2	HiSeq	M	European	No	0.670592	0	No	HTX	Complete heart block | L-loop corrected transposition of the great arteries {S,L,?} with ventricular septal defect	Yes	No	No
1-01553	Trio	V2	HiSeq	M	European	No	0	0	No	CTD (TOF)	Pulmonary stenosis, branch pulmonary artery | Tetralogy of Fallot	No	No	No
1-01599	Trio	V2	HiSeq	M	European	No	0	0	No	D-TGA	Atrial septal defect, secundum | D-loop transposition of the great arteries with ventricular septal defect | Left aortic arch with normal branching pattern | Usual coronary arteries for d-loop transposition of the great arteries | Ventricular septal defect, membranous	Yes	No	No
1-01624	Trio	V2	HiSeq	M	European	No	0	0	No	D-TGA	Cleft mitral valve with regurgitation | Coarctation off the aorta | D-loop transposition of the great arteries | Double outlet right ventricle, ventricular defect committed to pulmonary artery | Ventricular septal defect, malalignment	Yes	Yes	No
1-01632	Trio	V2	HiSeq	M	European	Yes	2.77798	0.000767456	No	CTD	Atrial septal defect | Right aortic arch with mirror image branching pattern | Truncus arteriosus type IIA (main pulmonary artery absent, ventricular septal defect present) | Ventricular septal defect, single	No	No	No
1-01639	Trio	V2	HiSeq	M	European	No	0	0	No	D-TGA	Atrial septal defect, secundum | D-loop transposition of the great arteries | Single coronary from the right facing cusp | Single ventricle, right, double inlet right ventricle	Yes	No	No
1-01650	Trio	V2	HiSeq	M	Undetermined	No	9.17031	0.00253342	Yes	HTX	Anomalous hepatic venous drainage | Dextrocardia | Heterotaxy syndrome | Hypoplastic right ventricle (subnormal cavity volume) | Inferior vena cava, left sided | L-loop transposition of the great arteries with ventricular septal defect | Partially anomalous pulmonary veins | Pulmonary stenosis | Superior vena caval anomaly | Unbalanced complete atrioventricular canal, left dominant	Yes	No	No
1-01660	Trio	V2	HiSeq	F	European	No	0	0	No	CTD (TOF)	Atrial septal defect, secundum | Conus coronary supplies anterior descending | Tetralogy of Fallot	No	No	No
1-01742	Trio	V2	HiSeq	F	European	No	0.62948	0	No	CTD	Left aortic arch with normal branching pattern | Truncus arteriosus	No	No	No
1-01747	Trio	V2	HiSeq	M	European	No	0	0	No	D-TGA	D-loop transposition of the great arteries with intact ventricular septum | Usual coronary arteries for d-loop transposition of the great arteries	Yes	No	No
1-01763	Trio	V2	HiSeq	M	European	No	0	0	No	LVO	Bicommissural aortic valve | Coarctation off the aorta	No	Yes	No
1-01805	Trio	V2	HiSeq	M	European	No	0	0	No	CTD	Atrial septal defect, secundum | Truncus arteriosus type I (main pulmonary artery present) | Ventricular septal defect, single	No	No	No
1-01810	Trio	V2	HiSeq	M	European	No	0	0	No	D-TGA	Atrial septal defect, secundum | D-loop transposition of the great arteries with intact ventricular septum	Yes	No	No
1-01838	Trio	V2	HiSeq	F	European	No	0.305689	0	No	HTX	Absence of the suprarenal inferior vena cava with azygous continuation | Coarctation off the aorta | Left aortic arch | Left superior vena cava connecting to the coronary sinus | Right superior vena cava, absent	Yes	Yes	No
1-01841	Trio	V2	HiSeq	F	Mexican	No	0	0	No	LVO	Atrial septal defect, secundum | Coarctation off the aorta | Congenital aortic valve abnormality | Left aortic arch | Pulmonary stenosis, branch pulmonary artery	No	Yes	No
1-01854	Trio	V2	HiSeq	F	Mexican	No	0	0	No	D-TGA	D-loop transposition of the great arteries	Yes	No	No
1-01880	Trio	V2	HiSeq	M	European	No	0	0	No	LVO (HLHS)	Aortic stenosis | Atrial septal defect, secundum | Hypoplasia ascending aorta | Hypoplastic aortic annulus | Hypoplastic left heart syndrome | Hypoplastic left ventricle (subnormal cavity volume) | Hypoplastic mitral valve | Mitral stenosis	No	Yes	No
1-01946	Trio	V2	HiSeq	M	European	No	0	0	No	LVO (HLHS)	Aortic atresia | Hypoplastic left heart syndrome | Mitral atresia	No	Yes	No
1-01966	Trio	V2	HiSeq	M	European	No	0	0	No	D-TGA	Aortic arch hypoplasia | Atrial septal defect, secundum | Circumflex from right coronary in d-loop transposition of the great arteries | D-loop transposition of the great arteries | Double outlet right ventricle, ventricular defect committed to pulmonary artery | Patent ductus arteriosus	Yes	No	No
1-01987	Trio	V2	HiSeq	M	European	Yes	0	0	No	LVO	Aortic stenosis - valvar | Bicommissural aortic valve, right-left fusion | Left aortic arch with normal branching pattern	No	Yes	No
1-01990	Trio	V2	HiSeq	M	European	No	4.88337	0.00205383	Yes	LVO (HLHS)	Aortic atresia | Hypoplastic left heart syndrome | Mitral atresia	No	Yes	No
1-02163	Trio	V2	HiSeq	F	European	No	0	0	No	LVO (HLHS)	Bicommissural aortic valve | Coarctation off the aorta | Hypoplastic left ventricle (subnormal cavity volume) | Patent foramen ovale | Tubular hypoplasia of aorta with coarctation	No	Yes	No
1-02260	Trio	V2	HiSeq	F	European	No	0	0	No	LVO (HLHS)	Aortic arch hypoplasia | Aortic atresia | Hypoplasia ascending aorta | Hypoplastic left heart syndrome | Left aortic arch with normal branching pattern | Malpositioned atrial septum (with or without PAPVC) | Mitral atresia	No	Yes	No
1-02304	Trio	V2	HiSeq	M	European	Yes	0	0	No	LVO	Atrial septal defect, secundum | Interrupted aortic arch type b | Left superior vena cava connecting to the coronary sinus | Retro-aortic innominate vein | Ventricular septal defect, malalignment | Ventricular septal defect, subpulmonary or conal	No	Yes	No
1-02325	Trio	V2	HiSeq	M	European	No	0	0	No	HTX	Abdominal situs inversus | Double outlet right ventricle | Heterotaxy syndrome | Hypoplastic left ventricle (subnormal cavity volume) | Left atrial hypoplasia | Levocardia | Pulmonary stenosis, subvalvar | Pulmonary stenosis, valvar | Situs solitus of the atria | Totally anomalous pulmonary venous return, supracardiac | Unbalanced complete atrioventricular canal, right dominant	Yes	No	No
1-02331	Trio	V2	HiSeq	M	European	No	3.0282	0.00147452	Yes	LVO (HLHS)	Aortic arch hypoplasia | Aortic stenosis - subvalvar | Aortic stenosis - valvar | Bicommissural aortic valve | Coarctation off the aorta | Hypoplastic left ventricle (subnormal cavity volume)	No	Yes	No
1-02391	Trio	V2	HiSeq	M	European	No	0.51252	0	No	HTX	Absence of the suprarenal inferior vena cava with azygous continuation | Atrial septal defect, secundum | Atrioventricular canal (endocardial cushion defect) | Coarctation off the aorta | Heterotaxy syndrome | Hypoplastic aortic annulus | Hypoplastic left ventricle (subnormal cavity volume) | Left superior vena cava connecting to the coronary sinus | Left superior vena cava connecting to the left…	Yes	Yes	No
1-02417	Trio	V2	HiSeq	M	European	No	0	0	No	D-TGA	D-loop transposition of the great arteries | D-loop transposition of the great arteries with ventricular septal defect | Ventricular septal defect, malalignment	Yes	No	No
1-02453	Trio	V2	HiSeq	M	European	No	12.4198	0.0126401	Yes	LVO	Aortic stenosis - valvar | Aortic stenosis, subvalvar, discrete, membraneous	No	Yes	No
1-02462	Trio	V2	HiSeq	M	European	No	0	0	No	LVO	Aortic stenosis - valvar | Congenital mitral valve abnormality | Endocardial fibroelastosis | Excessive myocardial trabeculation or noncompaction | Hypoplastic aortic annulus | Unicommissural aortic valve	No	Yes	No
1-02475	Trio	V2	HiSeq	M	European	No	0	0	No	HTX	{S,L,L} | Ebsteins disease | L-loop corrected transposition of the great arteries {S,L,?} with intact ventricular septum | Single right coronary in d-loop transposition of the great arteries	Yes	No	No
1-02490	Trio	V2	HiSeq	M	European	No	0	0	No	CTD	Right aortic arch | Truncus arteriosus type II (main pulmonary artery absent)	No	No	No
1-02509	Trio	V2	HiSeq	M	European	Yes	0	0	No	CTD	Patent foramen ovale | Quadricuspid aortic valve | Truncal valve regurgitation | Truncus arteriosus type IB (main pulmonary artery present, ventricular septal defect absent) | Ventricular septal defect	No	Yes	No
1-02546	Trio	V2	HiSeq	F	Mexican	No	1.22433	0	No	CTD	Atrial septal defect, secundum | Discontinuity of pulmonary arteries | Right aortic arch with mirror image branching pattern | Truncus arteriosus type III (separate pulmonary artery origins) | Ventricular septal defect, malalignment	No	No	No
1-02563	Trio	V2	HiSeq	M	European	No	0	0	No	HTX	Absence of the suprarenal inferior vena cava with azygous continuation | Dextrocardia | Dysplastic tricuspid valve | Heterotaxy syndrome | L-loop corrected transposition of the great arteries {S,L,?} with intact ventricular septum	Yes	No	No
1-02568	Trio	V2	HiSeq	F	European	Yes	0	0	No	CTD	Single coronary from the right facing cusp | Truncus arteriosus type III (separate pulmonary artery origins) | Truncus arteriosus type IIIA (separate PA origins, ventricular septal defect present)	No	No	No
1-02589	Trio	V2	HiSeq	M	European	No	0	0	No	CTD (TOF)	Congenital tricuspid valve abnormality | Patent foramen ovale | Right aortic arch with mirror image branching pattern | Tetralogy of Fallot with pulmonary atresia and multiple aortopulmonary collaterals	No	No	No
1-02596	Trio	V2	HiSeq	M	European	No	0.187191	0	No	HTX	Abdominal situs ambiguous (abdominal heterotaxy) | Asplenia syndrome (right isomerism) | D-loop transposition of the great arteries | Dextrocardia | Heterotaxy syndrome | Hypoplastic left ventricle (subnormal cavity volume) | Left superior vena cava, non-communicating with right superior vena cava | Right aortic arch with mirror image branching pattern | Situs ambiguous of the atria | Subaortic c…	Yes	No	No
1-02625	Trio	V2	HiSeq	M	European	No	0	0	No	LVO	Bicommissural aortic valve, right-left fusion | Coarctation off the aorta | Left superior vena cava, non-communicating with right superior vena cava	No	Yes	No
1-02675	Trio	V2	HiSeq	M	European	No	0	0	No	LVO	Aortic - left ventricular tunnel | Aortic - left ventricular tunnel | Aortic stenosis | Bicommissural aortic valve | Dysplastic mitral valve | Hypoplastic mitral valve | Left superior vena cava connecting to the coronary sinus | Left ventricular outflow tract obstruction | Mitral stenosis | Supravalvar mitral stenosis | Tubular hypoplasia of aorta with coarctation	No	Yes	No
1-02733	Trio	V2	HiSeq	F	European	No	9.9783	0.00764009	Yes	HTX	{S,L,L} | Atrial septal defect, secundum | Dextrocardia | Hypoplastic right ventricle (subnormal cavity volume) | L-loop corrected transposition of the great arteries {S,L,?} with ventricular septal defect | Pulmonary atresia congenital	Yes	No	No
1-02752	Trio	V2	HiSeq	M	European	No	0	0	No	LVO (HLHS)	Aortic atresia | Coronary-cameral fistulae to left ventricle in hypoplastic left heart syndrome | Hypoplasia ascending aorta | Hypoplastic left heart syndrome | Hypoplastic left ventricle (subnormal cavity volume) | Hypoplastic mitral valve | Left aortic arch with normal branching pattern | Malpositioned atrial septum (with or without PAPVC)	No	Yes	No
1-02758	Trio	V2	HiSeq	M	African_AfrAm	No	0.798715	0	No	HTX	{S,L,D} | Aortic arch hypoplasia | Double outlet right ventricle | Hypoplastic right ventricle (subnormal cavity volume) | Hypoplastic tricuspid valve | L-loop corrected TGA {S,L,?} with ventricular septal defect and pulmonary stenosis | Ventricular septal defect, ECD type	Yes	No	No
1-02767	Trio	V2	HiSeq	M	European	No	0	0	No	LVO	Bicommissural aortic valve | Coarctation of the aorta, simple (isolated) | Left aortic arch with normal branching pattern	No	Yes	No
1-02814	Trio	V2	HiSeq	F	European	No	0	0	No	LVO	Atrial septal defect, secundum | Coarctation off the aorta | Left aortic arch with normal branching pattern	No	Yes	No
1-02823	Trio	V2	HiSeq	M	European	No	0	0	No	D-TGA	D-loop transposition of the great arteries with intact ventricular septum	Yes	No	No
1-02862	Trio	V2	HiSeq	F	Mexican	No	0	0	No	LVO (HLHS)	Aortic stenosis | Atrial septal defect | Hypoplastic left heart syndrome | Left superior vena cava connecting to the coronary sinus | Mitral stenosis	No	Yes	No
1-02874	Trio	V2	HiSeq	M	European	No	0	0	No	HTX	{S,L,L} | L-loop transposition of the great arteries with intact ventricular septum | Patent foramen ovale | Ventricular inversion (l-loop ventricles)	Yes	No	No
1-02939	Trio	V2	HiSeq	M	European	No	0	0	No	LVO	Aortic arch hypoplasia | Aortic stenosis - valvar | Bicommissural aortic valve, right-left fusion | Coarctation off the aorta | Dextrocardia | Hypoplastic mitral valve | Mitral stenosis | Patent foramen ovale	Yes	Yes	No
1-02963	Trio	V2	HiSeq	M	European	No	6.49886	0.0017954	Yes	CTD (TOF)	Patent ductus arteriosus, right sided | Pulmonary stenosis, left | Tetralogy of Fallot with pulmonary atresia	No	No	No
1-02974	Trio	V2	HiSeq	M	European	No	0	0	No	CTD (TOF)	Congenital airway malformation | Left-sided patent ductus arteriosus | Right aortic arch with mirror image branching pattern | Tetralogy of Fallot	No	No	No
1-02986	Trio	V2	HiSeq	M	European	No	0	0	No	LVO (HLHS)	Aortic arch hypoplasia | Aortic atresia | Hypoplastic left heart syndrome | Left aortic arch with normal branching pattern | Malpositioned atrial septum (with or without PAPVC) | Mitral atresia	No	Yes	No
1-02987	Trio	V2	HiSeq	M	European	No	0.299563	0	No	D-TGA	D-loop transposition of the great arteries with intact ventricular septum | Single right coronary in d-loop transposition of the great arteries	Yes	No	No
1-02990	Trio	V2	HiSeq	F	European	No	0.873834	0	No	LVO	Aortic stenosis - valvar | Bicommissural aortic valve | Left aortic arch with normal branching pattern	No	Yes	No
1-02994	Trio	V2	HiSeq	M	European	No	0	0	No	LVO	Bicommissural aortic valve, right-non fusion | Coarctation of the aorta, simple (isolated) | Left aortic arch with normal branching pattern | Mitral stenosis, valvar | Partially anomalous pulmonary veins | Patent foramen ovale	No	Yes	No
1-03001	Trio	V2	HiSeq	F	European	No	1.23255	0	No	CTD (TOF)	Left aortic arch with normal branching pattern | Pulmonary stenosis, subvalvar | Pulmonary stenosis, valvar | Tetralogy of Fallot | Ventricular septal defect, malalignment	No	No	No
1-03030	Trio	V2	HiSeq	M	European	Yes	0	0	No	LVO (HLHS)	Aortic stenosis - valvar | Congenital mitral valve abnormality | Endocardial fibroelastosis | Hypoplastic left ventricle (subnormal cavity volume) | Unicommissural aortic valve	No	Yes	No
1-03082	Trio	V2	HiSeq	M	European	No	0	0	No	CTD (TOF)	Dilated aorta | Dilated ascending aorta | Tetralogy of Fallot with pulmonary atresia	No	No	No
1-03083	Trio	V2	HiSeq	M	European	No	0	0	No	LVO	Coarctation of the aorta, simple (isolated) | Left aortic arch with normal branching pattern | Patent ductus arteriosus	No	Yes	No
1-03096	Trio	V2	HiSeq	M	Mexican	No	0.229812	0	No	HTX	{S,X,L} | Aortopulmonary collateral artery | Atrial septal defect, secundum | Congenital coronary anomaly | Dextrocardia | Hypoplastic left pulmonary artery | Hypoplastic main pulmonary artery | L-loop transposition of the great arteries | Multiple major aortopulmonary collateral arteries (mapcas) | Pulmonary atresia congenital | Single ventricle, right | Tricuspid atresia with pulmonary atresia …	Yes	No	No
1-03105	Trio	V2	HiSeq	M	European	No	0	0	No	LVO	Bicommissural aortic valve, right-left fusion | Coarctation off the aorta	No	Yes	No
1-03120	Trio	V2	HiSeq	F	European	No	0	0	No	LVO	Aortic stenosis, subvalvar, discrete, membraneous | Bicommissural aortic valve, right-left fusion | Coarctation of the aorta, simple (isolated) | Hypoplastic aortic annulus | Left aortic arch with normal branching pattern	No	Yes	No
1-03121	Trio	V2	HiSeq	M	Southern_Asian	No	11.7702	0.00717167	Yes	CTD (TOF)	Dual anterior descending coronary arteries | Hypoplastic left pulmonary artery | Patent foramen ovale | Pulmonary stenosis | Pulmonary stenosis, subvalvar | Pulmonary stenosis, valvar | Tetralogy of Fallot | Ventricular septal defect, malalignment | Ventricular septal defect, single	No	No	No
1-03140	Trio	V2	HiSeq	M	European	Yes	9.73733	0.00338319	Yes	LVO	Aortic stenosis - subvalvar | Aortic stenosis - valvar | Bicommissural aortic valve, left-non fusion | Tubular hypoplasia of aorta with coarctation	No	Yes	No
1-03152	Trio	V2	HiSeq	F	European	No	0	0	No	CTD (TOF)	Left aortic arch with normal branching pattern | Left superior vena cava connecting to the coronary sinus | Main pulmonary artery stenosis | Pulmonary stenosis, subvalvar | Pulmonary stenosis, valvar | Right superior vena cava connecting to the right atrium | Tetralogy of Fallot | Ventricular septal defect, malalignment	No	No	No
1-03177	Trio	V2	HiSeq	F	Mexican	No	1.31955	0	No	HTX	{I,L,L} | Dextrocardia | L-loop transposition of the great arteries with ventricular septal defect | Pulmonary stenosis	Yes	No	No
1-03181	Trio	V2	HiSeq	F	European	No	0	0	No	HTX	{A,L,L} | Absence of the suprarenal inferior vena cava with azygous continuation | Anatomic or functional polysplenia | Aortic arch hypoplasia | Aortic atresia | Common atrium | Double outlet right ventricle with atrioventricular canal defect | Heterotaxy syndrome | Hypoplasia ascending aorta | Hypoplastic left ventricle (subnormal cavity volume) | Intestinal malrotation | Left superior vena cava…	Yes	Yes	No
1-03191	Trio	V2	HiSeq	F	European	No	0.157451	0	No	CTD	Abdominal situs solitus | Biventricular, discordant atrioventricular connection | Dextrocardia | Discordant ventriculoarterial connection | Pulmonary stenosis | Right aortic arch with mirror image branching pattern	Yes	No	No
1-03204	Trio	V2	HiSeq	F	European	No	0	0	No	LVO (HLHS)	Aortic atresia | Atrial septal defect, atypical | Endocardial fibroelastosis | Hypoplasia ascending aorta | Hypoplastic left heart syndrome | Left aortic arch with normal branching pattern | Mitral atresia	No	Yes	No
1-03224	Trio	V2	HiSeq	F	European	No	0	0	No	CTD (TOF)	Hypoplastic left pulmonary artery | Hypoplastic right pulmonary artery | Patent foramen ovale | Tetralogy of Fallot with pulmonary atresia | Tetralogy of Fallot with pulmonary atresia and multiple aortopulmonary collaterals | Ventricular septal defect, malalignment | Ventricular septal defect, single	No	No	No
1-03244	Trio	V2	HiSeq	F	European	No	0	0	No	D-TGA	{S,D,D} | D-loop transposition of the great arteries | Hypoplastic right ventricle (subnormal cavity volume) | Patent foramen ovale | Straddling tricuspid valve | Ventricular septal defect, ECD type	Yes	No	No
1-03256	Trio	V2	HiSeq	F	European	No	0	0	No	LVO (HLHS)	Aortic atresia | Hypoplastic left heart syndrome | Mitral stenosis	No	Yes	No
1-03258	Trio	V2	HiSeq	F	European	No	0.329455	0	No	OTH (AVC)	Common atrium | D-loop transposition of the great arteries | Double outlet right ventricle | Hypoplastic left ventricle (subnormal cavity volume) | Left superior vena cava, non-communicating with right superior vena cava | Unbalanced complete common atrioventricular canal	Yes	No	No
1-03260	Trio	V2	HiSeq	M	European	No	0	0	No	LVO	Bicommissural aortic valve, right-left fusion | Coarctation of the aorta, simple (isolated)	No	Yes	No
1-03279	Trio	V2	HiSeq	F	Undetermined	No	1.89876	0	No	HTX	Abdominal situs ambiguous (abdominal heterotaxy) | Anomalous hepatic venous drainage | Aortic valve position relative to the pulmonary valve, anterior | Atrial septal defect | Bilateral subarterial conus | Cor triatriatum | Dextrocardia | Double outlet right ventricle | Heterotaxy syndrome | Hypoplastic left ventricle (subnormal cavity volume) | Inferior vena cava, left sided | Pulmonary stenosis…	Yes	No	No
1-03298	Trio	V2	HiSeq	F	European	No	0.0937669	0	No	D-TGA	Abnormal aortic valve cusp | Aortic arch hypoplasia | D-loop transposition of the great arteries with ventricular septal defect | Double outlet left ventricle, subpulmonary ventricular septal defect | Left aortic arch with abnormal branching pattern | Mitral stenosis, valvar | Pulmonary valve abnormality | Secundum atrial septal defect, restricitve | Single ventricle, left; double inlet left vent…	Yes	Yes	No
1-03310	Trio	V2	HiSeq	M	European	No	0	0	No	CTD (TOF)	Hypoplastic main pulmonary artery | Hypoplastic pulmonary annulus | Left aortic arch with normal branching pattern | Pulmonary stenosis, subvalvar | Pulmonary stenosis, valvar | Tetralogy of Fallot | Ventricular septal defect | Ventricular septal defect, malalignment	No	No	No
1-03326	Trio	V2	HiSeq	F	Southern_Asian	No	0	0	No	D-TGA	D-loop transposition of the great arteries with ventricular septal defect | Single left coronary in d-loop transposition of the great arteries | Ventricular septal defect, membranous	Yes	No	No
1-03343	Trio	V2	HiSeq	F	European	Yes	0	0	No	HTX	{S,L,L} | Coarctation off the aorta | Patent foramen ovale | Single ventricle, left; double inlet left ventricle | Ventricular inversion (l-loop ventricles)	Yes	Yes	No
1-03354	Trio	V2	HiSeq	M	European	No	0	0	No	LVO (HLHS)	Aortic stenosis | Hypoplasia ascending aorta | Hypoplastic aortic annulus | Hypoplastic left heart syndrome | Hypoplastic left ventricle (subnormal cavity volume) | Hypoplastic mitral valve | Mitral stenosis | Patent foramen ovale	No	Yes	No
1-03378	Trio	V2	HiSeq	F	European	No	0	0	No	LVO	Coarctation of the aorta, simple (isolated)	No	Yes	No
1-03383	Trio	V2	HiSeq	M	European	No	0	0	No	HTX	{S,L,L} | L-loop transposition of the great arteries with ventricular septal defect | Patent foramen ovale | Pulmonary atresia congenital | Pulmonary atresia,valvar | Ventricular inversion (l-loop ventricles) | Ventricular septal defect, single	Yes	No	No
1-03393	Trio	V2	HiSeq	F	European	No	0	0	No	D-TGA	D-loop transposition of the great arteries with intact ventricular septum	Yes	No	No
1-03394	Trio	V2	HiSeq	F	European	No	0	0	No	CTD (TOF)	Conus coronary artery | Right aortic arch with mirror image branching pattern | Tetralogy of Fallot	No	No	No
1-03407	Trio	V2	HiSeq	M	European	No	0	0	No	CTD	Aortic stenosis - valvar | Atrial septal defect, secundum | Interrupted aortic arch type b | Malaligned infundibular septum | Posterior deviation infundibular septum | Subvalvar aortic stenosis, deviation of conal septum | Unicommissural aortic valve | Ventricular septal defect with interrupted aortic arch | Ventricular septal defect, malalignment	No	Yes	No
1-03410	Trio	V2	HiSeq	M	European	No	0	0	No	CTD (TOF)	Left superior vena cava connecting to the coronary sinus | Right aortic arch | Tetralogy of Fallot with pulmonary atresia and multiple aortopulmonary collaterals	No	No	No
1-03422	Trio	V2	HiSeq	M	European	No	0	0	No	CTD (TOF)	Hypoplastic main pulmonary artery | Pulmonary stenosis | Tetralogy of Fallot | Ventricular septal defect, single	No	No	No
1-03427	Trio	V2	HiSeq	F	European	Yes	0.26996	0	No	D-TGA	{S,D,D} | Atypical cleft of mitral valve | D-loop transposition of the great arteries with ventricular septal defect and left ventricular outflow tract obstruction | Left ventricular outflow tract obstruction | Secundum atrial septal defect, restricitve | Ventricular septal defect, malalignment	Yes	Yes	No
1-03437	Trio	V2	HiSeq	M	European	No	0	0	No	LVO (HLHS)	Aneurysm of membranous septum | Aortic arch hypoplasia | Aortic stenosis - subvalvar | Coarctation off the aorta | Hypoplasia ascending aorta | Hypoplastic aortic annulus | Hypoplastic left ventricle (subnormal cavity volume) | Hypoplastic mitral valve | Third cervical aortic arch | Unicommissural aortic valve	No	Yes	No
1-03444	Trio	V2	HiSeq	F	European	Yes	2.48462	0.00191118	Yes	LVO	Aortic stenosis - valvar | Dilated ascending aorta | Unicommissural aortic valve	No	Yes	No
1-03450	Trio	V2	HiSeq	M	European	No	5.74116	0.00158608	Yes	D-TGA	{S,X,D} | Aortic arch hypoplasia | Atrial septal defect, secundum | Bilateral subarterial conus | Coarctation off the aorta | D-loop transposition of the great arteries | Double outlet right ventricle | Hypoplastic aortic annulus | Mitral atresia | Single ventricle comprised of mostly right ventricle	Yes	Yes	No
1-03470	Trio	V2	HiSeq	M	European	No	0	0	No	LVO	Aortic arch hypoplasia | Aortic stenosis - valvar | Congenital mitral valve abnormality | Dilated left atrium | Giant left atrium | Hypoplastic aortic annulus | Mitral regurgitation | Mitral stenosis | Mitral stenosis arcade | Patent foramen ovale	No	Yes	No
1-03472	Trio	V2	HiSeq	M	European	Yes	0	0	No	OTH	Cor triatriatum	No	No	No
1-03475	Trio	V2	HiSeq	F	European	No	0	0	No	CTD (TOF)	Right aortic arch with mirror image branching pattern | Tetralogy of Fallot	No	No	No
1-03505	Trio	V2	HiSeq	M	European	No	0	0	No	LVO	Aortic stenosis - valvar | Bicommissural aortic valve, right-left fusion	No	Yes	No
1-03512	Trio	V2	HiSeq	M	Undetermined	No	0.475352	0	No	CTD (TOF)	Coronary fistula (arterio-venous or arterio-cameral) | Hypoplastic left pulmonary artery | Hypoplastic right pulmonary artery | Left coronary artery arising from the right sinus of Valsalva | Multiple aortopulmonary collateral arteries | Pulmonary stenosis | Tetralogy of Fallot	No	No	No
1-03513	Trio	V2	HiSeq	M	European	Yes	2.44053	0.00067423	No	LVO	Bicommissural aortic valve, right-non fusion | Congenital mitral valve abnormality	No	Yes	No
1-03520	Trio	V2	HiSeq	M	Undetermined	No	0.576155	0	No	CTD (TOF)	Left pulmonary artery stenosis, central | Tetralogy of Fallot	No	No	No
1-03532	Trio	V2	HiSeq	M	European	No	0	0	No	CTD (TOF)	Tetralogy of Fallot	No	No	No
1-03535	Trio	V2	HiSeq	M	European	Yes	5.55484	0.00454664	Yes	LVO	Aortic arch hypoplasia | Aortic stenosis, subvalvar, atypical | Cleft mitral valve	No	Yes	No
1-03539	Trio	V2	HiSeq	F	Mexican	No	6.7603	0.00343353	Yes	CTD (TOF)	Hypoplastic left pulmonary artery | Hypoplastic right pulmonary artery | Tetralogy of Fallot with pulmonary atresia	No	No	No
1-03544	Trio	V2	HiSeq	M	Mexican	No	0	0	No	D-TGA	D-loop transposition of the great arteries with intact ventricular septum	Yes	No	No
1-03577	Trio	V2	HiSeq	M	European	No	1.95295	0	No	D-TGA	{S,D,D} | D-loop transposition of the great arteries with intact ventricular septum | Left aortic arch with normal branching pattern | Usual coronary arteries for d-loop transposition of the great arteries	Yes	No	No
1-03580	Trio	V2	HiSeq	M	European	No	0	0	No	CTD (TOF)	Tetralogy of Fallot	No	No	No
1-03598	Trio	V2	HiSeq	M	European	No	0	0	No	HTX	{I,L,I} | Atrial inversion (situs inversus of the atria) | Bilateral subarterial conus | Common atrium | Complete common atrioventricular canal | Dextrocardia | Double outlet right ventricle | Heterotaxy syndrome | Hypoplastic left ventricle (subnormal cavity volume) | Left superior vena cava, non-communicating with right superior vena cava | Pulmonary stenosis | Ventricular inversion (l-loop ven…	Yes	No	No
1-03602	Trio	V2	HiSeq	M	European	No	0	0	No	HTX	{S,D,D} | Abdominal situs ambiguous (abdominal heterotaxy) | Anatomic or functional hypo- of asplenia | Bilateral subarterial conus | Complete common atrioventricular canal | D-loop transposition of the great arteries | Double outlet right ventricle | Heterotaxy syndrome | Hypoplastic left ventricle (subnormal cavity volume) | Mesocardia | Ostium primum atrial septal defect | Unbalanced complete …	Yes	No	No
1-03605	Trio	V2	HiSeq	M	Mexican	No	0	0	No	LVO	Aortic stenosis - valvar	No	Yes	No
1-03609	Trio	V2	HiSeq	F	European	No	0	0	No	CTD	Double aortic arch, right arch dominant | Truncus arteriosus type II (main pulmonary artery absent) | Ventricular septal defect, malalignment | Ventricular septal defect, single	No	No	No
1-03610	Trio	V2	HiSeq	M	European	No	0	0	No	D-TGA	Atrial septal defect, secundum | D-loop transposition of the great arteries with intact ventricular septum | Multiple atrial septal defects	Yes	No	No
1-03618	Trio	V2	HiSeq	F	Mexican	No	0	0	No	HTX	Dextrocardia | Double outlet right ventricle with atrioventricular canal defect | Heterotaxy syndrome | L-loop transposition of the great arteries | Pulmonary stenosis, subvalvar | Pulmonary stenosis, valvar | Right aortic arch with abnormal branching pattern	Yes	No	No
1-03627	Trio	V2	HiSeq	M	European	No	0	0	No	CTD (TOF)	Tetralogy of Fallot	No	No	No
1-03649	Trio	V2	HiSeq	M	Mexican	No	0	0	No	CTD (TOF)	Patent ductus arteriosus | Tetralogy of Fallot	No	No	No
1-03652	Trio	V2	HiSeq	F	European	No	0	0	No	CTD (TOF)	Right aortic arch with mirror image branching pattern | Tetralogy of Fallot	No	No	No
1-03657	Trio	V2	HiSeq	M	European	No	2.71129	0.000749033	No	HTX	Balanced complete atrioventricular canal | Polysplenia syndrome (left isomerism)	Yes	No	No
1-03661	Trio	V2	HiSeq	M	Undetermined	No	1.21477	0	No	HTX	{S,L,L} | Dextrocardia | L-loop corrected transposition of the great arteries {S,L,?} | Pulmonary atresia congenital | Right aortic arch with mirror image branching pattern | Ventricular inversion (l-loop ventricles) | Ventricular septal defect, single	Yes	No	No
1-03676	Trio	V2	HiSeq	F	Mexican	No	0	0	No	HTX	Asplenia syndrome (right isomerism) | Heterotaxy syndrome | L-loop transposition of the great arteries | Left superior vena cava, non-communicating with right superior vena cava | Right aortic arch | Unbalanced complete atrioventricular canal, left dominant	Yes	No	No
1-03678	Trio	V2	HiSeq	F	Undetermined	No	0.542689	0	No	CTD (TOF)	Hypoplastic left pulmonary artery | Hypoplastic right pulmonary artery | Right coronary artery arising from the left sinus of Valsalva | Tetralogy of Fallot	No	No	No
1-03686	Trio	V2	HiSeq	M	European	No	0	0	No	D-TGA	{S,D,D} | D-loop transposition of the great arteries with intact ventricular septum | Left aortic arch with normal branching pattern | Usual coronary arteries for d-loop transposition of the great arteries	Yes	No	No
1-03688	Trio	V2	HiSeq	M	European	Yes	3.41428	0.000943243	Yes	LVO	Aortic stenosis | Bicommissural aortic valve | Dilated ascending aorta	No	Yes	No
1-03689	Trio	V2	HiSeq	F	European	No	0	0	No	LVO	Bicommissural aortic valve, right-left fusion | Coarctation off the aorta	No	Yes	No
1-03690	Trio	V2	HiSeq	F	European	Yes	0	0	No	LVO	Aortic stenosis - valvar | Endocardial fibroelastosis | Left aortic arch with normal branching pattern | Subaortic stenosis. tunnel type | Unicommissural aortic valve	No	Yes	No
1-03700	Trio	V2	HiSeq	M	Mexican	No	0	0	No	LVO	Bicommissural aortic valve | Coarctation off the aorta	No	Yes	No
1-03725	Trio	V2	HiSeq	M	Mexican	No	0	0	No	LVO	Aortic arch hypoplasia | Aortic stenosis | Atrial septal defect | Left superior vena cava, non-communicating with right superior vena cava | Mitral stenosis	No	Yes	No
1-03737	Trio	V2	HiSeq	M	European	No	0	0	No	D-TGA	{S,D,D} | Circumflex from right coronary in d-loop transposition of the great arteries | D-loop transposition of the great arteries with intact ventricular septum | Left aortic arch with normal branching pattern	Yes	No	No
1-03742	Trio	V2	HiSeq	M	European	No	0	0	No	D-TGA	{S,D,D} | Atypical coronary arteries in d-loop transposition of the great arteries | D-loop transposition of the great arteries with intact ventricular septum | Left aortic arch with normal branching pattern	Yes	No	No
1-03748	Trio	V2	HiSeq	F	European	No	0	0	No	D-TGA	D-loop transposition of the great arteries with intact ventricular septum and left ventricular outflow tract obstruction	Yes	No	No
1-03778	Trio	V2	HiSeq	F	European	Yes	1.79656	0	No	HTX	{I,L,L} | Atrial septal defect, secundum | Dextrocardia | Double outlet right ventricle, ventricular defect committed to aorta | Hypoplastic right pulmonary artery | Pulmonary stenosis, subvalvar | Pulmonary stenosis, valvar | Right aortic arch with mirror image branching pattern | Situs inversus totalis | Ventricular septal defect, malalignment	Yes	No	No
1-03787	Trio	V2	HiSeq	F	European	No	1.79985	0	No	LVO (HLHS)	Aortic atresia | Hypoplasia ascending aorta | Hypoplastic left heart syndrome | Hypoplastic left ventricle (subnormal cavity volume) | Mitral atresia | Patent foramen ovale | Tubular hypoplasia of aorta with coarctation	No	Yes	No
1-03809	Trio	V2	HiSeq	M	European	No	0	0	No	OTH	{S,D,D} | Aortic arch hypoplasia | D-loop transposition of the great arteries with ventricular septal defect | Hypoplasia ascending aorta | Single ventricle, left; double inlet left ventricle | Ventricular septal defect, malalignment	Yes	No	No
1-03825	Trio	V2	HiSeq	M	European	No	0	0	No	CTD (TOF)	Anomalous origin of the right pulmonary artery from ascending aorta (right hemitruncus) | Dysplastic (absent) pulmonary valve syndrome (tetralogy of Fallot with absent pulmonary valve syndrome) | Right aortic arch with mirror image branching pattern | Tetralogy of Fallot	No	No	No
1-03826	Trio	V2	HiSeq	M	European	No	0.232764	0	No	HTX	Abdominal situs solitus | Dextrocardia | Ebstein malformation of the left atrioventricular valve | Heterotaxy syndrome | L-loop corrected TGA {S,L,?} with ventricular septal defect and pulmonary stenosis | Pulmonary atresia,valvar | Ventricular inversion (l-loop ventricles) | Ventricular septal defect, membranous	Yes	No	No
1-03831	Trio	V2	HiSeq	M	European	No	0	0	No	D-TGA	{S,D,D} | Atrial septal defect, secundum | D-loop transposition of the great arteries with intact ventricular septum | Left aortic arch with normal branching pattern | Usual coronary arteries for d-loop transposition of the great arteries	Yes	No	No
1-03839	Trio	V2	HiSeq	M	European	No	0	0	No	LVO	Aortic stenosis, subvalvar, discrete, membraneous | Coarctation off the aorta	No	Yes	No
1-03840	Trio	V2	HiSeq	F	European	No	0.813012	0	No	CTD (TOF)	Tetralogy of Fallot	No	No	No
1-03841	Trio	V2	HiSeq	M	European	No	3.3205	0.000917335	Yes	CTD (TOF)	Tetralogy of Fallot with pulmonary atresia and multiple aortopulmonary collaterals	No	No	No
1-03842	Trio	V2	HiSeq	M	European	No	0	0	No	CTD	Interrupted aortic arch type b | Truncus arteriosus type II (main pulmonary artery absent)	No	No	No
1-03855	Trio	V2	HiSeq	F	European	No	0	0	No	CTD (TOF)	Tetralogy of Fallot	No	No	No
1-03856	Trio	V2	HiSeq	M	European	No	0	0	No	LVO	Aortic stenosis, subvalvar, discrete, membraneous | Congenital aortic valve abnormality	No	Yes	No
1-03865	Trio	V2	HiSeq	M	European	No	0	0	No	CTD (TOF)	Tetralogy of Fallot	No	No	No
1-03867	Trio	V2	HiSeq	M	Undetermined	No	0.918199	0	No	LVO (HLHS)	Aortic atresia | Hypoplastic left heart syndrome | Mitral atresia	No	Yes	No
1-03868	Trio	V2	HiSeq	M	European	No	0	0	No	CTD (TOF)	Hypoplastic pulmonary annulus | Hypoplastic right pulmonary artery | Patent foramen ovale | Pulmonary stenosis, subvalvar | Right aortic arch with mirror image branching pattern | Tetralogy of Fallot	No	No	No
1-03878	Trio	V2	HiSeq	F	European	No	0	0	No	LVO	Aortic stenosis, subvalvar, discrete, membraneous | Bicommissural aortic valve, right-left fusion | Coarctation off the aorta	No	Yes	No
1-03898	Trio	V2	HiSeq	M	Mexican	No	0	0	No	D-TGA	D-loop transposition of the great arteries	Yes	No	No
1-03902	Trio	V2	HiSeq	M	European	No	0	0	No	HTX	Atrial septal defect, secundum | Hypoplastic left ventricle (subnormal cavity volume) | L-loop corrected transposition of the great arteries {S,L,?} | Mitral atresia | Pulmonary atresia congenital | Single ventricle, right | Ventricular inversion (l-loop ventricles) | Ventricular septal defect	Yes	Yes	No
1-03917	Trio	V2	HiSeq	F	European	No	8.17282	0.00225786	Yes	CTD	Right aortic arch with mirror image branching pattern | Truncus arteriosus type II (main pulmonary artery absent)	No	No	No
1-03925	Trio	V2	HiSeq	M	European	No	0	0	No	HTX	{S,L,L} | Dextrocardia | Hypoplastic main pulmonary artery | L-loop corrected transposition of the great arteries {S,L,?} with ventricular septal defect | Patent foramen ovale | Pulmonary atresia congenital | Ventricular septal defect, single	Yes	No	No
1-03949	Trio	V2	HiSeq	M	European	No	0	0	No	D-TGA	D-loop transposition of the great arteries | Ventricular septal defect, multiple | Ventricular septal defect, muscular	Yes	No	No
1-03959	Trio	V2	HiSeq	M	European	No	0	0	No	D-TGA	Left aortic arch with normal branching pattern | Straddling mitral valve | Tricuspid atresia with d-loop TGA and no pulmonary stenosis (Type IIC) | Tubular hypoplasia of aorta with coarctation | Ventricular septal defect, malalignment	Yes	Yes	No
1-03977	Trio	V2	HiSeq	M	European	No	0	0	No	LVO	Bicommissural aortic valve | Coarctation off the aorta | Hypoplastic aortic annulus | Mitral stenosis arcade | Shones syndrome (aupramitral, mitral , and subarotic stenosis with coarctation) | Supravalvar mitral stenosis	No	Yes	No
1-04005	Trio	V2	HiSeq	M	European	No	0	0	No	HTX	Aortic valve position relative to the pulmonary valve, right and posterior | Dextrocardia | Double outlet right ventricle | Hypoplastic left ventricle (subnormal cavity volume) | Left juxtaposition of the atrial appendages | Left superior vena cava connecting to the coronary sinus | Mitral atresia	Yes	Yes	No
1-04016	Trio	V2	HiSeq	F	Mexican	No	0	0	No	D-TGA	Atrial septal defect | D-loop transposition of the great arteries | Pulmonary atresia,valvar | Ventricular septal defect, subpulmonary or conal	Yes	No	No
1-04039	Trio	V2	HiSeq	M	European	No	0	0	No	LVO (HLHS)	Aortic arch hypoplasia | Aortic stenosis - valvar | Atrial septal defect, secundum | Hypoplastic left heart syndrome | Left aortic arch with normal branching pattern | Mitral stenosis, valvar | Right ventricular dilation/enlargement | Tubular hypoplasia of aorta with coarctation	No	Yes	No
1-04044	Trio	V2	HiSeq	M	European	No	0	0	No	LVO	Aortic stenosis, subvalvar, discrete, membraneous | Cleft mitral valve | Congenital mitral valve abnormality	No	Yes	No
1-04056	Trio	V2	HiSeq	F	Mexican	No	0.561627	0	No	LVO (HLHS)	Aortic stenosis | Hypoplastic left heart syndrome | Mitral stenosis	No	Yes	No
1-04060	Trio	V2	HiSeq	M	European	No	0	0	No	CTD (TOF)	Hypoplastic main pulmonary artery | Hypoplastic pulmonary annulus | Pulmonary stenosis, subvalvar | Right aortic arch with mirror image branching pattern | Tetralogy of Fallot | Ventricular septal defect, malalignment | Ventricular septal defect, single	No	No	No
1-04062	Trio	V2	HiSeq	M	Undetermined	No	12.5579	0.00894863	Yes	HTX	Asplenia syndrome (right isomerism) | Discontinuity of pulmonary arteries | Double outlet right ventricle | Heterotaxy syndrome | Left superior vena cava connecting to the coronary sinus | Obstructed totally anomalous pulmonary venous return | Pulmonary atresia,valvar | Right aortic arch with mirror image branching pattern | Single ventricle in heterotaxy syndrome | Single ventricle with unbalanc…	Yes	No	No
1-04065	Trio	V2	HiSeq	F	European	No	3.12003	0.000861951	No	OTH (AVC)	Aortic arch hypoplasia | Coarctation off the aorta | Heterotaxy syndrome | Hypoplastic left ventricle (subnormal cavity volume) | Left inferior vena cava to right atrium | Left superior vena cava connecting to the coronary sinus | Left superior vena cava connecting to the right atrium | Left superior vena cava, non-communicating with right superior vena cava | Unbalanced complete atrioventricular…	Yes	Yes	No
1-04068	Trio	V2	HiSeq	M	European	No	0.44523	0	No	D-TGA	D-loop transposition of the great arteries | D-loop transposition of the great arteries with ventricular septal defect | Right aortic arch with mirror image branching pattern	Yes	No	No
1-04076	Trio	V2	HiSeq	F	Mexican	No	1.22989	0	No	CTD (TOF)	Atrial septal defect, secundum | Patent foramen ovale | Right aortic arch with mirror image branching pattern | Tetralogy of Fallot with pulmonary atresia | Ventricular septal defect, malalignment | Ventricular septal defect, single	No	No	No
1-04078	Trio	V2	HiSeq	F	European	No	0	0	No	CTD (TOF)	Tetralogy of Fallot with pulmonary atresia and multiple aortopulmonary collaterals	No	No	No
1-04087	Trio	V2	HiSeq	F	European	No	0.78001	0	No	HTX	Abdominal situs ambiguous (abdominal heterotaxy) | Absence of the suprarenal inferior vena cava with azygous continuation | Aortic stenosis - valvar | Aortic stenosis, subvalvar, discrete, membraneous | Cleft mitral valve | Heterotaxy syndrome | Left aortic arch with normal branching pattern | Left superior vena cava connecting to the left atrium | Mitral stenosis, parachute mitral valve | Ostium…	Yes	Yes	No
1-04095	Trio	V2	HiSeq	M	Mexican	No	3.47645	0.000960437	Yes	CTD (TOF)	Tetralogy of Fallot	No	No	No
1-04112	Trio	V2	HiSeq	M	European	No	0	0	No	CTD (TOF)	Dilated aortic root | Hypoplastic left pulmonary artery | Hypoplastic main pulmonary artery | Right aortic arch with mirror image branching pattern | Tetralogy of Fallot with pulmonary atresia	No	No	No
1-04113	Trio	V2	HiSeq	F	European	No	0.630987	0	No	D-TGA	{S,D,D} | Atrial septal defect, secundum | D-loop transposition of the great arteries	Yes	No	No
1-04119	Trio	V2	HiSeq	F	Mexican	No	0	0	No	D-TGA	Aortic arch hypoplasia | Atrial septal defect | Tricuspid atresia with d-loop TGA and no pulmonary stenosis (Type IIC) | Ventricular septal defect	Yes	No	No
1-04132	Trio	V2	HiSeq	M	European	No	0	0	No	CTD (TOF)	Dysplastic pulmonary valve | Hypoplastic left pulmonary artery | Pulmonary stenosis, valvar | Right aortic arch with mirror image branching pattern | Tetralogy of Fallot | Ventricular septal defect, malalignment	No	No	No
1-04137	Trio	V2	HiSeq	F	Mexican	No	0	0	No	CTD	Left superior vena cava connecting to the coronary sinus | Truncus arteriosus type I (main pulmonary artery present)	No	No	No
1-04139	Trio	V2	HiSeq	F	European	No	0	0	No	CTD (TOF)	Tetralogy of Fallot	No	No	No
1-04145	Trio	V2	HiSeq	M	African_AfrAm	No	1.26107	0	No	LVO	Aberrant right subclavian artery | Aortic stenosis - subvalvar | Atrial septal defect, secundum | Interrupted aortic arch type b | Tricommissural aortic valve | Ventricular septal defect with interrupted aortic arch | Ventricular septal defect, malalignment	No	Yes	No
1-04152	Trio	V2	HiSeq	M	European	Yes	1.54169	0	No	LVO	Aortic stenosis, subvalvar, discrete, membraneous | Tricommissural aortic valve	No	Yes	No
1-04157	Trio	V2	HiSeq	M	European	No	0	0	No	LVO (HLHS)	Aortic stenosis - valvar | Hypoplastic left heart syndrome | Hypoplastic left ventricle (subnormal cavity volume) | Left aortic arch with normal branching pattern | Mitral stenosis, valvar	No	Yes	No
1-04158	Trio	V2	HiSeq	M	European	No	0	0	No	CTD (TOF)	Atrial septal defect, secundum | Tetralogy of Fallot	No	No	No
1-04159	Trio	V2	HiSeq	M	European	No	0	0	No	LVO	Aortic stenosis - valvar | Patent foramen ovale | Unicommissural aortic valve	No	Yes	No
1-04162	Trio	V2	HiSeq	M	European	No	0	0	No	CTD (TOF)	Left aortic arch with normal branching pattern | Tetralogy of Fallot	No	No	No
1-04164	Trio	V2	HiSeq	M	European	No	0	0	No	LVO (HLHS)	Aortic atresia | Hypoplasia ascending aorta | Hypoplastic left heart syndrome | Hypoplastic left ventricle (subnormal cavity volume) | Mitral atresia | Restrictive patent foramen ovale	No	Yes	No
1-04165	Trio	V2	HiSeq	F	Mexican	No	0.650953	0	No	LVO	Aortic stenosis, subvalvar, discrete, membraneous | Mitral stenosis arcade	No	Yes	No
1-04173	Trio	V2	HiSeq	F	Mexican	No	0	0	No	OTH (AVC)	Common atrium | Complete common atrioventricular canal | D-loop transposition of the great arteries | Double outlet right ventricle | Pulmonary stenosis | Right aortic arch	Yes	No	No
1-04191	Trio	V2	HiSeq	M	European	No	0	0	No	D-TGA	{S,D,D} | Atrial septal defect, secundum | D-loop transposition of the great arteries with ventricular septal defect and left ventricular outflow tract obstruction | Pulmonary stenosis, subvalvar | Single right coronary in d-loop transposition of the great arteries | Ventricular septal defect, malalignment	Yes	No	No
1-04192	Trio	V2	HiSeq	M	European	No	0	0	No	HTX	Atrial septal defect, secundum | Dextrocardia | Left aortic arch with normal branching pattern | Left superior vena cava connecting to the coronary sinus | Major aortopulmonary collateral artery | Partially anomalous pulmonary veins | Right superior vena cava connecting to the right atrium | Scimitar syndrome | Ventricular septal defect, membranous	Yes	No	No
1-04203	Trio	V2	HiSeq	M	European	No	0	0	No	D-TGA	D-loop transposition of the great arteries with ventricular septal defect and left ventricular outflow tract obstruction | Right aortic arch with mirror image branching pattern | Straddling mitral valve	Yes	Yes	No
1-04229	Trio	V2	HiSeq	F	European	Yes	0	0	No	HTX	Ebstein malformation of the left atrioventricular valve | L-loop corrected transposition of the great arteries {S,L,?} with ventricular septal defect | L-loop transposition of the great arteries with ventricular septal defect | Tricuspid regurgitation	Yes	No	No
1-04232	Trio	V2	HiSeq	F	European	No	2.69058	0.000743308	No	HTX	{I,L,I} | Abdominal situs inversus | Absence of the suprarenal inferior vena cava with azygous continuation | Atrial inversion (situs inversus of the atria) | Atrial septal defect, secundum | Balanced transitional atrioventricular canal | Cleft mitral valve | Dextrocardia | Heterotaxy syndrome | Left superior vena cava connecting to the right atrium | Multiple aortopulmonary collateral arteries |…	Yes	Yes	No
1-04233	Trio	V2	HiSeq	M	European	No	0.237859	0	No	LVO	Aortic stenosis - valvar | Bicommissural aortic valve, right-non fusion | Left aortic arch with normal branching pattern	No	Yes	No
1-04246	Trio	V2	HiSeq	F	European	No	0.217225	0	No	LVO	Aortic stenosis - valvar | Bicommissural aortic valve	No	Yes	No
1-04248	Trio	V2	HiSeq	F	European	No	0	0	No	LVO	Coarctation off the aorta | Coronary artery anomaly, left | Patent ductus arteriosus | Pulmonary stenosis, bilateral branch pulmonary artery	No	Yes	No
1-04252	Trio	V2	HiSeq	F	European	Yes	4.68763	0.00226931	Yes	CTD (TOF)	Tetralogy of Fallot with pulmonary atresia	No	No	No
1-04258	Trio	V2	HiSeq	M	European	No	0.432918	0	No	LVO (HLHS)	Aortic atresia | Hypoplastic left heart syndrome | Mitral atresia	No	Yes	No
1-04259	Trio	V2	HiSeq	F	European	No	0	0	No	OTH (AVC)	Absence of the suprarenal inferior vena cava with azygous continuation | Anomalous hepatic venous drainage | Balanced transitional atrioventricular canal | Cleft mitral valve | Common atrium | Coronary sinus abnormality | Heterotaxy syndrome | Left superior vena cava connecting to the coronary sinus | Partially anomalous pulmonary veins | Polysplenia syndrome (left isomerism) | Transitional commo…	Yes	Yes	No
1-04266	Trio	V2	HiSeq	F	European	No	0.492934	0	No	LVO (HLHS)	Aortic atresia | Atrial septal defect, secundum | Hypoplasia ascending aorta | Hypoplastic left heart syndrome | Hypoplastic left ventricle (subnormal cavity volume) | Mitral atresia	No	Yes	No
1-04272	Trio	V2	HiSeq	M	European	No	0	0	No	CTD (TOF)	Atrial septal defect, secundum | Left superior vena cava connecting to the coronary sinus | Tetralogy of Fallot	No	No	No
1-04292	Trio	V2	HiSeq	M	European	No	0	0	No	LVO	Aortic stenosis - valvar | Bicommissural aortic valve | Left aortic arch with normal branching pattern	No	Yes	No
1-04300	Trio	V2	HiSeq	M	European	No	0	0	No	HTX	Absence of the suprarenal inferior vena cava with azygous continuation | Atrial septal defect, secundum | Cleft mitral valve | D-loop transposition of the great arteries | Double outlet right ventricle | Heterotaxy syndrome | Pulmonary stenosis, subvalvar | Pulmonary stenosis, valvar | Straddling mitral valve	Yes	Yes	No
1-04324	Trio	V2	HiSeq	M	European	No	0	0	No	HTX	Atrioventricular canal (endocardial cushion defect) | Heterotaxy syndrome | Partially anomalous pulmonary veins	Yes	No	No
1-04363	Trio	V2	HiSeq	M	European	No	0	0	No	LVO	Coarctation of the aorta, simple (isolated)	No	Yes	No
1-04367	Trio	V2	HiSeq	M	European	No	0	0	No	CTD (TOF)	Tetralogy of Fallot with pulmonary atresia	No	No	No
1-04376	Trio	V2	HiSeq	M	European	Yes	4.06	0.0017145	Yes	LVO (HLHS)	Hypoplastic left heart syndrome	No	Yes	No
1-04378	Trio	V2	HiSeq	M	European	No	0	0	No	CTD (TOF)	Aortic stenosis - valvar | Left superior vena cava connecting to the coronary sinus | Right aortic arch with mirror image branching pattern | Tetralogy of Fallot with pulmonary atresia | Ventricular septal defect, malalignment | Ventricular septal defect, multiple | Ventricular septal defect, muscular	No	Yes	No
1-04380	Trio	V2	HiSeq	M	European	No	0.0956178	0	No	CTD (TOF)	Tetralogy of Fallot	No	No	No
1-04384	Trio	V2	HiSeq	M	European	No	1.06213	0	No	D-TGA	{S,D,D} | Atrial septal defect, secundum | D-loop transposition of the great arteries with intact ventricular septum | Left aortic arch with unknown branching pattern	Yes	No	No
1-04400	Trio	V2	HiSeq	F	European	No	0	0	No	D-TGA	Aortic arch hypoplasia | Coarctation off the aorta | Tricuspid atresia with d-loop TGA and no pulmonary stenosis (Type IIC)	Yes	Yes	No
1-04406	Trio	V2	HiSeq	F	Mexican	No	0.912611	0	No	LVO	Bicommissural aortic valve, right-left fusion | Coarctation off the aorta | Mitral stenosis, parachute mitral valve | Mitral stenosis, valvar | Supravalvar mitral stenosis	No	Yes	No
1-04408	Trio	V2	HiSeq	M	European	No	0.318926	0	No	CTD (TOF)	Retro-aortic innominate vein | Right aortic arch with mirror image branching pattern | Tetralogy of Fallot with pulmonary atresia	No	No	No
1-04453	Trio	V2	HiSeq	F	Undetermined	No	1.32046	0	No	D-TGA	Coarctation off the aorta | D-loop transposition of the great arteries with ventricular septal defect	Yes	Yes	No
1-04485	Trio	V2	HiSeq	M	African_AfrAm	No	0.704862	0	No	LVO (HLHS)	Aortic atresia | Atrial septal defect | Hypoplastic left heart syndrome | Malpositioned atrial septum (with or without PAPVC) | Mitral atresia	No	Yes	No
1-04499	Trio	V2	HiSeq	M	European	No	0	0	No	LVO	Coarctation of the aorta, simple (isolated)	No	Yes	No
1-04506	Trio	V2	HiSeq	F	African_AfrAm	No	6.85036e-05	0	No	D-TGA	D-loop transposition of the great arteries | D-loop transposition of the great arteries with intact ventricular septum | Left superior vena cava connecting to the coronary sinus | Pulmonary stenosis, valvar	Yes	No	No
1-04514	Trio	V2	HiSeq	M	European	No	0	0	No	D-TGA	D-loop transposition of the great arteries with intact ventricular septum and left ventricular outflow tract obstruction | Pulmonary stenosis, subvalvar	Yes	No	No
1-04523	Trio	V2	HiSeq	F	European	No	0	0	No	CTD	Truncal valve regurgitation | Truncal valve stenosis | Truncus arteriosus type IA (main pulmonary artery present, ventricular septal defect present) | Ventricular septal defect, malalignment | Ventricular septal defect, multiple | Ventricular septal defect, muscular	No	No	No
1-04529	Trio	V2	HiSeq	M	Mexican	No	0.238965	0	No	CTD (TOF)	Heart disease | Tetralogy of Fallot with pulmonary atresia and multiple aortopulmonary collaterals	No	No	No
1-04547	Trio	V2	HiSeq	M	European	No	0	0	No	LVO (HLHS)	Aortic stenosis - valvar | Hypoplasia ascending aorta | Hypoplastic left heart syndrome | Hypoplastic left ventricle (subnormal cavity volume) | Hypoplastic mitral valve | Mitral stenosis | Unicommissural aortic valve	No	Yes	No
1-04562	Trio	V2	HiSeq	M	European	No	2.69728	0.00074516	No	LVO	Bicommissural aortic valve, right-left fusion | Coarctation off the aorta | Congenital mitral valve abnormality	No	Yes	No
1-04567	Trio	V2	HiSeq	F	European	No	0.494069	0	No	LVO (HLHS)	Aortic stenosis | Hypoplastic left heart syndrome | Intestinal malrotation | Mitral stenosis	No	Yes	No
1-04573	Trio	V2	HiSeq	F	European	No	0	0	No	CTD (TOF)	Atrial septal defect, secundum | Pulmonary stenosis, supravalvar | Tetralogy of Fallot	No	No	No
1-04574	Trio	V2	HiSeq	F	European	No	0	0	No	CTD (TOF)	Tetralogy of Fallot	No	No	No
1-04589	Trio	V2	HiSeq	F	European	No	0	0	No	HTX	{S,L,L} | Atrial septal defect, secundum | L-loop corrected TGA {S,L,?} with ventricular septal defect and pulmonary stenosis | Mesocardia	Yes	No	No
1-04631	Trio	V2	HiSeq	M	Mexican	No	2.2089	0.000610249	No	LVO (HLHS)	Aortic atresia | Hypoplastic left heart syndrome | Mitral atresia	No	Yes	No
1-04633	Trio	V2	HiSeq	M	European	No	0.228061	0	No	LVO	Aortic stenosis - valvar | Bicommissural aortic valve	No	Yes	No
1-04638	Trio	V2	HiSeq	M	European	No	0	0	No	LVO (HLHS)	Aortic atresia | Hypoplastic left heart syndrome | Left superior vena cava connecting to the coronary sinus | Mitral atresia | Sino-septal defect	No	Yes	No
1-04683	Trio	V2	HiSeq	M	European	No	0	0	No	HTX	{I,X,D} | Asplenia syndrome (right isomerism) | Atrial inversion (situs inversus of the atria) | Complete common atrioventricular canal | D-loop transposition of the great arteries | Dextrocardia | Double outlet right ventricle | Heterotaxy syndrome | Inferior vena cava, left sided | Left superior vena cava connecting to the left atrium | Pulmonary stenosis | Pulmonary stenosis, valvar | Pulmonar…	Yes	No	No
1-04692	Trio	V2	HiSeq	F	European	No	0	0	No	OTH	Anatomically corrected malposition of the great arteries | Aortic arch hypoplasia | Hypoplastic aortic annulus | Single ventricle, left; double inlet left ventricle	No	No	No
1-04718	Trio	V2	HiSeq	M	European	No	0.796687	0	No	D-TGA	Atrial septal defect, secundum | Circumflex from right coronary in d-loop transposition of the great arteries | D-loop transposition of the great arteries with ventricular septal defect | Tubular hypoplasia of aorta with coarctation	Yes	Yes	No
1-04719	Trio	V2	HiSeq	M	European	No	0	0	No	CTD (TOF)	Left superior vena cava connecting to the coronary sinus | Pulmonary stenosis, supravalvar | Tetralogy of Fallot	No	No	No
1-04741	Trio	V2	HiSeq	M	European	Yes	2.02519	0.000559486	No	HTX	{S,L,L} | Aortic valve position relative to the pulmonary valve, right and anterior | Coarctation off the aorta | Double outlet right ventricle | Hypoplastic right ventricle (subnormal cavity volume) | Hypoplastic tricuspid valve | L-loop corrected transposition of the great arteries {S,L,?} with ventricular septal defect | Overriding tricuspid valve | Right juxtaposition of the atrial appendages…	Yes	Yes	No
1-04774	Trio	V2	HiSeq	F	European	No	0	0	No	D-TGA	D-loop transposition of the great arteries with ventricular septal defect | Hypoplastic aortic annulus | Hypoplastic tricuspid valve | Tubular hypoplasia of aorta with coarctation | Ventricular septal defect, muscular posterior (inlet)	Yes	Yes	No
1-04835	Trio	V2	HiSeq	M	European	No	0	0	No	CTD (TOF)	Aberrant right subclavian artery | Tetralogy of Fallot with pulmonary atresia	No	No	No
1-04837	Trio	V2	HiSeq	F	European	No	0	0	No	LVO	Coarctation of the aorta, simple (isolated)	No	Yes	No
1-04847	Trio	V2	HiSeq	M	Undetermined	No	9.08172	0.00836194	Yes	LVO	Bicommissural aortic valve | Coarctation off the aorta	No	Yes	No
1-04869	Trio	V2	HiSeq	F	European	No	0	0	No	LVO	Aortic stenosis - valvar | Bicommissural aortic valve, right-left fusion | Dysplastic mitral valve | Mitral valve prolapse	No	Yes	No
1-04881	Trio	V2	HiSeq	F	European	No	0	0	No	LVO	Atrial septal defect, secundum | Double orifice mitral valve | Tubular hypoplasia of aorta with coarctation	No	Yes	No
1-04884	Trio	V2	HiSeq	F	European	No	0	0	No	D-TGA	D-loop transposition of the great arteries	Yes	No	No
1-04890	Trio	V2	HiSeq	M	European	No	0	0	No	HTX	Abdominal situs ambiguous (abdominal heterotaxy) | Anomalous hepatic venous drainage | Asplenia syndrome (right isomerism) | Atrioventricular canal with single LV papillary muscle | Bicuspid pulmonary valve | Bilateral subarterial conus | Double outlet right ventricle | Hypoplastic left ventricle (subnormal cavity volume) | Left superior vena cava connecting to the left atrium | Left superior ven…	Yes	No	No
1-04892	Trio	V2	HiSeq	M	European	Yes	0.867692	0	No	HTX	Abdominal situs ambiguous (abdominal heterotaxy) | Abnormal systemic vein to left atrium | Anatomic or functional hypo- of asplenia | Common atrium | Multiple major aortopulmonary collateral arteries (mapcas) | Pulmonary atresia congenital | Right inferior vena cava to left atrium | Totally anomalous pulmonary venous return, supracardiac | Unbalanced complete atrioventricular canal, right dominant	Yes	No	No
1-04907	Trio	V2	HiSeq	F	European	No	0	0	No	LVO	Aortic stenosis - valvar | Bicommissural aortic valve | Left aortic arch with normal branching pattern	No	Yes	No
1-04911	Trio	V2	HiSeq	M	European	No	0.412902	0	No	CTD (TOF)	Tetralogy of Fallot	No	No	No
1-04929	Trio	V2	HiSeq	F	European	No	0	0	No	CTD (TOF)	Tetralogy of Fallot	No	No	No
1-04930	Trio	V2	HiSeq	M	European	No	0	0	No	LVO (HLHS)	Aortic atresia | Hypoplastic left heart syndrome | Mitral stenosis, valvar	No	Yes	No
1-05002	Trio	V2	HiSeq	F	European	No	0	0	No	CTD (TOF)	Aortico-pulmonary window, proximal defect | Right aortic arch with mirror image branching pattern | Tetralogy of Fallot	No	No	No
1-05007	Trio	V2	HiSeq	F	European	No	1.46882	0	No	LVO	Atrial septal defect, secundum | Bicommissural aortic valve | Tubular hypoplasia of aorta with coarctation	No	Yes	No
1-05011	Trio	V2	HiSeq	M	European	No	0	0	No	HTX	Dextrocardia | Heterotaxy syndrome | Hypoplastic right ventricle (subnormal cavity volume) | Tricuspid atresia with d-loop TGA and pulmonary atresia (Type IIA) | Veno-venous collateral	Yes	No	No
1-05070	Trio	V2	HiSeq	M	European	No	0	0	No	LVO	Bicommissural aortic valve, right-left fusion | Left aortic arch with abnormal branching pattern | Mitral regurgitation | Mitral stenosis, valvar | Pulmonary valve abnormality | Tubular hypoplasia of aorta with coarctation	No	Yes	No
1-05093	Trio	V2	HiSeq	M	European	No	0	0	No	CTD (TOF)	Dysplastic (absent) pulmonary valve syndrome (tetralogy of Fallot with absent pulmonary valve syndrome) | Right aortic arch | Tetralogy of Fallot	No	No	No
1-05119	Trio	V2	HiSeq	M	Mexican	No	0	0	No	D-TGA	D-loop transposition of the great arteries	Yes	No	No
1-05133	Trio	V2	HiSeq	F	Undetermined	No	7.25322	0.00284233	Yes	HTX	Absence of the suprarenal inferior vena cava with azygous continuation | Aortic arch hypoplasia | Aortic atresia | Dextrocardia | Heterotaxy syndrome | Left superior vena cava connecting to the coronary sinus | Mitral atresia | Single ventricle in heterotaxy syndrome | Single ventricle with unbalanced atrioventricular canal defect | Situs inversus totalis | Totally anomalous pulmonary venous retu…	Yes	Yes	No
1-05136	Trio	V2	HiSeq	F	European	No	0	0	No	CTD (TOF)	Right aortic arch | Tetralogy of Fallot	No	No	No
1-05153	Trio	V2	HiSeq	M	Mexican	No	0.552824	0	No	HTX	{S,L,L} | Dysplastic mitral valve | L-loop corrected TGA {S,L,?} with ventricular septal defect and pulmonary stenosis | Mitral regurgitation | Pulmonary stenosis, subvalvar | Pulmonary stenosis, valvar	Yes	Yes	No
1-05174	Trio	V2	HiSeq	F	European	No	0	0	No	D-TGA	D-loop transposition of the great arteries with ventricular septal defect and left ventricular outflow tract obstruction | Pulmonary stenosis, valvar | Ventricular septal defect, single	Yes	No	No
1-05250	Trio	V2	HiSeq	M	Mexican	No	0	0	No	HTX	Asplenia syndrome (right isomerism) | Common atrium | Complete common atrioventricular canal | D-loop transposition of the great arteries | Left superior vena cava, non-communicating with right superior vena cava | Pulmonary stenosis	Yes	No	No
1-00030	Trio	V2	HiSeq	F	European	No	1.73232	0	No	LVO (HLHS)	Aortic atresia | Hypoplasia ascending aorta | Hypoplastic left heart syndrome | Hypoplastic left ventricle (subnormal cavity volume) | Mitral atresia | Secundum atrial septal defect, restricitve	No	Yes	No
1-00064	Trio	V2	HiSeq	M	European	No	0.574355	0	No	HTX	Anomalous hepatic venous drainage | Asplenia syndrome (right isomerism) | Common atrium | Double outlet left ventricle | Heterotaxy syndrome | Hypoplastic left ventricle (subnormal cavity volume) | Hypoplastic main pulmonary artery | Inferior vena cava, left sided | Left superior vena cava connecting to the left atrium | Pulmonary stenosis, supravalvar | Pulmonary stenosis, valvar | Totally anoma…	Yes	No	No
1-00102	Trio	V2	HiSeq	M	European	No	0	0	No	LVO (HLHS)	Aortic stenosis - valvar | Hypoplastic left heart syndrome | Hypoplastic left ventricle (subnormal cavity volume) | Hypoplastic mitral valve | Left aortic arch | Left atrial hypoplasia | Mitral stenosis, valvar | Multiple atrial septal defects | Unicommissural aortic valve	No	Yes	No
1-00118	Trio	V2	HiSeq	M	European	No	0	0	No	LVO (HLHS)	Aortic arch hypoplasia | Aortic atresia | Coronary-cameral fistulae to left ventricle in hypoplastic left heart syndrome | Hypoplasia ascending aorta | Hypoplastic left heart syndrome | Hypoplastic left ventricle (subnormal cavity volume) | Hypoplastic mitral valve | Restrictive patent foramen ovale	No	Yes	No
1-00138	Trio	V2	HiSeq	F	European	No	0.334486	0	No	CTD (TOF)	Left aortic arch | Left superior vena cava connecting to the coronary sinus | Pulmonary atresia,subvalvar | Pulmonary atresia,valvar | Pulmonary stenosis, left | Tetralogy of Fallot with pulmonary atresia | Ventricular septal defect, malalignment	No	No	No
1-00160	Trio	V2	HiSeq	M	European	No	0	0	No	LVO	Aortic arch hypoplasia | Aortic stenosis - subvalvar | Aortic stenosis - valvar | Bicommissural aortic valve | Congenital mitral valve abnormality | Endocardial fibroelastosis | Mitral stenosis	No	Yes	No
1-00166	Trio	V2	HiSeq	M	European	No	0	0	No	CTD (TOF)	Dilated aortic root | Hypoplastic left pulmonary artery | Left aortic arch | Pulmonary stenosis, subvalvar | Pulmonary stenosis, valvar | Tetralogy of Fallot | Ventricular septal defect, malalignment	No	No	No
1-00219	Trio	V2	HiSeq	M	European	No	0	0	No	CTD (TOF)	Hypoplastic main pulmonary artery | Hypoplastic pulmonary annulus | Patent foramen ovale | Pulmonary stenosis | Pulmonary stenosis, subvalvar | Pulmonary stenosis, valvar | Tetralogy of Fallot | Ventricular septal defect, single | Ventricular septal defect, subpulmonary or conal	No	No	No
1-00229	Trio	V2	HiSeq	M	European	No	0	0	No	LVO (HLHS)	Aortic arch hypoplasia | Aortic stenosis - valvar | Congenital mitral valve abnormality | Hypoplastic aortic annulus | Hypoplastic left heart syndrome | Hypoplastic left ventricle (subnormal cavity volume) | Mitral stenosis | Patent foramen ovale	No	Yes	No
1-00262	Trio	V2	HiSeq	M	European	No	0	0	No	LVO (HLHS)	Aortic arch hypoplasia | Hypoplasia ascending aorta | Hypoplastic aortic annulus | Hypoplastic left heart syndrome | Hypoplastic left ventricle (subnormal cavity volume) | Left aortic arch | Mitral atresia | Ventricular septal defect, muscular	No	Yes	No
1-00276	Trio	V2	HiSeq	F	European	No	0	0	No	CTD (TOF)	Aberrant right subclavian artery | Hypoplastic left pulmonary artery | Hypoplastic main pulmonary artery | Hypoplastic right pulmonary artery | Left aortic arch with abnormal branching pattern | Pulmonary stenosis, left | Pulmonary stenosis, right | Tetralogy of Fallot | Ventricular septal defect, malalignment	No	No	No
1-00297	Trio	V2	HiSeq	F	Undetermined	No	0	0	No	CTD (TOF)	Pulmonary stenosis | Pulmonary stenosis, bilateral branch pulmonary artery | Tetralogy of Fallot	No	No	No
1-00301	Trio	V2	HiSeq	M	European	No	0	0	No	LVO (HLHS)	Aortic stenosis | Atrial septal defect, secundum | Hypoplasia ascending aorta | Hypoplastic aortic annulus | Hypoplastic left heart syndrome | Hypoplastic left ventricle (subnormal cavity volume) | Hypoplastic mitral valve | Mitral stenosis | Tubular hypoplasia of aorta with coarctation	No	Yes	No
1-00352	Trio	V2	HiSeq	M	European	No	0	0	No	LVO (HLHS)	Aortic atresia | Atrial septal defect | Hypoplasia ascending aorta | Hypoplastic left heart syndrome | Left aortic arch | Mitral stenosis, valvar	No	Yes	No
1-00387	Trio	V2	HiSeq	M	European	No	0.993777	0	No	HTX	Atrial septal defect, secundum | Dynamic subvalvar aortic stenosis | L-loop transposition of the great arteries | Pulmonary stenosis, right | Restrictive bulboventricular foramen | Single ventricle, left; double inlet left ventricle | Ventricular septal defect	Yes	Yes	No
1-00711	Trio	V2	HiSeq	M	European	No	0	0	No	HTX	Absence of the suprarenal inferior vena cava with azygous continuation | Anomalous hepatic venous drainage | Atrial septal defect, secundum | Coronary artery anomaly, left | Heterotaxy syndrome | Hypoplastic pulmonary annulus | L-loop corrected transposition of the great arteries {S,L,?} | L-loop transposition of the great arteries | Pulmonary stenosis | Pulmonary stenosis, subvalvar | Pulmonary …	Yes	No	No
1-00796	Trio	V2	HiSeq	F	European	No	0	0	No	CTD (TOF)	Tetralogy of Fallot with pulmonary atresia	No	No	No
1-00836	Trio	V2	HiSeq	M	European	No	0	0	No	LVO (HLHS)	Aortic atresia | Congenital mitral valve abnormality | Hypoplasia ascending aorta | Hypoplastic left heart syndrome | Hypoplastic left ventricle (subnormal cavity volume) | Left aortic arch with normal branching pattern | Tubular hypoplasia of aorta with coarctation	No	Yes	No
1-00852	Trio	V2	HiSeq	M	European	No	0	0	No	HTX	Ebstein malformation of the left atrioventricular valve | L-loop corrected transposition of the great arteries {S,L,?} | L-loop transposition of the great arteries with intact ventricular septum | Pulmonary stenosis, subvalvar | Ventricular inversion (l-loop ventricles)	Yes	No	No
1-00875	Trio	V2	HiSeq	F	European	No	0	0	No	HTX	L-loop transposition of the great arteries with ventricular septal defect | Pulmonary stenosis, subvalvar	Yes	No	No
1-00880	Trio	V2	HiSeq	M	European	Yes	0	0	No	CTD (TOF)	Left aortic arch | Pulmonary atresia,valvar | Tetralogy of Fallot with pulmonary atresia | Ventricular septal defect, malalignment	No	No	No
1-00907	Trio	V2	HiSeq	M	Southern_Asian	No	1.05644	0	No	CTD (TOF)	Dilated aortic root | Hypoplastic left pulmonary artery | Hypoplastic main pulmonary artery | Pulmonary atresia,valvar | Right aortic arch with mirror image branching pattern | Tetralogy of Fallot with pulmonary atresia | Ventricular septal defect, malalignment	No	No	No
1-00924	Trio	V2	HiSeq	M	European	No	0	0	No	LVO (HLHS)	Aortic stenosis - valvar | Atrial septal defect, secundum | Hypoplastic aortic annulus | Hypoplastic aortic isthmus | Hypoplastic left heart syndrome | Hypoplastic left ventricle (subnormal cavity volume) | Mitral stenosis | Ventricular septal defect, membranous | Ventricular septal defect, multiple | Ventricular septal defect, muscular	No	Yes	No
1-00949	Trio	V2	HiSeq	M	European	No	0	0	No	CTD (TOF)	Hypoplastic main pulmonary artery | Hypoplastic pulmonary annulus | Hypoplastic right pulmonary artery | Left aortic arch | Left superior vena cava connecting to the coronary sinus | Pulmonary stenosis, subvalvar | Pulmonary stenosis, valvar | Tetralogy of Fallot | Ventricular septal defect, malalignment	No	No	No
1-00958	Trio	V2	HiSeq	F	European	No	0	0	No	CTD (TOF)	Dilated aortic root | Left aortic arch | Main pulmonary artery occlusion | Pulmonary atresia,valvar | Pulmonary stenosis, left | Pulmonary stenosis, subvalvar | Tetralogy of Fallot with pulmonary atresia | Ventricular septal defect, malalignment	No	No	No
1-01004	Trio	V2	HiSeq	F	European	No	10.3938	0.0054361	Yes	CTD (TOF)	Dilated aortic root | Hypoplastic left pulmonary artery | Hypoplastic main pulmonary artery | Hypoplastic pulmonary annulus | Hypoplastic right pulmonary artery | Pulmonary stenosis, subvalvar | Right aortic arch | Tetralogy of Fallot	No	No	No
1-01014	Trio	V2	HiSeq	M	European	Yes	0.00146824	0	No	CTD (TOF)	Atrial septal defect, secundum | Left aortic arch with normal branching pattern | Pulmonary atresia,valvar | Tetralogy of Fallot with pulmonary atresia | Ventricular septal defect, malalignment	No	No	No
1-01056	Trio	V2	HiSeq	F	European	No	0	0	No	HTX	Double outlet right ventricle, ventricular defect committed to aorta | Polysplenia syndrome (left isomerism) | Pulmonary atresia congenital | Unbalanced complete atrioventricular canal, right dominant	Yes	No	No
1-01100	Trio	V2	HiSeq	F	European	No	0	0	No	CTD (TOF)	Atrial septal defect, secundum | Pulmonary stenosis, supravalvar | Pulmonary stenosis, valvar | Right aortic arch with mirror image branching pattern | Tetralogy of Fallot	No	No	No
1-01120	Trio	V2	HiSeq	M	European	Yes	0	0	No	LVO (HLHS)	Aortic atresia | Coronary-cameral fistulae to left ventricle in hypoplastic left heart syndrome | Hypoplasia ascending aorta | Hypoplastic left heart syndrome | Hypoplastic left ventricle (subnormal cavity volume) | Hypoplastic mitral valve | Left aortic arch with normal branching pattern	No	Yes	No
1-01123	Trio	V2	HiSeq	M	European	Yes	0.806415	0	No	LVO (HLHS)	Aortic atresia | Coronary-cameral fistulae to left ventricle in hypoplastic left heart syndrome | Hypoplastic left heart syndrome | Mitral stenosis	No	Yes	No
1-01130	Trio	V2	HiSeq	M	European	No	0	0	No	CTD (TOF)	Left aortic arch with normal branching pattern | Tetralogy of Fallot	No	No	No
1-01158	Trio	V2	HiSeq	F	European	Yes	1.14625	0	No	CTD (TOF)	Left aortic arch | Pulmonary stenosis, branch pulmonary artery | Tetralogy of Fallot	No	No	No
1-01164	Trio	V2	HiSeq	M	European	Yes	0	0	No	HTX	Absence of the suprarenal inferior vena cava with azygous continuation | Double outlet right ventricle | Dysplastic pulmonary valve | Pulmonary stenosis, subvalvar | Single coronary from the right facing cusp | Ventricular septal defect, malalignment	Yes	No	No
1-01291	Trio	V2	HiSeq	M	European	No	0	0	No	CTD (TOF)	Coronary branching, anomalous, left | Coronary branching, anomalous, left | Left aortic arch with normal branching pattern | Pulmonary stenosis, subvalvar | Pulmonary stenosis, valvar | Tetralogy of Fallot | Ventricular septal defect, malalignment	No	No	No
1-01359	Trio	V2	HiSeq	M	European	Yes	0	0	No	HTX	Aortic valve position relative to the pulmonary valve, left and anterior | Discordant ventriculoarterial connection | Hypoplastic mitral valve | Overriding mitral valve | Pulmonary stenosis | Single ventricle, left; double inlet left ventricle | Straddling mitral valve | Ventricular inversion (l-loop ventricles)	Yes	Yes	No
1-01370	Trio	V2	HiSeq	F	European	No	0	0	No	LVO (HLHS)	Aortic arch hypoplasia | Aortic atresia | Atrial septal defect, secundum | Dysplastic tricuspid valve | Hypoplasia ascending aorta | Hypoplastic left heart syndrome | Hypoplastic left ventricle (subnormal cavity volume) | Left aortic arch with normal branching pattern | Malpositioned atrial septum (with or without PAPVC) | Mitral atresia	No	Yes	No
1-01372	Trio	V2	HiSeq	F	European	No	0	0	No	HTX	Atrial septal defect, secundum | Dextrocardia | Hypoplastic right pulmonary artery | Left superior vena cava connecting to the coronary sinus | Patent ductus arteriosus | Patent foramen ovale | Pulmonary artery sling, origin of the LPA from the RPA	Yes	No	No
1-01384	Trio	V2	HiSeq	F	European	No	0	0	No	CTD (TOF)	Left aortic arch | Tetralogy of Fallot	No	No	No
1-01408	Trio	V2	HiSeq	M	European	No	0.257883	0	No	CTD (TOF)	Atrial septal defect | Hypoplastic pulmonary annulus | Left aortic arch with normal branching pattern | Pulmonary stenosis, subvalvar | Pulmonary stenosis, valvar | Tetralogy of Fallot | Ventricular septal defect, malalignment	No	No	No
1-01410	Trio	V2	HiSeq	M	European	No	0	0	No	LVO (HLHS)	Aortic arch hypoplasia | Aortic stenosis - valvar | Aortic stenosis, subvalvar, discrete, membraneous | Atrial septal defect | Double orifice mitral valve | Endocardial fibroelastosis | Hypoplasia ascending aorta | Hypoplastic aortic annulus | Hypoplastic aortic isthmus | Hypoplastic left heart syndrome | Hypoplastic left ventricle (subnormal cavity volume) | Left aortic arch with normal branchin…	No	Yes	No
1-01434	Trio	V2	HiSeq	M	European	No	3.5237	0.000973472	Yes	LVO (HLHS)	Aortic atresia | Atrial septal abnormality | Hypoplastic left heart syndrome | Left aortic arch with normal branching pattern | Mitral atresia	No	Yes	No
1-01435	Trio	V2	HiSeq	F	European	No	0	0	No	CTD (TOF)	Hypoplastic left pulmonary artery | Hypoplastic main pulmonary artery | Hypoplastic pulmonary annulus | Hypoplastic right pulmonary artery | Left superior vena cava connecting to the coronary sinus | Pulmonary stenosis, subvalvar | Pulmonary stenosis, valvar | Right aortic arch with mirror image branching pattern | Right superior vena cava connecting to the right atrium | Tetralogy of Fallot | Ve…	No	No	No
1-01469	Trio	V2	HiSeq	F	European	No	1.97091	0	No	CTD (TOF)	Atrial septal defect, secundum | Right aortic arch with mirror image branching pattern | Right coronary artery arising from the left sinus of Valsalva | Tetralogy of Fallot	No	No	No
1-01480	Trio	V2	HiSeq	F	Southern_Asian	No	0.0539608	0	No	CTD (TOF)	Hypoplastic left pulmonary artery | Tetralogy of Fallot	No	No	No
1-01534	Trio	V2	HiSeq	F	European	No	0	0	No	CTD (TOF)	Left superior vena cava connecting to the left atrium | Right aortic arch left ligament | Right aortic arch with abnormal branching pattern | Tetralogy of Fallot	No	No	No
1-01584	Trio	V2	HiSeq	M	European	No	0	0	No	HTX	Bicuspid pulmonary valve | Ebsteins disease | L-loop transposition of the great arteries | Left aortic arch with normal branching pattern | Pulmonary stenosis, subvalvar | Pulmonary stenosis, valvar | Ventricular septal defect, malalignment | Ventricular septal defect, subpulmonary or conal	Yes	No	No
1-01626	Trio	V2	HiSeq	M	European	No	0	0	No	HTX	Complete heart block | L-loop corrected transposition of the great arteries {S,L,?} with intact ventricular septum | L-loop transposition of the great arteries | Ventricular inversion (l-loop ventricles)	Yes	No	No
1-01628	Trio	V2	HiSeq	F	European	No	0	0	No	LVO (HLHS)	Aortic stenosis - valvar | Bicommissural aortic valve | Coarctation off the aorta | Hypoplastic aortic annulus | Hypoplastic left heart syndrome | Hypoplastic left ventricle (subnormal cavity volume) | Hypoplastic mitral valve | Left superior vena cava connecting to the coronary sinus | Mitral stenosis | Patent foramen ovale | Ventricular septal defect, membranous | Ventricular septal defect, mul…	No	Yes	No
1-01638	Trio	V2	HiSeq	F	European	No	0	0	No	CTD (TOF)	Pulmonary stenosis | Right aortic arch with mirror image branching pattern | Tetralogy of Fallot | Ventricular septal defect, malalignment	No	No	No
1-01829	Trio	V2	HiSeq	M	European	No	0	0	No	CTD (TOF)	Atrial septal defect, secundum | Left aortic arch with normal branching pattern | Tetralogy of Fallot with pulmonary atresia	No	No	No
1-01834	Trio	V2	HiSeq	M	European	No	0.050885	0	No	LVO (HLHS)	Aortic atresia | Hypoplasia ascending aorta | Hypoplastic left heart syndrome | Hypoplastic left ventricle (subnormal cavity volume) | Hypoplastic mitral valve | Left aortic arch with normal branching pattern	No	Yes	No
1-01916	Trio	V2	HiSeq	F	Southern_Asian	No	0	0	No	HTX	Absence of the suprarenal inferior vena cava with azygous continuation | Heterotaxy syndrome | Patent foramen ovale | Polysplenia syndrome (left isomerism) | Ventricular septal defect, membranous | Ventricular septal defect, single	Yes	No	No
1-01969	Trio	V2	HiSeq	M	European	No	0	0	No	LVO (HLHS)	Aortic arch hypoplasia | Aortic atresia | Coarctation off the aorta | Hypoplastic aortic isthmus | Hypoplastic left heart syndrome | Hypoplastic left ventricle (subnormal cavity volume) | Mitral stenosis, valvar	No	Yes	No
1-01980	Trio	V2	HiSeq	M	European	Yes	0	0	No	HTX	Atrial septal defect, secundum | Dextrocardia | Pulmonary stenosis | Pulmonary stenosis, subvalvar | Pulmonary stenosis, valvar | Tricuspid atresia | Tricuspid atresia with d-loop TGA and pulmonary stenosis (Type IIB)	Yes	No	No
1-01986	Trio	V2	HiSeq	F	European	Yes	1.89988	0	No	HTX	L-loop transposition of the great arteries with ventricular septal defect | Left aortic arch with normal branching pattern | Pulmonary stenosis, subvalvar | Pulmonary stenosis, valvar | Superior-inferior ventricles (upstairs-downstairs ventricles) | Ventricular septal defect, malalignment	Yes	No	No
1-02011	Trio	V2	HiSeq	M	European	No	0	0	No	CTD (TOF)	Hypoplastic main pulmonary artery | Right aortic arch with mirror image branching pattern | Tetralogy of Fallot with pulmonary atresia and multiple aortopulmonary collaterals	No	No	No
1-02025	Trio	V2	HiSeq	F	European	No	0.420287	0	No	CTD (TOF)	Bicommissural aortic valve | Pulmonary stenosis, bilateral branch pulmonary artery | Pulmonary stenosis, subvalvar | Pulmonary stenosis, valvar | Tetralogy of Fallot	No	Yes	No
1-02028	Trio	V2	HiSeq	F	European	No	0	0	No	HTX	Dextrocardia | Patent foramen ovale | Ventricular septal defect, membranous | Ventricular septal defect, multiple | Ventricular septal defect, muscular | Ventricular septal defect, muscular, trabecular, anterior	Yes	No	No
1-02069	Trio	V2	HiSeq	M	African_AfrAm	No	2.89643	0.000800177	No	CTD (TOF)	Dual anterior descending coronary arteries | Dysplastic (absent) pulmonary valve syndrome (tetralogy of Fallot with absent pulmonary valve syndrome) | Tetralogy of Fallot	No	No	No
1-02097	Trio	V2	HiSeq	F	European	Yes	2.86585	0.000791731	No	HTX	{S,L,L} | Aortic arch hypoplasia | Hypoplastic aortic annulus | Hypoplastic mitral valve | Hypoplastic right ventricle (subnormal cavity volume) | L-loop transposition of the great arteries with ventricular septal defect | Mitral stenosis, valvar | Multiple aortopulmonary collateral arteries | Restrictive bulboventricular foramen | Single ventricle, left; double inlet left ventricle	Yes	Yes	No
1-02174	Trio	V2	HiSeq	M	Undetermined	No	0.127035	0	No	LVO	Aortic arch hypoplasia | Bicommissural aortic valve, right-left fusion | Coarctation off the aorta	No	Yes	No
1-02183	Trio	V2	HiSeq	M	European	No	0	0	No	LVO (HLHS)	Aortic arch hypoplasia | Aortic atresia | Hypoplasia ascending aorta | Hypoplastic left heart syndrome | Left aortic arch with normal branching pattern | Malpositioned atrial septum (with or without PAPVC) | Mitral atresia	No	Yes	No
1-02185	Trio	V2	HiSeq	M	European	No	0	0	No	CTD (TOF)	Hypoplastic main pulmonary artery | Patent foramen ovale | Pulmonary stenosis | Pulmonary stenosis, subvalvar | Pulmonary stenosis, supravalvar | Pulmonary stenosis, valvar | Tetralogy of Fallot | Ventricular septal defect, single	No	No	No
1-02244	Trio	V2	HiSeq	M	European	No	17.2484	0.0125681	Yes	CTD (TOF)	Atrial septal defect, secundum | Bicommissural aortic valve | Dilated aortic root | Hypoplastic main pulmonary artery | Pulmonary stenosis, subvalvar | Pulmonary stenosis, valvar | Right aortic arch with unknown branching pattern | Single coronary from the left facing cusp | Tetralogy of Fallot | Ventricular septal defect, malalignment | Ventricular septal defect, muscular	No	Yes	No
1-02301	Trio	V2	HiSeq	M	European	No	0	0	No	CTD (TOF)	Mitral valve prolapse | Multiple major aortopulmonary collateral arteries (mapcas) | Tetralogy of Fallot with pulmonary atresia and multiple aortopulmonary collaterals | Ventricular septal defect, single	No	Yes	No
1-02312	Trio	V2	HiSeq	F	European	No	0	0	No	LVO (HLHS)	Aortic arch hypoplasia | Atrial septal defect, secundum | Hypoplastic aortic annulus | Hypoplastic left ventricle (subnormal cavity volume) | Mitral stenosis, valvar | Ventricular septal defect, single	No	Yes	No
1-02324	Trio	V2	HiSeq	M	European	No	0.692876	0	No	HTX	Hypoplastic mitral valve | L-loop transposition of the great arteries | Patent foramen ovale | Single ventricle, left; double inlet left ventricle	Yes	Yes	No
1-02666	Trio	V2	HiSeq	M	Undetermined	No	0	0	No	LVO	Aortic stenosis, subvalvar, discrete, membraneous | Bicommissural aortic valve, right-left fusion | Coarctation off the aorta | Dysplastic mitral valve	No	Yes	No
1-02674	Trio	V2	HiSeq	M	European	No	0	0	No	LVO (HLHS)	Aortic atresia | Atrial septal defect, secundum | Coarctation off the aorta | Hypoplastic left heart syndrome | Left aortic arch with normal branching pattern | Left atrial hypoplasia | Mitral atresia | Pulmonary venous anomaly	No	Yes	No
1-02725	Trio	V2	HiSeq	M	European	No	0	0	No	LVO (HLHS)	Hypoplastic left heart syndrome	No	Yes	No
1-02827	Trio	V2	HiSeq	F	European	No	0	0	No	CTD (TOF)	Discontinuity of pulmonary arteries | Left aortic arch with normal branching pattern | Patent foramen ovale | Pulmonary stenosis, subvalvar | Pulmonary stenosis, valvar | Right ventricular outflow obstruction due to abnormal muscle band(s) | Tetralogy of Fallot | Ventricular septal defect, malalignment	No	No	No
1-02885	Trio	V2	HiSeq	M	European	No	0	0	No	CTD (TOF)	Discontinuity of pulmonary arteries | Hypoplastic pulmonary annulus | Left aortic arch with normal branching pattern | Pulmonary stenosis, subvalvar | Pulmonary stenosis, valvar | Tetralogy of Fallot | Ventricular septal defect, malalignment | Ventricular septal defect, single | Ventricular septal defect, subpulmonary or conal	No	No	No
1-03128	Trio	V2	HiSeq	M	European	Yes	0	0	No	LVO (HLHS)	Hypoplasia ascending aorta | Hypoplastic aortic annulus | Hypoplastic left heart syndrome | Hypoplastic mitral valve | Left aortic arch with normal branching pattern | Mitral stenosis, valvar | Multiple aortopulmonary collateral arteries	No	Yes	No
1-03275	Trio	V2	HiSeq	M	European	No	0	0	No	LVO (HLHS)	Aortic arch hypoplasia | Aortic stenosis - valvar | Hypoplastic aortic annulus | Hypoplastic left heart syndrome | Hypoplastic left ventricle (subnormal cavity volume) | Hypoplastic mitral valve | LV outflow tract obstruction, accessory AV valve tissue | Mitral stenosis | Mitral stenosis, parachute mitral valve | Partially anomalous pulmonary veins | Patent foramen ovale | Ventricular septal defe…	No	Yes	No
1-03301	Trio	V2	HiSeq	M	European	No	1.25932	0	No	HTX	{A,L,L} | Abdominal situs inversus | Atrial septal defect, secundum | Double outlet right ventricle | Hypoplastic left ventricle (subnormal cavity volume) | Left superior vena cava connecting to the left atrium | Levocardia with abdominal heterotaxy | Right superior vena cava, absent | Situs ambiguous of the atria | Subaortic stenosis. tunnel type | Totally anomalous pulmonary venous return | Unb…	Yes	Yes	No
1-03419	Trio	V2	HiSeq	F	European	No	0	0	No	CTD (TOF)	Tetralogy of Fallot with pulmonary atresia	No	No	No
1-03471	Trio	V2	HiSeq	M	European	No	0	0	No	HTX	{S,L,L} | Aberrant right subclavian artery | Aortic arch hypoplasia | Atrial septal defect, secundum | L-loop transposition of the great arteries | Left aortic arch with abnormal branching pattern | Single ventricle, left; double inlet left ventricle	Yes	No	No
1-03510	Trio	V2	HiSeq	F	European	No	0	0	No	CTD (TOF)	Hypoplastic pulmonary annulus | Left aortic arch with normal branching pattern | Left superior vena cava connecting to the coronary sinus | Right superior vena cava connecting to the right atrium | Right ventricular outflow obstruction due to abnormal muscle band(s) | Tetralogy of Fallot | Ventricular septal defect, malalignment	No	No	No
1-03543	Trio	V2	HiSeq	M	European	No	0	0	No	CTD (TOF)	Pulmonary stenosis | Tetralogy of Fallot	No	No	No
1-03578	Trio	V2	HiSeq	M	European	No	0.694489	0	No	CTD (TOF)	Pulmonary stenosis, branch pulmonary artery | Tetralogy of Fallot	No	No	No
1-03632	Trio	V2	HiSeq	M	European	No	0.530631	0	No	HTX	{I,D,D} | Abdominal situs inversus | Aortic valve position relative to the pulmonary valve, right and anterior | Atrial inversion (situs inversus of the atria) | Atrial septal defect, secundum | D-Looped Ventricles | Discordant ventriculoarterial connection | Hypoplastic left pulmonary artery | Hypoplastic left ventricle (subnormal cavity volume) | Hypoplastic right pulmonary artery | Levocardia …	Yes	Yes	No
1-03639	Trio	V2	HiSeq	F	European	No	0	0	No	HTX	{S,X,L} | Discontinuity of pulmonary arteries | L-loop transposition of the great arteries | Pulmonary atresia congenital | Single ventricle comprised of mostly right ventricle | Single ventricle, right, double inlet right ventricle	Yes	No	No
1-03659	Trio	V2	HiSeq	M	European	No	0	0	No	CTD (TOF)	Tetralogy of Fallot with pulmonary atresia	No	No	No
1-03685	Trio	V2	HiSeq	M	European	No	0	0	No	HTX	Atrial septal defect | Hypoplastic left ventricle (subnormal cavity volume) | L-loop transposition of the great arteries with intact ventricular septum | Left aortic arch with normal branching pattern | Mitral atresia | Pulmonary atresia, intact ventricular septum | Pulmonary stenosis, left | Right ventricular origin of subaortic conus	Yes	Yes	No
1-03916	Trio	V2	HiSeq	F	European	No	0	0	No	HTX	Absence of the suprarenal inferior vena cava with azygous continuation | Aneurysm of septum primum | Aneurysm of septum primum | Atrial septal defect, secundum | Left superior vena cava connecting to the coronary sinus	Yes	No	No
1-03921	Trio	V2	HiSeq	M	European	No	0	0	No	LVO (HLHS)	Aortic stenosis | Hypoplasia ascending aorta | Hypoplastic aortic annulus | Hypoplastic left heart syndrome | Hypoplastic left ventricle (subnormal cavity volume) | Mitral stenosis | Patent foramen ovale | Tubular hypoplasia of the aortic arch	No	Yes	No
1-03922	Trio	V2	HiSeq	M	European	No	0	0	No	HTX	{A,D,D} | Anomalous hepatic venous drainage | Asplenia syndrome (right isomerism) | Bicuspid pulmonary valve | Common atrium | Coronary sinus abnormality | D-loop transposition of the great arteries | Double outlet right ventricle | Double outlet right ventricle with atrioventricular canal defect | Heterotaxy syndrome | Hypoplastic left ventricle (subnormal cavity volume) | Left superior vena cav…	Yes	No	No
1-03923	Trio	V2	HiSeq	M	European	No	0	0	No	HTX	{S,L,L} | L-loop transposition of the great arteries | Patent foramen ovale | Pulmonary stenosis, subvalvar | Single ventricle, left; double inlet left ventricle | Tricuspid stenosis	Yes	No	No
1-03965	Trio	V2	HiSeq	M	European	Yes	3.19381	0.00154074	Yes	CTD (TOF)	Left superior vena cava connecting to the coronary sinus | Right aortic arch | Tetralogy of Fallot	No	No	No
1-03972	Trio	V2	HiSeq	M	European	No	0	0	No	HTX	{A,X,D} | Anomalous hepatic venous drainage | Asplenia syndrome (right isomerism) | Common atrium | Double outlet right ventricle | Heterotaxy syndrome | Hypoplastic pulmonary annulus | Pulmonary stenosis, subvalvar | Pulmonary stenosis, valvar | Right aortic arch with mirror image branching pattern | Single ventricle, right | Totally anomalous pulmonary venous return, mixed	Yes	No	No
1-03991	Trio	V2	HiSeq	F	European	No	0	0	No	CTD (TOF)	Aberrant right subclavian artery | Tetralogy of Fallot	No	No	No
1-04010	Trio	V2	HiSeq	M	European	No	0	0	No	CTD (TOF)	Atrial septal defect, secundum | Right aortic arch | Tetralogy of Fallot	No	No	No
1-04020	Trio	V2	HiSeq	F	European	No	0.0591624	0	No	CTD (TOF)	Left aortic arch with normal branching pattern | Pulmonary atresia,valvar | Tetralogy of Fallot with pulmonary atresia | Ventricular septal defect, malalignment	No	No	No
1-04046	Trio	V2	HiSeq	M	European	No	0	0	No	CTD (TOF)	Hypoplastic main pulmonary artery | Pulmonary stenosis | Tetralogy of Fallot | Ventricular septal defect, malalignment | Ventricular septal defect, single	No	No	No
1-04058	Trio	V2	HiSeq	F	European	No	0	0	No	CTD (TOF)	Tetralogy of Fallot	No	No	No
1-04066	Trio	V2	HiSeq	M	European	No	0	0	No	CTD (TOF)	Hypoplastic left pulmonary artery | Hypoplastic right pulmonary artery | Pulmonary stenosis, subvalvar | Pulmonary stenosis, valvar | Right ventricular hypertrophy | Tetralogy of Fallot | Ventricular septal defect, malalignment	No	No	No
1-04108	Trio	V2	HiSeq	F	European	No	0.988686	0	No	CTD (TOF)	Patent foramen ovale | Tetralogy of Fallot with pulmonary atresia | Ventricular septal defect, malalignment | Ventricular septal defect, single	No	No	No
1-04134	Trio	V2	HiSeq	M	European	Yes	1.31507	0	No	CTD (TOF)	Pulmonary stenosis, subvalvar | Pulmonary stenosis, valvar | Tetralogy of Fallot | Ventricular septal defect, malalignment | Ventricular septal defect, single	No	No	No
1-04231	Trio	V2	HiSeq	M	European	No	0.202667	0	No	CTD (TOF)	Hypoplastic main pulmonary artery | Patent ductus arteriosus | Pulmonary stenosis, subvalvar | Pulmonary stenosis, valvar | Right aortic arch with mirror image branching pattern | Tetralogy of Fallot | Ventricular septal defect, malalignment	No	No	No
1-04250	Trio	V2	HiSeq	M	European	No	0.0564613	0	No	CTD (TOF)	Hypoplastic left pulmonary artery | Hypoplastic main pulmonary artery | Hypoplastic right pulmonary artery | Pulmonary stenosis, subvalvar | Pulmonary stenosis, valvar | Right aortic arch with mirror image branching pattern | Tetralogy of Fallot | Ventricular septal defect, malalignment	No	No	No
1-04304	Trio	V2	HiSeq	F	European	No	0	0	No	HTX	Biventricular, discordant atrioventricular connection | Dextrocardia | Discordant ventriculoarterial connection | L-loop corrected transposition of the great arteries {S,L,?} | Pulmonary atresia congenital | Ventricular septal defect	Yes	No	No
1-04316	Trio	V2	HiSeq	M	European	No	0	0	No	LVO (HLHS)	Aortic atresia | Hypoplastic left heart syndrome | Mitral stenosis, valvar | Restrictive patent foramen ovale	No	Yes	No
1-04339	Trio	V2	HiSeq	F	European	No	0	0	No	CTD (TOF)	Tetralogy of Fallot with pulmonary atresia	No	No	No
1-04354	Trio	V2	HiSeq	M	European	No	0.000448262	0	No	CTD (TOF)	Right aortic arch with mirror image branching pattern | Tetralogy of Fallot	No	No	No
1-04392	Trio	V2	HiSeq	M	European	No	0	0	No	LVO (HLHS)	Aortic stenosis | Hypoplastic left heart syndrome | Mitral stenosis	No	Yes	No
1-04445	Trio	V2	HiSeq	F	European	No	1.62495	0	No	LVO (HLHS)	Atrial septal defect | Hypoplastic left heart syndrome	No	Yes	No
1-04454	Trio	V2	HiSeq	F	European	No	0	0	No	HTX	{S,D,L} | Atypical cleft of mitral valve | Bicuspid pulmonary valve | Biventricular, discordant atrioventricular connection | Crisscross atrioventricular valves | Discordant ventriculoarterial connection | L-loop transposition of the great arteries | Pulmonary stenosis | Pulmonary stenosis, valvar | Subaortic conus | Superior-inferior ventricles (upstairs-downstairs ventricles)	Yes	Yes	No
1-04464	Trio	V2	HiSeq	F	European	No	0	0	No	CTD (TOF)	Left aortic arch with normal branching pattern | Pulmonary stenosis, valvar | Tetralogy of Fallot | Ventricular septal defect, malalignment	No	No	No
1-04554	Trio	V2	HiSeq	M	European	No	0	0	No	LVO (HLHS)	Aortic arch hypoplasia | Aortic stenosis - valvar | Endocardial fibroelastosis | Hypoplasia ascending aorta | Hypoplastic left heart syndrome | Hypoplastic left ventricle (subnormal cavity volume) | Mitral stenosis | Restrictive patent foramen ovale	No	Yes	No
1-04588	Trio	V2	HiSeq	F	European	No	0.714729	0	No	CTD (TOF)	Tetralogy of Fallot	No	No	No
1-04613	Trio	V2	HiSeq	M	European	No	0	0	No	LVO (HLHS)	Aortic arch hypoplasia | Aortic atresia | Atrial septal defect, secundum | Coronary-cameral fistulae to left ventricle in hypoplastic left heart syndrome | Hypoplasia ascending aorta | Hypoplastic left heart syndrome | Hypoplastic mitral valve | Left aortic arch with normal branching pattern	No	Yes	No
1-04643	Trio	V2	HiSeq	M	European	No	0	0	No	LVO (HLHS)	Aortic atresia | Hypoplastic left heart syndrome | Hypoplastic left ventricle (subnormal cavity volume) | Left aortic arch with normal branching pattern | Mitral stenosis, valvar	No	Yes	No
1-04655	Trio	V2	HiSeq	M	European	Yes	0.922242	0	No	HTX	{S,L,L} | Hypoplastic left ventricle (subnormal cavity volume) | L-loop transposition of the great arteries with ventricular septal defect | Left aortic arch with normal branching pattern | Ventricular septal defect, malalignment	Yes	No	No
1-04657	Trio	V2	HiSeq	M	European	No	0	0	No	HTX	Atrial septal defect, secundum | Polysplenia syndrome (left isomerism) | Right aortic arch | Ventricular septal defect	Yes	No	No
1-04686	Trio	V2	HiSeq	M	European	Yes	0	0	No	HTX	Atrial septal defect, secundum | Coarctation off the aorta | Hypoplastic right ventricle (subnormal cavity volume) | L-loop transposition of the great arteries | Single ventricle, left; double inlet left ventricle	Yes	Yes	No
1-04709	Trio	V2	HiSeq	M	European	No	0.195849	0	No	CTD (TOF)	Heart disease | Non-cardiac congenital anatomic abnormalities, absent | Normal aortic arch sidedness | Tetralogy of Fallot	No	No	No
1-04720	Trio	V2	HiSeq	M	European	No	0	0	No	LVO (HLHS)	Aortic arch hypoplasia | Aortic atresia | Hypoplasia ascending aorta | Hypoplastic left heart syndrome | Hypoplastic left ventricle (subnormal cavity volume) | Mitral atresia	No	Yes	No
1-04739	Trio	V2	HiSeq	F	European	No	0	0	No	CTD (TOF)	Discontinuity of pulmonary arteries | Hypoplastic left pulmonary artery | Hypoplastic right pulmonary artery | Right aortic arch with mirror image branching pattern | Tetralogy of Fallot with pulmonary atresia and multiple aortopulmonary collaterals | Ventricular septal defect, malalignment	No	No	No
1-04748	Trio	V2	HiSeq	M	European	No	0	0	No	CTD (TOF)	Tetralogy of Fallot	No	No	No
1-04821	Trio	V2	HiSeq	F	European	No	0	0	No	CTD (TOF)	Hypoplastic left pulmonary artery | Hypoplastic main pulmonary artery | Hypoplastic right pulmonary artery | Left aortic arch with normal branching pattern | Pulmonary stenosis, subvalvar | Pulmonary stenosis, valvar | Tetralogy of Fallot | Ventricular septal defect, malalignment	No	No	No
1-04832	Trio	V2	HiSeq	M	European	No	38.2992	0.0264776	Yes	LVO (HLHS)	Aortic atresia | Hypoplastic left heart syndrome | Hypoplastic left ventricle (subnormal cavity volume) | Left superior vena cava, non-communicating with right superior vena cava | Mitral atresia | Tubular hypoplasia of the aortic arch	No	Yes	No
1-04838	Trio	V2	HiSeq	M	European	No	0	0	No	HTX	Atrial septal defect, secundum | Discordant ventriculoarterial connection | Hypoplastic main pulmonary artery | L-loop corrected transposition of the great arteries {S,L,?} with ventricular septal defect | Left aortic arch with normal branching pattern | Mesocardia | Pulmonary atresia congenital | Right ventricular origin of subaortic conus | Ventricular septal defect, malalignment	Yes	No	No
1-04955	Trio	V2	HiSeq	M	European	Yes	1.64026	0	No	LVO (HLHS)	Aortic arch hypoplasia | Aortic atresia | Atrial septal defect, secundum | Hypoplastic left ventricle (subnormal cavity volume) | Mitral atresia	No	Yes	No
1-04963	Trio	V2	HiSeq	F	European	No	0	0	No	CTD (TOF)	Dilated left pulmonary artery | Dilated right pulmonary artery | Dysplastic (absent) pulmonary valve syndrome (tetralogy of Fallot with absent pulmonary valve syndrome) | Left aortic arch with normal branching pattern | Secundum atrial septal defect, restricitve | Tetralogy of Fallot | Ventricular septal defect, malalignment	No	No	No
1-04986	Trio	V2	HiSeq	F	European	No	0	0	No	LVO (HLHS)	Aortic atresia | Hypoplastic left heart syndrome | Hypoplastic mitral valve | Left aortic arch with normal branching pattern	No	Yes	No
1-05014	Trio	V2	HiSeq	F	Mexican	No	1.98346	0	No	LVO (HLHS)	Aortic arch hypoplasia | Aortic atresia | Hypoplastic left heart syndrome | Hypoplastic left ventricle (subnormal cavity volume) | Mitral atresia | Pulmonary venous stenosis	No	Yes	No
1-05017	Trio	V2	HiSeq	M	European	No	0	0	No	CTD (TOF)	Hypoplastic main pulmonary artery | Tetralogy of Fallot with pulmonary atresia | Ventricular septal defect, malalignment | Ventricular septal defect, single	No	No	No
1-05067	Trio	V2	HiSeq	F	European	No	0	0	No	CTD (TOF)	Right aortic arch with mirror image branching pattern | Tetralogy of Fallot	No	No	No
1-05110	Trio	V2	HiSeq	F	European	Yes	3.94446	0.00108971	Yes	LVO (HLHS)	Aortic arch hypoplasia | Aortic stenosis - subvalvar | Atrial septal defect, secundum | Bicommissural aortic valve | Hypoplastic aortic annulus | Hypoplastic left heart syndrome | Hypoplastic left ventricle (subnormal cavity volume) | Left aortic arch with normal branching pattern | Left atrial hypoplasia | Left superior vena cava connecting to the coronary sinus | Mitral atresia | Right superior…	No	Yes	No
1-05120	Trio	V2	HiSeq	M	European	No	1.43795	0	No	LVO (HLHS)	Aortic stenosis - valvar | Congenital mitral valve abnormality | Hypoplastic aortic annulus | Hypoplastic left heart syndrome | Hypoplastic left ventricle (subnormal cavity volume) | Hypoplastic mitral valve | Mitral stenosis | Restrictive patent foramen ovale | Tubular hypoplasia of the aortic arch | Unicommissural aortic valve	No	Yes	No
1-05155	Trio	V2	HiSeq	F	European	No	0	0	No	CTD (TOF)	Congenital coronary anomaly | Hypoplastic left pulmonary artery | Hypoplastic main pulmonary artery | Hypoplastic right pulmonary artery | Left aortic arch with normal branching pattern | Left superior vena cava connecting to the coronary sinus | Pulmonary stenosis, subvalvar | Pulmonary stenosis, valvar | Right superior vena cava connecting to the right atrium | Tetralogy of Fallot | Ventricular…	No	No	No
1-05258	Trio	V2	HiSeq	F	European	No	0	0	No	CTD (TOF)	Tetralogy of Fallot	No	No	No
1-05271	Trio	V2	HiSeq	M	European	No	0	0	No	HTX	Atrial septal defect, secundum | L-loop transposition of the great arteries | Pulmonary atresia,valvar | Single ventricle, left; double inlet left ventricle	Yes	No	No
1-05277	Trio	V2	HiSeq	F	European	No	0	0	No	CTD (TOF)	Aberrant right subclavian artery | Bilateral subarterial conus | Hypoplastic main pulmonary artery | Hypoplastic pulmonary annulus | Left aortic arch with abnormal branching pattern | Left superior vena cava connecting to the coronary sinus | Left superior vena cava, non-communicating with right superior vena cava | Pulmonary stenosis | Pulmonary stenosis, subvalvar | Pulmonary stenosis, valvar |…	No	No	No
1-05281	Trio	V2	HiSeq	M	European	Yes	0	0	No	LVO (HLHS)	Aortic atresia | Hypoplastic left heart syndrome | Mitral atresia	No	Yes	No
1-05297	Trio	V2	HiSeq	F	European	Yes	0	0	No	CTD (TOF)	Discontinuity of pulmonary arteries | Right aortic arch with mirror image branching pattern | Tetralogy of Fallot	No	No	No
1-05330	Trio	V2	HiSeq	M	European	No	0.798667	0	No	LVO (HLHS)	Hypoplastic left heart syndrome | Restrictive patent foramen ovale	No	Yes	No
1-05351	Trio	V2	HiSeq	M	European	No	0	0	No	HTX	{S,L,L} | Dysplastic tricuspid valve | L-loop transposition of the great arteries with intact ventricular septum | Left aortic arch with normal branching pattern	Yes	No	No
1-05359	Trio	V2	HiSeq	M	European	No	0.908362	0	No	HTX	{S,D,D} | Abdominal situs ambiguous (abdominal heterotaxy) | Anatomic or functional hypo- of asplenia | Anomalous hepatic venous drainage | Asplenia syndrome (right isomerism) | Double outlet right ventricle with atrioventricular canal defect | Heterotaxy syndrome | Inferior vena caval anomaly | Intestinal malrotation | Mesocardia | Obstructed totally anomalous pulmonary venous return | Right aor…	Yes	No	No
1-05366	Trio	V2	HiSeq	F	European	No	0	0	No	LVO (HLHS)	Aortic atresia | Hypoplasia ascending aorta | Hypoplastic left heart syndrome | Left aortic arch with normal branching pattern | Mitral atresia	No	Yes	No
1-05394	Trio	V2	HiSeq	M	European	No	0	0	No	LVO (HLHS)	Aortic stenosis - valvar | Endocardial fibroelastosis | Hypoplastic aortic annulus | Hypoplastic left heart syndrome | Hypoplastic left ventricle (subnormal cavity volume) | Hypoplastic mitral valve | Unicommissural aortic valve	No	Yes	No
1-05405	Trio	V2	HiSeq	F	European	No	0	0	No	LVO (HLHS)	Aortic arch hypoplasia | Aortic stenosis - valvar | Bicommissural aortic valve | Hypoplastic aortic annulus | Hypoplastic left heart syndrome | Hypoplastic left ventricle (subnormal cavity volume)	No	Yes	No
1-05487	Trio	V2	HiSeq	F	European	No	0	0	No	HTX	Dextrocardia | Right aortic arch with mirror image branching pattern | Situs inversus totalis	Yes	No	No
1-05520	Trio	V2	HiSeq	M	European	No	0	0	No	CTD (TOF)	Right aortic arch with mirror image branching pattern | Tetralogy of Fallot with pulmonary atresia and multiple aortopulmonary collaterals	No	No	No
1-05549	Trio	V2	HiSeq	M	European	No	0	0	No	LVO (HLHS)	Aortic arch hypoplasia | Aortic stenosis - valvar | Bicommissural aortic valve | Coarctation off the aorta | Hypoplastic left heart syndrome | Hypoplastic mitral valve | Left aortic arch with normal branching pattern	No	Yes	No
1-05596	Trio	V2	HiSeq	M	European	No	0	0	No	HTX	Absence of the suprarenal inferior vena cava with azygous continuation | Atrial septal defect, secundum | Heterotaxy syndrome | Patent ductus arteriosus | Polysplenia syndrome (left isomerism) | Ventricular septal defect, multiple | Ventricular septal defect, muscular	Yes	No	No
1-05625	Trio	V2	HiSeq	F	European	No	0.750471	0	No	LVO (HLHS)	Aortic atresia | Coarctation of the aorta, simple (isolated) | Hypoplasia ascending aorta | Hypoplastic left heart syndrome | Left aortic arch with normal branching pattern | Malpositioned atrial septum (with or without PAPVC) | Mitral atresia	No	Yes	No
1-05634	Trio	V2	HiSeq	F	European	No	0	0	No	CTD (TOF)	Heart disease | Tetralogy of Fallot with pulmonary atresia and multiple aortopulmonary collaterals	No	No	No
1-05705	Trio	V2	HiSeq	M	European	No	0	0	No	CTD (TOF)	Dysplastic (absent) pulmonary valve syndrome (tetralogy of Fallot with absent pulmonary valve syndrome) | Left superior vena cava connecting to the coronary sinus | Pulmonary artery anomaly | Right aortic arch with mirror image branching pattern | Right superior vena cava connecting to the right atrium | Right ventricular structural abnormality | Tetralogy of Fallot | Ventricular septal defect, m…	No	No	No
1-05886	Trio	V2	HiSeq	M	European	No	0	0	No	CTD (TOF)	Hypoplastic main pulmonary artery | Left aortic arch with normal branching pattern | Pulmonary atresia,valvar | Pulmonary stenosis, subvalvar | Tetralogy of Fallot with pulmonary atresia | Ventricular septal defect, malalignment	No	No	No
1-05983	Trio	V2	HiSeq	F	European	No	1.1198	0	No	HTX	Heterotaxy syndrome | Hypoplastic left pulmonary artery | Hypoplastic right pulmonary artery | Pulmonary atresia,valvar | Unbalanced complete atrioventricular canal, left dominant	Yes	No	No
1-06011	Trio	V2	HiSeq	M	European	Yes	0	0	No	CTD (TOF)	Hypoplastic main pulmonary artery | Left aortic arch with normal branching pattern | Pulmonary stenosis, subvalvar | Pulmonary stenosis, valvar | Tetralogy of Fallot | Ventricular septal defect, malalignment	No	No	No
1-06015	Trio	V2	HiSeq	M	European	No	0	0	No	HTX	{S,L,L} | Dysplastic tricuspid valve | L-loop transposition of the great arteries with intact ventricular septum | Left aortic arch with normal branching pattern	Yes	No	No
1-06054	Trio	V2	HiSeq	M	European	Yes	2.78837	0.00143499	Yes	CTD (TOF)	Pulmonary stenosis, subvalvar | Pulmonary stenosis, valvar | Right aortic arch with mirror image branching pattern | Tetralogy of Fallot	No	No	No
1-06079	Trio	V2	HiSeq	M	European	No	0	0	No	HTX	Anomalous hepatic venous drainage | Double outlet right ventricle | Heterotaxy syndrome | Left superior vena cava connecting to the left atrium | Left superior vena cava, non-communicating with right superior vena cava | Pulmonary stenosis, valvar | Unbalanced complete atrioventricular canal, left dominant	Yes	No	No
1-06101	Trio	V2	HiSeq	M	European	No	0	0	No	HTX	Absence of the suprarenal inferior vena cava with azygous continuation | Dextrocardia | Heterotaxy syndrome | Left bronchial isomerism | Malpositioned atrial septum (with or without PAPVC) | Polysplenia syndrome (left isomerism) | Pulmonary stenosis, valvar | Right aortic arch with mirror image branching pattern | Situs inversus totalis | Superior vena caval anomaly | Totally anomalous pulmonary …	Yes	No	No
1-06105	Trio	V2	HiSeq	M	European	No	0	0	No	CTD (TOF)	Left pulmonary artery abnormality | Tetralogy of Fallot	No	No	No
1-06162	Trio	V2	HiSeq	F	European	No	0	0	No	HTX	Dextrocardia | Left aortic arch with normal branching pattern | Left superior vena cava connecting to the coronary sinus | Left superior vena cava, non-communicating with right superior vena cava | Partially anomalous pulmonary veins | Right superior vena cava connecting to the right atrium | Scimitar syndrome	Yes	No	No
1-06168	Trio	V2	HiSeq	M	European	Yes	0	0	No	LVO (HLHS)	Hypoplastic left heart syndrome	No	Yes	No
950400255	Trio	V2	HiSeq	F	European	Yes	0	0	No	LVO (HLHS)	HYPOPLASTIC LEFT HEART SYNDROME	No	Yes	No
950400309-0	Trio	V2	HiSeq	F	European	No	0	0	No	LVO (HLHS)	HYPOPLASTIC LEFT HEART SYNDROME;MITRAL ATRESIA;AORTIC ATRESIA	No	Yes	No
GT04006052	Trio	V2	HiSeq	M	European	No	0	0	No	LVO (HLHS)	HYPOPLASTIC LEFT HEART SYNDROME;MITRAL STENOSIS;AORTIC ATRESIA	No	Yes	No
GT04006072	Trio	V2	HiSeq	M	European	No	0	0	No	LVO (HLHS)	HYPOPLASTIC LEFT HEART SYNDROME MITRAL STENOSIS;AORTIC ATRESIA	No	Yes	No
GT04006181	Trio	V2	HiSeq	M	European	No	0	0	No	LVO (HLHS)	HYPOPLASTIC LEFT HEART SYNDROME;MITRAL STENOSIS;AORTIC ATRESIA;INTACT VENTRICULAR SEPTUM	No	Yes	No
GT04006322	Trio	V2	HiSeq	M	European	No	0	0	No	LVO (HLHS)	HYPOPLASTIC LEFT HEART SYNDROME;MITRAL STENOSIS;AORTIC ATRESIA	No	Yes	No
GT04006363	Trio	V2	HiSeq	M	European	No	0	0	No	LVO (HLHS)	HYPOPLASTIC LEFT HEART SYNDROME;MITRAL ATRESIA;AORTIC ATRESIA	No	Yes	No
GT04006381	Trio	V2	HiSeq	M	Mexican	No	0.292068	0	No	LVO (HLHS)	HYPOPLASTIC LEFT HEART SYNDROME;HYPOPLASTIC AORTIC VALVE AND MITRAL VALVE;INTACT VENTRICULAR SEPTUM	No	Yes	No
GT04006421	Trio	V2	HiSeq	M	European	No	1.2708	0	No	LVO (HLHS)	HYPOPLASTIC LEFT HEART SYNDROME MITRAL STENOSIS;AORTIC ATRESIA;INTACT VENTRICULAR SEPTUM	No	Yes	No
GT04006512	Trio	V2	HiSeq	M	European	No	0	0	No	LVO (HLHS)	HYPOPLASTIC LEFT HEART SYNDROME;HYPOPLASTIC AORTIC VALVE MITRAL VALVE;INTACT VENTRICULAR SEPTUM	No	Yes	No
GT04006532	Trio	V2	HiSeq	M	European	No	0	0	No	LVO	SYSTEMIC RIGHT VENTRICLE W/ SYSTEMIC OUTFLOW TRACT OBSTRUCTION;MITRAL ATRESIA	No	Yes	No
GT04006632	Trio	V2	HiSeq	M	European	No	0	0	No	LVO (HLHS)	HYPOPLASTIC LEFT HEART SYNDROME;MITRAL STENOSIS;AORTIC ATRESIA;INTACT VENTRICULAR SEPTUM	No	Yes	No
GT04006702	Trio	V2	HiSeq	M	African_AfrAm	No	1.56587	0	No	LVO (HLHS)	HYPOPLASTIC LEFT HEART SYNDROME;MITRAL STENOSIS;AORTIC ATRESIA;INTACT VENTRICULAR SEPTUM	No	Yes	No
GT04006742	Trio	V2	HiSeq	M	European	No	0.0508132	0	No	LVO (HLHS)	HYPOPLASTIC LEFT HEART SYNDROME;HYPOPLASTIC AORTIC VALVE;MITRAL VALVE	No	Yes	No
GT04006813	Trio	V2	HiSeq	F	East_Asian	No	0.199002	0	No	LVO (HLHS)	HYPOPLASTIC LEFT HEART SYNDROME;MITRAL STENOSIS;AORTIC ATRESIA W/ VENTRICULAR SEPTAL DEFECT	No	Yes	No
GT04006883	Trio	V2	HiSeq	F	Southern_Asian	No	4.2518	0.0031466	Yes	LVO (HLHS)	HYPOPLASTIC LEFT HEART SYNDROME;MITRAL ATRESIA;AORTIC ATRESIA	No	Yes	No
GT04006932	Trio	V2	HiSeq	F	European	No	0	0	No	LVO (HLHS)	HYPOPLASTIC LEFT HEART SYNDROME (HYPOPLASTIC MITRAL VALVE,AORTIC STENOSIS) W/ VENTRICULAR SEPTAL DEFECT	No	Yes	No
GT04006992	Trio	V2	HiSeq	M	European	No	0.393492	0	No	LVO (HLHS)	HYPOPLASTIC LEFT HEART SYNDROME (HYPOPLASTIC MITRAL VALVE,AORTIC STENOSIS);INTACT VENTRICULAR SEPTUM	No	Yes	No
GT04007023	Trio	V2	HiSeq	M	European	No	1.19169	0	No	LVO (HLHS)	HYPOPLASTIC LEFT HEART SYNDROME;MITRAL ATRESIA;AORTIC ATRESIA	No	Yes	No
GT04007271	Trio	V2	HiSeq	F	European	No	0	0	No	LVO (HLHS)	HYPOPLASTIC LEFT HEART SYNDROME;MITRAL ATRESIA;AORTIC ATRESIA	No	Yes	No
GT04007303	Trio	V2	HiSeq	M	European	No	0	0	No	LVO (HLHS)	HYPOPLASTIC LEFT HEART SYNDROME;MITRAL ATRESIA;AORTIC ATRESIA	No	Yes	No
GT04007462	Trio	V2	HiSeq	M	European	No	0	0	No	LVO (HLHS)	HYPOPLASTIC LEFT HEART SYNDROME;MITRAL STENOSIS;AORTIC ATRESIA	No	Yes	No
GT04007522	Trio	V2	HiSeq	F	European	No	0.307193	0	No	LVO (HLHS)	HYPOPLASTIC LEFT HEART SYNDROME;MITRAL STENOSIS;AORTIC ATRESIA;INTACT VENTRICULAR SEPTUM	No	Yes	No
GT04007571	Trio	V2	HiSeq	F	Mexican	No	0	0	No	HTX	HTX;INTERRUPTED IVC;DEXTROCARDIA;AORTIC ATRESIA;SYSTEMIC RIGHT VENTRICLE;ACVD W/SYSTEMIC OUTFLOW TRACT OBSTRUCTION	Yes	Yes	No
GT04007673	Trio	V2	HiSeq	F	European	No	0	0	No	CTD	DOUBLE OUTLET RIGHT VENTRICLE;MITRAL ATRESIA;AORTIC STENOSIS;HYPOPLASTIC LEFT VENTRICLE	Yes	Yes	No
GT04007861	Trio	V2	HiSeq	M	European	No	0	0	No	OTH (AVC)	R-DOMINANT AVCD W/SYSTEMIC OUTFLOW TRACT OBSTRUCTION	No	No	No
GT04007972	Trio	V2	HiSeq	M	Mexican	No	0	0	No	LVO (HLHS)	HYPOPLASTIC LEFT HEART SYNDROME;MITRAL STENOSIS;AORTIC ATRESIA W/ VENTRICULAR SEPTAL DEFECT	No	Yes	No
GT04008002	Trio	V2	HiSeq	M	Mexican	No	0.081612	0	No	CTD	DOUBLE OUTLET RIGHT VENTRICLE;AORTIC ATRESIA;MITRAL ATRESIA;COARCTACTION OF AORTA	Yes	Yes	No
GT04008021	Trio	V2	HiSeq	F	European	No	0	0	No	LVO	SYSTEMIC RIGHT VENTRICLE W/ SYSTEMIC OUTFLOW TRACT OBSTRUCTION;MITRAL ATRESIA AND AORTIC ATRESIA	No	Yes	No
GT04008062	Trio	V2	HiSeq	M	European	No	0	0	No	LVO (HLHS)	HYPOPLASTIC LEFT HEART SYNDROME;MITRAL ATRESIA;AORTIC ATRESIA	No	Yes	No
GT04008173	Trio	V2	HiSeq	F	European	No	0	0	No	LVO (HLHS)	HYPOPLASTIC LEFT HEART SYNDROME;MITRAL ATRESIA;AORTIC ATRESIA	No	Yes	No
GT04008182	Trio	V2	HiSeq	M	African_AfrAm	No	1.22651	0	No	LVO (HLHS)	HYPOPLASTIC LEFT HEART SYNDROME (MITRAL ATRESIA,AORTIC STENOSIS) W/ VENTRICULAR SEPTAL DEFECT	No	Yes	No
GT04008222	Trio	V2	HiSeq	F	European	No	0	0	No	LVO (HLHS)	HYPOPLASTIC LEFT HEART SYNDROME;MITRAL ATRESIA;AORTIC ATRESIA	No	Yes	No
GT04008261	Trio	V2	HiSeq	M	European	No	0	0	No	LVO (HLHS)	HYPOPLASTIC LEFT HEART SYNDROME;MITRAL ATRESIA;AORTIC ATRESIA	No	Yes	No
GT04008333	Trio	V2	HiSeq	F	Mexican	No	2.56366	0.000708259	No	LVO (HLHS)	HYPOPLASTIC LEFT HEART SYNDROME;MITRAL ATRESIA;AORTIC ATRESIA	No	Yes	No
GT04008362	Trio	V2	HiSeq	F	European	No	7.79462e-05	0	No	LVO (HLHS)	HYPOPLASTIC LEFT HEART SYNDROME MITRAL STENOSIS;AORTIC ATRESIA;INTACT VENTRICULAR SEPTUM	No	Yes	No
GT04008383	Trio	V2	HiSeq	M	European	No	0.450836	0	No	LVO (HLHS)	HYPOPLASTIC LEFT HEART SYNDROME MITRAL STENOSIS;AORTIC ATRESIA	No	Yes	No
GT04008401	Trio	V2	HiSeq	M	European	No	0	0	No	LVO (HLHS)	HYPOPLASTIC LEFT HEART SYNDROME/INTACT VENTRICULAR SEPTUM	No	Yes	No
GT04008693	Trio	V2	HiSeq	M	European	Yes	4.95594	0.00213435	Yes	LVO (HLHS)	HYPOPLASTIC LEFT HEART SYNDROME;MITRAL STENOSIS;AORTIC ATRESIA;INTACT VENTRICULAR SEPTUM	No	Yes	No
GT04008811	Trio	V2	HiSeq	M	Mexican	No	0.260431	0	No	LVO (HLHS)	HYPOPLASTIC LEFT HEART SYNDROME;MITRAL ATRESIA;AORTIC ATRESIA	No	Yes	No
GT04009003	Trio	V2	HiSeq	M	European	No	0	0	No	LVO (HLHS)	HYPOPLASTIC LEFT HEART SYNDROME;MITRAL ATRESIA;AORTIC ATRESIA	No	Yes	No
GT04009102	Trio	V2	HiSeq	F	European	Yes	0	0	No	LVO (HLHS)	HYPOPLASTIC LEFT HEART SYNDROME;MITRAL STENOSIS;AORTIC ATRESIA;INTACT VENTRICULAR SEPTUM	No	Yes	No
GT04009242	Trio	V2	HiSeq	M	Undetermined	No	5.16374	0.00265586	Yes	LVO	SYSTEMIC RIGHT VENTRICLE W/ SYSTEMIC OUTFLOW TRACT OBSTRUCTION;MITRAL ATRESIA	No	Yes	No
GT04009283	Trio	V2	HiSeq	M	European	No	0	0	No	LVO (HLHS)	HYPOPLASTIC LEFT HEART SYNDROME MITRAL STENOSIS;AORTIC ATRESIA;INTACT VENTRICULAR SEPTUM	No	Yes	No
GT04009492	Trio	V2	HiSeq	M	European	No	0	0	No	LVO (HLHS)	HYPOPLASTIC LEFT HEART SYNDROME;MITRAL ATRESIA;AORTIC ATRESIA	No	Yes	No
GT04009613	Trio	V2	HiSeq	F	European	Yes	4.19978	0.00201436	Yes	LVO (HLHS)	HYPOPLASTIC LEFT HEART SYNDROME;MITRAL ATRESIA;AORTIC ATRESIA	No	Yes	No
GT04009902	Trio	V2	HiSeq	M	European	No	0	0	No	LVO (HLHS)	HYPOPLASTIC LEFT HEART SYNDROME;MITRAL ATRESIA;AORTIC ATRESIA	No	Yes	No
GT04010093	Trio	V2	HiSeq	M	European	No	0	0	No	LVO (HLHS)	HYPOPLASTIC LEFT HEART SYNDROME;MITRAL ATRESIA;AORTIC ATRESIA	No	Yes	No
GT04010132	Trio	V2	HiSeq	M	European	No	1.58866	0	No	LVO (HLHS)	HYPOPLASTIC LEFT HEART SYNDROME (MITRAL ATRESIA,AORTIC STENOSIS) W/ VENTRICULAR SEPTAL DEFECT	No	Yes	No
GT04010362	Trio	V2	HiSeq	M	European	No	0	0	No	LVO (HLHS)	HYPOPLASTIC LEFT HEART SYNDROME	No	Yes	No
GT04010372	Trio	V2	HiSeq	F	European	No	0	0	No	LVO (HLHS)	HYPOPLASTIC LEFT HEART SYNDROME;MITRAL STENOSIS;AORTIC ATRESIA	No	Yes	No
GT04010432	Trio	V2	HiSeq	F	European	No	0	0	No	LVO (HLHS)	HYPOPLASTIC LEFT HEART SYNDROME;MITRAL ATRESIA;AORTIC ATRESIA	No	Yes	No
GT04010453	Trio	V2	HiSeq	F	European	No	1.31727	0	No	CTD	DOUBLE OUTLET RIGHT VENTRICLE;MS;COARCTACTION OF AORTA	Yes	Yes	No
GT04010662	Trio	V2	HiSeq	M	European	No	2.66803	0.000737078	No	LVO (HLHS)	HYPOPLASTIC LEFT HEART SYNDROME;MITRAL ATRESIA;AORTIC ATRESIA	No	Yes	No
GT04010722	Trio	V2	HiSeq	M	European	No	0	0	No	LVO (HLHS)	HYPOPLASTIC LEFT HEART SYNDROME;MITRAL STENOSIS;AORTIC ATRESIA;INTACT VENTRICULAR SEPTUM	No	Yes	No
GT04010762	Trio	V2	HiSeq	M	European	Yes	2.12354	0.000586657	No	OTH (AVC)	R-DOMINANT AVCD W/SYSTEMIC OUTFLOW TRACT OBSTRUCTION;AORTIC ATRESIA	No	Yes	No
GT04010822	Trio	V2	HiSeq	M	European	No	0.282174	0	No	LVO (HLHS)	HYPOPLASTIC LEFT HEART SYNDROME MITRAL STENOSIS;AORTIC ATRESIA;INTACT VENTRICULAR SEPTUM	No	Yes	No
GT04010881	Trio	V2	HiSeq	F	European	No	1.09006	0	No	LVO (HLHS)	HYPOPLASTIC LEFT HEART SYNDROME;MITRAL STENOSIS;AORTIC ATRESIA	No	Yes	No
GT04010993	Trio	V2	HiSeq	M	European	No	0	0	No	LVO (HLHS)	HYPOPLASTIC LEFT HEART SYNDROME;MITRAL ATRESIA;AORTIC ATRESIA	No	Yes	No
GT04011011	Trio	V2	HiSeq	M	European	No	0	0	No	LVO (HLHS)	HYPOPLASTIC LEFT HEART SYNDROME;MITRAL ATRESIA;AORTIC ATRESIA	No	Yes	No
GT04011042	Trio	V2	HiSeq	M	European	Yes	0	0	No	HTX	DEXTROCARDIA;DOUBLE OUTLET RIGHT VENTRICLE W/VENTRICULAR SEPTAL DEFECT;HYPOPLASTIC MITRAL VALVE AND LEFT VENTRICLE;SUBVALVULAR AORTIC STENOSIS	Yes	Yes	No
GT04011222	Trio	V2	HiSeq	M	Mexican	No	3.9796	0.00167381	Yes	LVO (HLHS)	HYPOPLASTIC LEFT HEART SYNDROME;MITRAL ATRESIA;AORTIC ATRESIA	No	Yes	No
GT04011301	Trio	V2	HiSeq	F	European	No	0	0	No	LVO (HLHS)	HYPOPLASTIC LEFT HEART SYNDROME W/VENTRICULAR SEPTAL DEFECT	No	Yes	No
GT04011312	Trio	V2	HiSeq	M	European	No	0	0	No	LVO (HLHS)	HYPOPLASTIC LEFT HEART SYNDROME;MITRAL ATRESIA;AORTIC ATRESIA	No	Yes	No
GT04011381	Trio	V2	HiSeq	F	European	No	0	0	No	HTX	HTX;INTERRUPTED IVC;DEXTROCARDIA;AORTIC ATRESIA	Yes	Yes	No
GT04011402	Trio	V2	HiSeq	F	African_AfrAm	No	0.0574788	0	No	LVO (HLHS)	HYPOPLASTIC LEFT HEART SYNDROME;MITRAL ATRESIA;AORTIC ATRESIA	No	Yes	No
GT04011562	Trio	V2	HiSeq	F	Mexican	No	0.00975068	0	No	LVO (HLHS)	HYPOPLASTIC LEFT HEART SYNDROME;MITRAL ATRESIA;AORTIC ATRESIA	No	Yes	No
GT04011592	Trio	V2	HiSeq	M	European	No	0	0	No	LVO (HLHS)	HYPOPLASTIC LEFT HEART SYNDROME;MITRAL STENOSIS;AORTIC ATRESIA;INTACT VENTRICULAR SEPTUM	No	Yes	No
GT04011733	Trio	V2	HiSeq	M	European	No	0	0	No	LVO (HLHS)	HYPOPLASTIC LEFT HEART SYNDROME (MITRAL ATRESIA,AORTIC STENOSIS);INTACT VENTRICULAR SEPTUM	No	Yes	No
GT04011752	Trio	V2	HiSeq	M	Undetermined	No	0	0	No	LVO (HLHS)	HYPOPLASTIC LEFT HEART SYNDROME;MITRAL ATRESIA;AORTIC ATRESIA	No	Yes	No
GT04011762	Trio	V2	HiSeq	F	European	No	0	0	No	LVO (HLHS)	HYPOPLASTIC LEFT HEART SYNDROME;MITRAL ATRESIA;AORTIC ATRESIA	No	Yes	No
GT04011822	Trio	V2	HiSeq	M	Mexican	No	0.340947	0	No	D-TGA	D-LOOP TGA; R-DOMINANT AVCD W/SYSTEMIC OUTFLOW TRACT OBSTRUCTION	Yes	No	No
GT04011882	Trio	V2	HiSeq	M	European	No	3.04538	0.000841327	No	LVO (HLHS)	HYPOPLASTIC LEFT HEART SYNDROME;MITRAL STENOSIS;AORTIC ATRESIA	No	Yes	No
GT04011952	Trio	V2	HiSeq	F	European	No	0.16353	0	No	LVO (HLHS)	HYPOPLASTIC LEFT HEART SYNDROME;MITRAL ATRESIA;AORTIC ATRESIA	No	Yes	No
GT04012012	Trio	V2	HiSeq	M	Undetermined	No	17.3641	0.0138125	Yes	LVO (HLHS)	HYPOPLASTIC LEFT HEART SYNDROME;MITRAL ATRESIA;AORTIC ATRESIA	No	Yes	No
GT04012081	Trio	V2	HiSeq	F	Southern_Asian	No	0	0	No	LVO (HLHS)	HLHS, neurodevelopmental delay (MDI or PDI score less than 70%ile), Kabuki Syndrome	No	Yes	No
GT04012142	Trio	V2	HiSeq	M	European	No	0	0	No	LVO (HLHS)	HYPOPLASTIC LEFT HEART SYNDROME;MITRAL ATRESIA;AORTIC ATRESIA	No	Yes	No
GT04012262	Trio	V2	HiSeq	M	European	No	0	0	No	LVO (HLHS)	HYPOPLASTIC LEFT HEART SYNDROME;MITRAL STENOSIS;AORTIC ATRESIA;INTACT VENTRICULAR SEPTUM	No	Yes	No
GT04012532	Trio	V2	HiSeq	M	European	No	0	0	No	LVO	SYSTEMIC RIGHT VENTRICLE W/ SYSTEMIC OUTFLOW TRACT OBSTRUCTION;MITRAL ATRESIA	No	Yes	No
GT04012732	Trio	V2	HiSeq	M	European	No	0	0	No	LVO (HLHS)	HYPOPLASTIC LEFT HEART SYNDROME;MITRAL STENOSIS;AORTIC ATRESIA;INTACT VENTRICULAR SEPTUM	No	Yes	No
GT04013002	Trio	V2	HiSeq	M	African_AfrAm	No	0.634697	0	No	LVO (HLHS)	HYPOPLASTIC LEFT HEART SYNDROME;MITRAL ATRESIA;AORTIC ATRESIA	No	Yes	No
GT04013123	Trio	V2	HiSeq	M	European	No	0	0	No	LVO (HLHS)	HYPOPLASTIC LEFT HEART SYNDROME;MITRAL ATRESIA;AORTIC ATRESIA	No	Yes	No
GT04013292	Trio	V2	HiSeq	M	European	No	0.381317	0	No	LVO (HLHS)	HYPOPLASTIC LEFT HEART SYNDROME MITRAL STENOSIS;AORTIC ATRESIA;INTACT VENTRICULAR SEPTUM	No	Yes	No
GT04013431	Trio	V2	HiSeq	F	African_AfrAm	No	0.0886989	0	No	LVO (HLHS)	HYPOPLASTIC LEFT HEART SYNDROME;MITRAL ATRESIA;AORTIC ATRESIA	No	Yes	No
GT04013493	Trio	V2	HiSeq	F	European	No	0	0	No	LVO (HLHS)	HYPOPLASTIC LEFT HEART SYNDROME;HYPOPLASTIC AORTIC VALVE MITRAL VALVE W/ VENTRICULAR SEPTAL DEFECT	No	Yes	No
GT04013551	Trio	V2	HiSeq	M	European	No	0	0	No	LVO (HLHS)	HYPOPLASTIC LEFT HEART SYNDROME;MITRAL ATRESIA;AORTIC ATRESIA	No	Yes	No
GT04013633	Trio	V2	HiSeq	M	European	No	0	0	No	LVO (HLHS)	HYPOPLASTIC LEFT HEART SYNDROME;HYPOPLASTIC AORTIC VALVE MITRAL VALVE W/ VENTRICULAR SEPTAL DEFECT	No	Yes	No
GT04013691	Trio	V2	HiSeq	F	European	No	0	0	No	LVO (HLHS)	HYPOPLASTIC LEFT HEART SYNDROME;MITRAL ATRESIA;AORTIC ATRESIA	No	Yes	No
GT04013752	Trio	V2	HiSeq	F	Mexican	No	0	0	No	LVO (HLHS)	HYPOPLASTIC LEFT HEART SYNDROME;MITRAL ATRESIA;AORTIC ATRESIA	No	Yes	No
GT04013812	Trio	V2	HiSeq	F	European	No	0	0	No	LVO (HLHS)	HYPOPLASTIC LEFT HEART SYNDROME MITRAL STENOSIS;AORTIC ATRESIA;INTACT VENTRICULAR SEPTUM	No	Yes	No
GT04013872	Trio	V2	HiSeq	M	African_AfrAm	No	0.793413	0	No	LVO (HLHS)	HYPOPLASTIC LEFT HEART SYNDROME;MITRAL ATRESIA;AORTIC ATRESIA	No	Yes	No
GT04013912	Trio	V2	HiSeq	M	European	No	0.80546	0	No	OTH (AVC)	R-DOMINANT AVCD W/SYSTEMIC OUTFLOW TRACT OBSTRUCTION	No	No	No
GT04014012	Trio	V2	HiSeq	F	European	No	0.288585	0	No	LVO (HLHS)	HYPOPLASTIC LEFT HEART SYNDROME;MITRAL ATRESIA;AORTIC ATRESIA	No	Yes	No
GT04014073	Trio	V2	HiSeq	M	African_AfrAm	No	0	0	No	LVO (HLHS)	HYPOPLASTIC LEFT HEART SYNDROME;MITRAL ATRESIA;AORTIC ATRESIA	No	Yes	No
GT04014301	Trio	V2	HiSeq	M	European	No	0.0517641	0	No	LVO (HLHS)	HYPOPLASTIC LEFT HEART SYNDROME W/VENTRICULAR SEPTAL DEFECT	No	Yes	No
GT04014361	Trio	V2	HiSeq	M	Mexican	No	0	0	No	LVO (HLHS)	HYPOPLASTIC LEFT HEART SYNDROME;MITRAL STENOSIS;AORTIC ATRESIA;INTACT VENTRICULAR SEPTUM	No	Yes	No
GT04014501	Trio	V2	HiSeq	F	European	No	0	0	No	LVO (HLHS)	HYPOPLASTIC LEFT HEART SYNDROME;MITRAL ATRESIA;AORTIC ATRESIA	No	Yes	No
GT04014641	Trio	V2	HiSeq	M	European	No	0	0	No	LVO (HLHS)	HYPOPLASTIC LEFT HEART SYNDROME;MITRAL STENOSIS;AORTIC ATRESIA;INTACT VENTRICULAR SEPTUM	No	Yes	No
GT04014731	Trio	V2	HiSeq	M	European	No	0	0	No	LVO (HLHS)	HYPOPLASTIC LEFT HEART SYNDROME;MITRAL ATRESIA;AORTIC ATRESIA	No	Yes	No
GT04014901	Trio	V2	HiSeq	F	European	No	0	0	No	LVO	CRITICAL AORTIC STENOSIS;COARCTACTION OF AORTA	No	Yes	No
GT04014933	Trio	V2	HiSeq	M	European	No	0	0	No	LVO (HLHS)	HYPOPLASTIC LEFT HEART SYNDROME;MITRAL STENOSIS;AORTIC ATRESIA;INTACT VENTRICULAR SEPTUM	No	Yes	No
GT04015162	Trio	V2	HiSeq	F	European	No	0	0	No	LVO (HLHS)	HYPOPLASTIC LEFT HEART SYNDROME;MITRAL ATRESIA;AORTIC ATRESIA	No	Yes	No
GT04015432	Trio	V2	HiSeq	M	Undetermined	No	0	0	No	LVO (HLHS)	HYPOPLASTIC LEFT HEART SYNDROME MITRAL STENOSIS;AORTIC ATRESIA;INTACT VENTRICULAR SEPTUM	No	Yes	No
GT04015462	Trio	V2	HiSeq	M	European	No	0.436675	0	No	LVO (HLHS)	HYPOPLASTIC LEFT HEART SYNDROME;MITRAL ATRESIA;AORTIC ATRESIA	No	Yes	No
GT04015522	Trio	V2	HiSeq	F	European	No	0	0	No	LVO (HLHS)	HYPOPLASTIC LEFT HEART SYNDROME;MITRAL ATRESIA;AORTIC ATRESIA	No	Yes	No
GT04015542	Trio	V2	HiSeq	F	Mexican	No	0	0	No	LVO (HLHS)	HYPOPLASTIC LEFT HEART SYNDROME;MITRAL ATRESIA;AORTIC ATRESIA	No	Yes	No
GT04015632	Trio	V2	HiSeq	F	European	No	0	0	No	LVO (HLHS)	HYPOPLASTIC LEFT HEART SYNDROME;MITRAL ATRESIA;AORTIC ATRESIA	No	Yes	No
GT04015662	Trio	V2	HiSeq	M	Mexican	No	0	0	No	LVO (HLHS)	HYPOPLASTIC LEFT HEART SYNDROME;MITRAL STENOSIS;AORTIC ATRESIA;INTACT VENTRICULAR SEPTUM	No	Yes	No
GT04015923	Trio	V2	HiSeq	M	European	No	0	0	No	LVO (HLHS)	HYPOPLASTIC LEFT HEART SYNDROME;MITRAL STENOSIS;AORTIC ATRESIA;INTACT VENTRICULAR SEPTUM	No	Yes	No
GT04015952	Trio	V2	HiSeq	M	European	No	0	0	No	LVO (HLHS)	HYPOPLASTIC LEFT HEART SYNDROME;MITRAL ATRESIA;AORTIC ATRESIA	No	Yes	No
GT04015981	Trio	V2	HiSeq	M	European	No	0	0	No	LVO	CRITICAL AORTIC STENOSIS	No	Yes	No
GT04016012	Trio	V2	HiSeq	M	European	No	0	0	No	LVO (HLHS)	HYPOPLASTIC LEFT HEART SYNDROME;MITRAL STENOSIS;AORTIC ATRESIA	No	Yes	No
1-00147	Trio	V2	HiSeq	M	African_AfrAm	No	0	0	No	CTD	Dilated aortic root | Left aortic arch with unknown branching pattern | Ventricular septal defect, membranous	No	No	No
1-00195	Trio	V2	HiSeq	F	African_AfrAm	No	7.59986	0.00933699	Yes	OTH	Dilated mitral valve annulus | Mitral regurgitation | Mitral valve prolapse	No	Yes	No
1-00221	Trio	V2	HiSeq	M	African_AfrAm	No	1.32958	0	No	CTD (TOF)	Hypoplastic left pulmonary artery | Hypoplastic main pulmonary artery | Hypoplastic right pulmonary artery | Multiple major aortopulmonary collateral arteries (mapcas) | Patent foramen ovale | Single coronary from the right facing cusp | Tetralogy of Fallot with pulmonary atresia and multiple aortopulmonary collaterals | Ventricular septal defect, single | Ventricular septal defect, subpulmonary …	No	No	No
1-00319	Trio	V2	HiSeq	F	Undetermined	No	1.171	0	No	OTH (AVC)	{S,D,D} | Left sided AV valve regurgitation | Patent ductus arteriosus | Right sided AV valve regurgitation | Unbalanced complete atrioventricular canal, right dominant | Ventricular septal defect, ECD type	No	No	No
1-00543	Trio	V2	HiSeq	F	Mexican	No	0	0	No	LVO (HLHS)	Aortic arch hypoplasia | Bicommissural aortic valve | Hypoplastic left ventricle (subnormal cavity volume) | Hypoplastic mitral valve | Mitral stenosis | Partially anomalous pulmonary veins | Ventricular septal defect, multiple | Ventricular septal defect, muscular, trabecular, apical	No	Yes	No
1-00574	Trio	V2	HiSeq	F	Undetermined	No	0.140025	0	No	OTH (ASD)	Atrial septal defect, secundum | Left aortic arch with normal branching pattern | Multiple atrial septal defects | Right ventricular dilation/enlargement	No	No	No
1-00697	Trio	V2	HiSeq	F	African_AfrAm	No	0.699381	0	No	OTH	Left atrial abnormality | Ventricular septal defect, multiple | Ventricular septal defect, muscular, trabecular, apical	No	No	No
1-00822	Trio	V2	HiSeq	F	African_AfrAm	No	0.911048	0	No	OTH	Pulmonary venous stenosis	No	No	No
1-00840	Trio	V2	HiSeq	F	African_AfrAm	No	0.67089	0	No	OTH (ASD)	Atrial septal defect, secundum | Multiple atrial septal defects | Right ventricular volume overload | Sinus venosus septal defect, inferior type	No	No	No
1-00869	Trio	V2	HiSeq	M	Undetermined	No	0.00449183	0	No	CTD	Patent foramen ovale | Ventricular septal defect, membranous	No	No	No
1-00877	Trio	V2	HiSeq	M	Undetermined	No	0	0	No	CTD (TOF)	Patent foramen ovale | Pulmonary stenosis, subvalvar | Tetralogy of Fallot | Ventricular septal defect, single | Ventricular septal defect, subpulmonary or conal	No	No	No
1-00967	Trio	V2	HiSeq	F	African_AfrAm	No	0	0	No	CTD	Hypoplastic pulmonary annulus | Left aortic arch | Pulmonary stenosis, supravalvar | Pulmonary stenosis, valvar	No	No	No
1-00978	Trio	V2	HiSeq	M	African_AfrAm	No	1.33906	0	No	OTH	Left coronary artery arising from the right sinus of Valsalva	No	No	No
1-01017	Trio	V2	HiSeq	F	African_AfrAm	No	0	0	No	OTH	Left ventricular structural abnormality | Mesocardia | Multiple atrial septal defects | Ventricular septal defect, muscular posterior (inlet)	No	No	No
1-01033	Trio	V2	HiSeq	F	African_AfrAm	No	0	0	No	OTH (AVC)	Atrial septal defect, secundum | Double outlet right ventricle | Hypoplastic main pulmonary artery | Hypoplastic pulmonary annulus | Pulmonary stenosis, subvalvar | Pulmonary stenosis, valvar | Right aortic arch with mirror image branching pattern | Unbalanced complete atrioventricular canal, right dominant | Ventricular septal defect, malalignment	Yes	No	No
1-01069	Trio	V2	HiSeq	M	African_AfrAm	No	1.79108	0	No	OTH	Hypertrophic cardiomyopathy, non-obstructive | Ventricular septal defect, muscular	No	No	No
1-01313	Trio	V2	HiSeq	M	African_AfrAm	No	0.496709	0	No	D-TGA	D-loop transposition of the great arteries with ventricular septal defect | Intramural left coronary artery in d-loop transposition of the great arteries	Yes	No	No
1-01406	Trio	V2	HiSeq	M	Undetermined	No	0	0	No	CTD (TOF)	Hypoplastic main pulmonary artery | Right aortic arch | Tetralogy of Fallot	No	No	No
1-01881	Trio	V2	HiSeq	M	Undetermined	No	1.05472	0	No	CTD (TOF)	Tetralogy of Fallot with pulmonary atresia	No	No	No
1-01915	Trio	V2	HiSeq	F	African_AfrAm	No	1.19026	0	No	CTD	Bicommissural aortic valve | Coarctation of the aorta, simple (isolated) | Left aortic arch with normal branching pattern | Ventricular septal defect, membranous	No	Yes	No
1-02004	Trio	V2	HiSeq	F	African_AfrAm	No	1.72707	0	No	HTX	Absence of the suprarenal inferior vena cava with azygous continuation | Aortic arch hypoplasia | Cleft tricuspid valve with regurgitation | Complete heart block | Ostium primum atrial septal defect, balanced | Patent ductus arteriosus | Polysplenia syndrome (left isomerism)	Yes	No	No
1-02258	Trio	V2	HiSeq	M	African_AfrAm	No	1.15016	0	No	LVO	Aortic arch abnormal branching | Tubular hypoplasia of aorta with coarctation	No	Yes	No
1-02287	Trio	V2	HiSeq	F	African_AfrAm	No	2.56474	0.000708543	No	CTD	Aberrant right subclavian artery | Atrial septal defect, secundum | Left aortic arch with abnormal branching pattern | Ventricular septal defect, membranous	No	No	No
1-02350	Trio	V2	HiSeq	F	African_AfrAm	No	0.828818	0	No	LVO (HLHS)	Aortic atresia | Hypoplastic left heart syndrome | Mitral atresia	No	Yes	No
1-02491	Trio	V2	HiSeq	M	African_AfrAm	No	0.0595025	0	No	CTD	Aortic arch hypoplasia | Atrial septal defect, secundum | Bicommissural aortic valve | Ventricular septal defect, malalignment | Ventricular septal defect, subpulmonary or conal	No	Yes	No
1-02637	Trio	V2	HiSeq	M	African_AfrAm	No	1.90352	0	No	OTH (AVC)	Balanced transitional atrioventricular canal | Cleft mitral valve | Left aortic arch with normal branching pattern | Main pulmonary artery abnormality	No	Yes	No
1-02680	Trio	V2	HiSeq	M	African_AfrAm	No	1.19376	0	No	CTD (TOF)	Hypoplastic left pulmonary artery | Hypoplastic right pulmonary artery | Multiple major aortopulmonary collateral arteries (mapcas) | Tetralogy of Fallot with pulmonary atresia and multiple aortopulmonary collaterals	No	No	No
1-02692	Trio	V2	HiSeq	M	African_AfrAm	No	0.863263	0	No	CTD (TOF)	Hypoplastic left pulmonary artery | Hypoplastic pulmonary annulus | Hypoplastic right pulmonary artery | Patent foramen ovale | Pulmonary stenosis, subvalvar | Pulmonary stenosis, supravalvar | Retro-aortic innominate vein | Right aortic arch with mirror image branching pattern | Tetralogy of Fallot | Ventricular septal defect, malalignment	No	No	No
1-02806	Trio	V2	HiSeq	F	African_AfrAm	No	0.741048	0	No	OTH (ASD)	Atrial septal defect, secundum | Left aortic arch with unknown branching pattern	No	No	No
1-02891	Trio	V2	HiSeq	F	African_AfrAm	No	2.6009	0.000718533	No	CTD (TOF)	Atrial septal defect | Discontinuity of pulmonary arteries | Left superior vena cava connecting to the coronary sinus | Pulmonary stenosis, valvar | Single coronary from the right facing cusp | Tetralogy of Fallot	No	No	No
1-02894	Trio	V2	HiSeq	M	African_AfrAm	No	2.10754	0.000582237	No	HTX	Aortic valve position relative to the pulmonary valve, right and anterior | Asplenia syndrome (right isomerism) | Double outlet right ventricle with atrioventricular canal defect | Heterotaxy syndrome | Left superior vena cava connecting to the coronary sinus | Pulmonary stenosis, subvalvar | Single ventricle in heterotaxy syndrome | Totally anomalous pulmonary venous return | Unbalanced complete…	Yes	No	No
1-03038	Trio	V2	HiSeq	M	African_AfrAm	No	0.537094	0	No	HTX	Aortic stenosis, subvalvar, discrete, membraneous | Aortic valve position relative to the pulmonary valve, left and anterior | Double outlet right ventricle, ventricular defect committed to aorta | Pulmonary stenosis, valvar	Yes	Yes	No
1-03136	Trio	V2	HiSeq	F	African_AfrAm	No	0	0	No	OTH	Anomalous origin of left coronary artery from pulmonary artery	No	No	No
1-03160	Trio	V2	HiSeq	M	African_AfrAm	No	0.672889	0	No	LVO (HLHS)	Aortic arch hypoplasia | Aortopulmonary collateral artery | Atrial septal defect, secundum | Bicommissural aortic valve | Hypoplastic left heart syndrome | Hypoplastic left ventricle (subnormal cavity volume) | Hypoplastic mitral valve | Hypoplastic right pulmonary artery | Left aortic arch with normal branching pattern | Left superior vena cava connecting to the coronary sinus | Mitral stenosis,…	No	Yes	No
1-03201	Trio	V2	HiSeq	M	African_AfrAm	No	0.776582	0	No	LVO (HLHS)	Aortic atresia | Hypoplastic left heart syndrome | Mitral atresia	No	Yes	No
1-03235	Trio	V2	HiSeq	M	African_AfrAm	No	2.1339	0.000589519	No	OTH	Left coronary artery arising from the right sinus of Valsalva	No	No	No
1-03271	Trio	V2	HiSeq	M	African_AfrAm	No	2.21167	0.000611004	No	OTH	Partially anomalous pulmonary veins	No	No	No
1-03353	Trio	V2	HiSeq	F	African_AfrAm	No	1.47506	0	No	OTH (ASD)	Atrial septal defect, secundum	No	No	No
1-03424	Trio	V2	HiSeq	M	African_AfrAm	No	0.726247	0	No	CTD	Ventricular septal defect, membranous | Ventricular septal defect, single	No	No	No
1-03431	Trio	V2	HiSeq	M	African_AfrAm	No	1.09561	0	No	HTX	{S,D,D} | Absence of the suprarenal inferior vena cava with azygous continuation | Common atrium | Double outlet right ventricle with atrioventricular canal defect | Heterotaxy syndrome | Hypoplastic left pulmonary artery | Hypoplastic left ventricle (subnormal cavity volume) | Hypoplastic main pulmonary artery | Hypoplastic pulmonary annulus | Hypoplastic right pulmonary artery | Left aortic arc…	Yes	No	No
1-03432	Trio	V2	HiSeq	M	African_AfrAm	No	0.731048	0	No	OTH	Cardiomyopathy, left ventricular noncompaction | Ventricular septal defect, muscular	No	No	No
1-03436	Trio	V2	HiSeq	M	African_AfrAm	No	0.537047	0	No	CTD (TOF)	Hypoplastic left pulmonary artery | Hypoplastic main pulmonary artery | Hypoplastic right pulmonary artery | Left aortic arch with normal branching pattern | Multiple aortopulmonary collateral arteries | Pulmonary atresia congenital | Tetralogy of Fallot with pulmonary atresia and multiple aortopulmonary collaterals | Ventricular septal defect, malalignment	No	No	No
1-03572	Trio	V2	HiSeq	F	African_AfrAm	No	1.07192	0	No	OTH	Right coronary artery arising from the left sinus of Valsalva	No	No	No
1-03665	Trio	V2	HiSeq	F	African_AfrAm	No	0.427134	0	No	LVO (HLHS)	Aortic atresia | Hypoplastic left heart syndrome | Mitral atresia	No	Yes	No
1-03793	Trio	V2	HiSeq	F	African_AfrAm	No	1.20067	0	No	CTD	Aberrant left subclavian artery | Right aortic arch left ligament | Right aortic arch with abnormal branching pattern | Vascular ring	No	No	No
1-03846	Trio	V2	HiSeq	F	African_AfrAm	No	0.98983	0	No	LVO (HLHS)	Aortic arch hypoplasia | Aortic stenosis - valvar | Aortic stenosis, subvalvar, muscular | Atrial septal defect, secundum | Bicommissural aortic valve | Hypoplastic left ventricle (subnormal cavity volume) | Parachute mitral valve	No	Yes	No
1-03853	Trio	V2	HiSeq	M	Undetermined	No	0.865131	0	No	OTH (ASD)	Atrial septal defect, secundum	No	No	No
1-03864	Trio	V2	HiSeq	M	African_AfrAm	No	0	0	No	D-TGA	Aortic valve position relative to the pulmonary valve, anterior | Double outlet right ventricle, ventricular defect uncommitted (remote) | Pulmonary stenosis, subvalvar | Pulmonary stenosis, valvar	Yes	No	No
1-03905	Trio	V2	HiSeq	F	African_AfrAm	No	0.720222	0	No	HTX	{S,L,L} | Atrial septal defect, secundum | L-loop corrected transposition of the great arteries {S,L,?} with pulmonary stenosis | L-loop transposition of the great arteries with intact ventricular septum | Left superior vena cava connecting to the coronary sinus | Mesocardia	Yes	No	No
1-04093	Trio	V2	HiSeq	M	African_AfrAm	No	1.01747	0	No	HTX	Aortic valve position relative to the pulmonary valve, left and anterior | Atrial inversion (situs inversus of the atria) | Atrial septal defect, secundum | Dextrocardia | Double outlet right ventricle | Heterotaxy syndrome | Hypoplastic left ventricle (subnormal cavity volume) | Left superior vena cava connecting to the left atrium | Pulmonary atresia,valvar | Single ventricle in heterotaxy synd…	Yes	No	No
1-04131	Trio	V2	HiSeq	M	African_AfrAm	No	5.50121	0.00151978	Yes	CTD	Multiple atrial septal defects | Pulmonary stenosis, valvar	No	No	No
1-04416	Trio	V2	HiSeq	M	African_AfrAm	No	1.06308	0	No	CTD	Atrial septal defect, secundum | Pulmonary stenosis, valvar	No	No	No
1-04434	Trio	V2	HiSeq	F	African_AfrAm	No	0.186386	0	No	CTD	Aortic arch hypoplasia | Coarctation off the aorta | Pulmonary stenosis, valvar	No	Yes	No
1-04466	Trio	V2	HiSeq	M	African_AfrAm	No	1.2333	0	No	CTD (TOF)	Tetralogy of Fallot	No	No	No
1-04512	Trio	V2	HiSeq	M	African_AfrAm	No	0	0	No	LVO (HLHS)	Aortic arch hypoplasia | Aortic atresia | Atrial septal defect, secundum | Hypoplastic left ventricle (subnormal cavity volume) | Left superior vena cava connecting to the coronary sinus | Malpositioned atrial septum (with or without PAPVC) | Mitral atresia	No	Yes	No
1-04526	Trio	V2	HiSeq	M	African_AfrAm	No	0.0656036	0	No	OTH	Right aortic arch with mirror image branching pattern | Tricuspid atresia with pulmonary stenosis or small VSD (Type IB)	No	No	Yes
1-04540	Trio	V2	HiSeq	M	African_AfrAm	No	0	0	No	OTH (AVC)	Atrial septal defect, secundum | Atypical cleft of mitral valve | Hypoplastic right ventricle (subnormal cavity volume) | Straddling mitral valve | Tricuspid atresia with no pulmonary stenosis and large VSD (Type IC)	No	Yes	Yes
1-04603	Trio	V2	HiSeq	F	African_AfrAm	No	0.456223	0	No	OTH	Anomalous origin of left coronary artery from pulmonary artery	No	No	No
1-04624	Trio	V2	HiSeq	F	African_AfrAm	No	1.61262	0	No	OTH	Atrial septal defect, secundum | Totally anomalous pulmonary venous return, infradiaphragmatic | Ventricular septal defect, multiple | Ventricular septal defect, muscular	No	No	No
1-04674	Trio	V2	HiSeq	M	African_AfrAm	No	0.566558	0	No	CTD	Ventricular septal defect, membranous | Ventricular septal defect, single	No	No	No
1-04732	Trio	V2	HiSeq	F	African_AfrAm	No	1.35863	0	No	CTD	Atrial septal defect, secundum | Pulmonary stenosis, bilateral branch pulmonary artery | Right ventricular volume overload	No	No	No
1-04764	Trio	V2	HiSeq	M	Undetermined	No	34.8549	0.0657644	Yes	LVO	Aortic stenosis, subvalvar, discrete, membraneous	No	Yes	No
1-04782	Trio	V2	HiSeq	M	African_AfrAm	No	0.398009	0	No	LVO (HLHS)	Aortic atresia | Hypoplastic left heart syndrome | Left superior vena cava connecting to the coronary sinus | Mitral atresia	No	Yes	No
1-04817	Trio	V2	HiSeq	M	African_AfrAm	No	0	0	No	CTD	Atrial septal defect | Ventricular septal defect, membranous	No	No	No
1-04893	Trio	V2	HiSeq	M	African_AfrAm	No	0.584056	0	No	LVO (HLHS)	Aortic arch hypoplasia | Aortic stenosis - valvar | Double outlet right ventricle | Hypoplastic left ventricle (subnormal cavity volume) | Mitral atresia	Yes	Yes	No
1-05009	Trio	V2	HiSeq	M	African_AfrAm	No	0	0	No	OTH (AVC)	Aberrant right subclavian artery | Common atrium | Hypoplastic right ventricle (subnormal cavity volume) | Pulmonary atresia,valvar | Tricuspid atresia	No	No	No
1-05092	Trio	V2	HiSeq	M	African_AfrAm	No	0.528513	0	No	LVO	Aortic valve regurgitation | Prolapsed aortic valve | Ventricular septal defect, membranous	No	Yes	No
1-05124	Trio	V2	HiSeq	M	African_AfrAm	No	0.988172	0	No	HTX	{A,L,D} | Abdominal situs ambiguous (abdominal heterotaxy) | Aortic arch hypoplasia | Asplenia syndrome (right isomerism) | Common atrium | Double outlet right ventricle with atrioventricular canal defect | Heterotaxy syndrome | Hypoplastic aortic annulus | Intestinal malrotation | Left aortic arch with normal branching pattern | Left inferior vena cava to right atrium | Mesocardia | Right-sided …	Yes	No	No
1-05132	Trio	V2	HiSeq	F	African_AfrAm	No	1.30941	0	No	D-TGA	Atrial septal defect, secundum | D-loop transposition of the great arteries | Left aortic arch with normal branching pattern | Usual coronary arteries for d-loop transposition of the great arteries | Ventricular septal defect, muscular, trabecular, apical	Yes	No	No
1-05157	Trio	V2	HiSeq	F	African_AfrAm	No	0.188181	0	No	OTH	Anomalous origin of left coronary artery from pulmonary artery	No	No	No
1-05190	Trio	V2	HiSeq	M	Undetermined	No	0.781313	0	No	CTD (TOF)	Tetralogy of Fallot	No	No	No
1-05223	Trio	V2	HiSeq	F	African_AfrAm	No	0.585857	0	No	CTD (TOF)	Atypical cleft of mitral valve | Parachute mitral valve | Right aortic arch with mirror image branching pattern | Tetralogy of Fallot with pulmonary atresia and multiple aortopulmonary collaterals	No	Yes	No
1-05270	Trio	V2	HiSeq	M	African_AfrAm	No	7.72017	0.0021328	Yes	LVO	Coarctation of the aorta, simple (isolated) | Dilated left atrium | Left aortic arch with normal branching pattern | Mitral regurgitation	No	Yes	No
1-05296	Trio	V2	HiSeq	M	Undetermined	No	1.20914	0	No	OTH	Atrial septal defect, secundum | Multiple atrial septal defects | Ventricular septal defect, muscular	No	No	No
1-05374	Trio	V2	HiSeq	F	African_AfrAm	No	0	0	No	CTD	Hypoplastic right ventricle (subnormal cavity volume) | Patent ductus arteriosus | Pulmonary stenosis, bilateral branch pulmonary artery | Pulmonary stenosis, valvar	No	No	No
1-05467	Trio	V2	HiSeq	F	African_AfrAm	No	0.491267	0	No	OTH (AVC)	Cleft mitral valve | Ostium primum atrial septal defect, balanced	No	Yes	No
1-05490	Trio	V2	HiSeq	M	African_AfrAm	No	3.01963	0.000834213	No	CTD	Ventricular septal defect, membranous | Ventricular septal defect, muscular posterior (inlet) | Ventricular septal defect, single	No	No	No
1-05579	Trio	V2	HiSeq	F	African_AfrAm	No	1.15139	0	No	CTD (TOF)	Hypoplastic left pulmonary artery | Hypoplastic main pulmonary artery | Hypoplastic pulmonary annulus | Patent ductus arteriosus | Pulmonary stenosis, left | Tetralogy of Fallot	No	No	No
1-05678	Trio	V2	HiSeq	F	African_AfrAm	No	1.90331	0	No	OTH	Dextrocardia | Excessive myocardial trabeculation or noncompaction | Left aortic arch with normal branching pattern | Partially anomalous pulmonary veins | Scimitar syndrome	Yes	No	No
1-05708	Trio	V2	HiSeq	M	Mexican	No	0.374132	0	No	CTD	Atrial septal defect, secundum | Pulmonary atresia, intact ventricular septum	No	No	Yes
1-05756	Trio	V2	HiSeq	M	African_AfrAm	No	0.753915	0	No	CTD	Aortic stenosis - valvar | Interrupted aortic arch type b | Left ventricular outflow tract obstruction | Ventricular septal defect with interrupted aortic arch | Ventricular septal defect, malalignment	No	Yes	No
1-05775	Trio	V2	HiSeq	F	African_AfrAm	No	1.31889	0	No	OTH (AVC)	Cleft mitral valve with regurgitation | Left aortic arch with normal branching pattern | Left ventricular-right atrial shunt in atrioventricular canal | Ostium primum atrial septal defect, balanced	No	Yes	No
1-05825	Trio	V2	HiSeq	F	African_AfrAm	No	6.42279	0.00177438	Yes	CTD (TOF)	Tetralogy of Fallot with pulmonary atresia and multiple aortopulmonary collaterals	No	No	No
1-05866	Trio	V2	HiSeq	M	African_AfrAm	No	1.1727	0	No	OTH (AVC)	Balanced transitional atrioventricular canal | Cleft mitral valve	No	Yes	No
1-05890	Trio	V2	HiSeq	F	African_AfrAm	No	0.53941	0	No	LVO (HLHS)	Aortic arch hypoplasia | Aortic atresia | Hypoplastic left heart syndrome | Left superior vena cava, communicating with right superior vena cava | Mitral stenosis, valvar | Systemic venous anomaly	No	Yes	No
1-05953	Trio	V2	HiSeq	F	African_AfrAm	No	1.99474	0	No	OTH (AVC)	Balanced complete atrioventricular canal	No	No	No
1-06334	Trio	V2	HiSeq	F	African_AfrAm	No	0.837768	0	No	OTH (ASD)	Atrial septal defect, secundum | Left aortic arch with normal branching pattern	No	No	No
1-06409	Trio	V2	HiSeq	M	African_AfrAm	No	1.4622	0	No	LVO	Bicommissural aortic valve, right-left fusion | Coarctation of the aorta, simple (isolated) | Left aortic arch with normal branching pattern	No	Yes	No
1-06465	Trio	V2	HiSeq	F	African_AfrAm	No	0	0	No	CTD	Pulmonary stenosis, valvar	No	No	No
1-06498	Trio	V2	HiSeq	F	African_AfrAm	No	0	0	No	CTD	Double outlet right ventricle with intact ventricular septum | Dysplastic tricuspid valve | Hypoplastic left ventricle (subnormal cavity volume) | Left aortic arch with normal branching pattern | Malpositioned atrial septum (with or without PAPVC) | Mitral atresia | Pulmonary atresia congenital	Yes	Yes	Yes
1-06583	Trio	V2	HiSeq	M	African_AfrAm	No	0	0	No	CTD	Aortic stenosis - subvalvar | Double chambered right ventricle | Pulmonary stenosis, subvalvar | Ventricular septal defect	No	Yes	No
1-06894	Trio	V2	HiSeq	M	African_AfrAm	No	1.65087	0	No	CTD	Atrial septal defect, secundum | Dysplastic tricuspid valve | Pulmonary atresia,valvar | Right atrial dilatation | Right ventricular dilation/enlargement | Supraventricular tachycardia (paroxysmal atrial tachycardia) | Tricuspid regurgitation	No	No	Yes
1-07129	Trio	V2	HiSeq	F	African_AfrAm	No	1.2894	0	No	CTD (TOF)	Aortic stenosis - valvar | Ascending aortic abnormality | Bicommissural aortic valve | Hypoplastic left pulmonary artery | Hypoplastic right pulmonary artery | Left aortic arch with normal branching pattern | Multiple major aortopulmonary collateral arteries (mapcas) | Pulmonary atresia,valvar | Tetralogy of Fallot with pulmonary atresia and multiple aortopulmonary collaterals | Ventricular septa…	No	Yes	No
1-07222	Trio	V2	HiSeq	M	African_AfrAm	No	5.57522	0.00154023	Yes	CTD	Atrial septal defect | Chromosome abnormality, 22q11 deletion | Hypoplastic aortic annulus | Interrupted aortic arch type b | Ventricular septal defect with interrupted aortic arch	No	No	No
1-07263	Trio	V2	HiSeq	F	African_AfrAm	No	0.774797	0	No	CTD	Left aortic arch with normal branching pattern | Ventricular septal defect, membranous	No	No	No
1-07269	Trio	V2	HiSeq	M	African_AfrAm	No	0.856585	0	No	OTH	Left aortic arch with normal branching pattern | Left coronary artery arising from the right sinus of Valsalva	No	No	No
1-07323	Trio	V2	HiSeq	F	Undetermined	No	0.740009	0	No	CTD	Coronary-cameral fistulae to right ventricle in pulmonary atresia with intact ventricular septum | Hypoplastic right ventricle (subnormal cavity volume) | Pulmonary atresia, intact ventricular septum | Single ventricle	No	No	Yes
1-07386	Trio	V2	HiSeq	M	African_AfrAm	No	1.14061	0	No	D-TGA	D-loop transposition of the great arteries with intact ventricular septum	Yes	No	No
1-07394	Trio	V2	HiSeq	M	African_AfrAm	No	0.912062	0	No	HTX	{S,D,A} | Double outlet right ventricle | Heterotaxy syndrome | Hypoplastic mitral valve | Partially anomalous pulmonary veins | Single ventricle in heterotaxy syndrome | Single ventricle, right, double inlet right ventricle | Univentricular, double inlet atrioventricular connection	Yes	Yes	No
1-07459	Trio	V2	HiSeq	M	African_AfrAm	No	0.538847	0	No	D-TGA	Atrial septal defect, secundum | D-loop transposition of the great arteries with ventricular septal defect | Ventricular septal defect, muscular	Yes	No	No
1-07555	Trio	V2	HiSeq	M	African_AfrAm	No	0	0	No	D-TGA	Aortic valve position relative to the pulmonary valve, right and anterior | Atrial septal defect, secundum | Double outlet right ventricle, Taussig-Bing | Parachute mitral valve | Tubular hypoplasia of aorta with coarctation	Yes	Yes	No
1-00080	Trio	V2	HiSeq	F	European	No	0.161651	0	No	HTX	Double outlet left ventricle | L-loop transposition of the great arteries | Non-cardiac abnormality or disease | Patent foramen ovale | Pulmonary stenosis | Pulmonary stenosis, bilateral branch pulmonary artery | Single ventricle comprised of mostly left ventricle | Subaortic conus | Tricuspid atresia	Yes	No	No
1-00375	Trio	V2	HiSeq	M	European	No	0	0	No	CTD	Left aortic arch | Ventricular septal defect, membranous	No	No	No
1-00459	Trio	V2	HiSeq	F	European	No	0	0	No	OTH (ASD)	Atrial septal defect, secundum	No	No	No
1-00599	Trio	V2	HiSeq	M	European	No	0	0	No	CTD	Atrial septal defect, secundum | Patent foramen ovale | Quadricuspid aortic valve | Truncus arteriosus type IA (main pulmonary artery present, ventricular septal defect present) | Ventricular septal defect, single | Ventricular septal defect, subpulmonary or conal	No	Yes	No
1-00702	Trio	V2	HiSeq	M	European	No	0	0	No	CTD	Hypoplastic right ventricle (subnormal cavity volume) | Hypoplastic tricuspid valve | Patent foramen ovale | Pulmonary atresia, intact ventricular septum | Right ventricular dependent coronary circulation | Right ventricular myocardial sinusoids	No	No	Yes
1-00879	Trio	V2	HiSeq	M	Mexican	No	1.40464	0	No	OTH	Atrial septal defect, secundum | Pulmonary venous stenosis	No	No	No
1-00909	Trio	V2	HiSeq	M	Mexican	No	0.236822	0	No	OTH (AVC)	Atrial septal defect, secundum | Complete common atrioventricular canal, Rastelli type a | Pulmonary stenosis, supravalvar | Pulmonary stenosis, valvar	No	No	No
1-00971	Trio	V2	HiSeq	F	European	No	0	0	No	OTH (AVC)	Atrial septal defect, secundum | Balanced complete atrioventricular canal | Complete common atrioventricular canal, Rastelli type c | Congenital coronary anomaly | Left superior vena cava connecting to the coronary sinus | Right aortic arch with mirror image branching pattern | Truncus arteriosus type II (main pulmonary artery absent)	No	No	No
1-01043	Trio	V2	HiSeq	M	European	No	0	0	No	LVO	Bicommissural aortic valve, right-left fusion | Coarctation of the aorta, simple (isolated) | Dilated aortic root | Left aortic arch with normal branching pattern	No	Yes	No
1-01088	Trio	V2	HiSeq	F	European	No	0	0	No	LVO (HLHS)	Aortic arch hypoplasia | Bicommissural aortic valve | Hypoplastic left ventricle (subnormal cavity volume) | Left aortic arch with normal branching pattern | Mitral stenosis, valvar | Tubular hypoplasia of aorta with coarctation | Ventricular septal defect, membranous | Ventricular septal defect, muscular	No	Yes	No
1-01191	Trio	V2	HiSeq	F	Southern_Asian	No	0	0	No	CTD	Atrial septal defect, secundum | Double outlet right ventricle, ventricular defect committed to aorta | Left superior vena cava connecting to the coronary sinus | Pulmonary stenosis, valvar	Yes	No	No
1-01234	Trio	V2	HiSeq	M	European	No	0	0	No	CTD	Dysplastic tricuspid valve | Hypoplastic pulmonary annulus | Patent foramen ovale | Pulmonary stenosis, valvar | Ventricular septal defect, membranous	No	No	No
1-01238	Trio	V2	HiSeq	F	European	Yes	6.22931	0.00323046	Yes	CTD	Left aortic arch with normal branching pattern | Truncus arteriosus type III (separate pulmonary artery origins)	No	No	No
1-01577	Trio	V2	HiSeq	F	European	No	0	0	No	OTH (AVC)	Atrioventricular canal (endocardial cushion defect) | Cleft mitral valve | Ostium primum atrial septal defect	No	Yes	No
1-01610	Trio	V2	HiSeq	M	European	No	0	0	No	LVO	Left aortic arch with normal branching pattern | Tubular hypoplasia of aorta with coarctation	No	Yes	No
1-01869	Trio	V2	HiSeq	F	Southern_Asian	No	0	0	No	OTH	Atrial septal defect, secundum | Pulmonary venous atresia | Pulmonary venous stenosis	No	No	No
1-02016	Trio	V2	HiSeq	M	European	No	0	0	No	LVO	Aortic stenosis - valvar | Bicommissural aortic valve | Left aortic arch with normal branching pattern	No	Yes	No
1-02214	Trio	V2	HiSeq	F	European	No	0	0	No	CTD	Right aortic arch with mirror image branching pattern | Truncus arteriosus type II (main pulmonary artery absent) | Ventricular septal defect, malalignment | Ventricular septal structural abnormality	No	No	No
1-02430	Trio	V2	HiSeq	F	African_AfrAm	No	4.86061	0.00191952	Yes	OTH (AVC)	Atrial septal defect, secundum | Balanced complete atrioventricular canal | Left superior vena cava connecting to the coronary sinus | Pulmonary stenosis, subvalvar | Pulmonary stenosis, valvar	No	No	No
1-02544	Trio	V2	HiSeq	F	European	No	0	0	No	CTD (TOF)	Hypoplastic main pulmonary artery | Left superior vena cava connecting to the coronary sinus | Pulmonary atresia,subvalvar | Pulmonary atresia,valvar | Right aortic arch with mirror image branching pattern | Right superior vena cava connecting to the right atrium | Tetralogy of Fallot with pulmonary atresia | Ventricular septal defect, malalignment	No	No	No
1-02559	Trio	V2	HiSeq	M	African_AfrAm	No	0.535623	0	No	CTD	Aortic valve position relative to the pulmonary valve, right and posterior | Atrial septal defect, secundum | Double outlet right ventricle | Interrupted aortic arch type a | Subvalvar aortic stenosis, deviation of conal septum | Ventricular septal defect, malalignment | Ventricular septal defect, multiple | Ventricular septal defect, muscular, trabecular, apical	Yes	Yes	No
1-02566	Trio	V2	HiSeq	M	European	No	0.785593	0	No	LVO	Aortic arch hypoplasia | Bicommissural aortic valve | Coarctation off the aorta | Congenital mitral valve abnormality | Patent foramen ovale | Ventricular septal defect, muscular	No	Yes	No
1-02627	Trio	V2	HiSeq	F	Mexican	No	0	0	No	CTD (TOF)	Discontinuity of pulmonary arteries | Left-sided patent ductus arteriosus | Right pulmonary artery abnormality | Tetralogy of Fallot with pulmonary atresia	No	No	No
1-02679	Trio	V2	HiSeq	M	European	No	0	0	No	OTH	Atrial septal defect, secundum | Left superior vena cava connecting to the coronary sinus | Left superior vena cava, communicating with right superior vena cava | Partially anomalous pulmonary veins | Tricuspid atresia | Ventricular septal defect restrictive	No	No	Yes
1-02841	Trio	V2	HiSeq	F	European	No	2.3893	0.000660077	No	D-TGA	Aortic valve position relative to the pulmonary valve, right | Coarctation off the aorta | Double outlet right ventricle, Taussig-Bing	Yes	Yes	No
1-02854	Trio	V2	HiSeq	M	Undetermined	No	0	0	No	CTD	Coarctation of the aorta, simple (isolated) | Coronary artery dilation or ectasia | Left superior vena cava connecting to the coronary sinus | Tricuspid regurgitation neonatal | Ventricular septal defect, membranous	No	Yes	No
1-02917	Trio	V2	HiSeq	M	European	No	33.0056	0.0105332	Yes	CTD (TOF)	Left superior vena cava connecting to the coronary sinus | Tetralogy of Fallot with pulmonary atresia	No	No	No
1-02926	Trio	V2	HiSeq	F	European	No	0	0	No	CTD (TOF)	Patent foramen ovale | Pulmonary stenosis, branch pulmonary artery | Pulmonary stenosis, subvalvar | Pulmonary stenosis, valvar | Tetralogy of Fallot	No	No	No
1-03101	Trio	V2	HiSeq	F	European	No	0	0	No	CTD	{S,D,D} | Double outlet right ventricle, ventricular defect committed to aorta | Hypoplastic left pulmonary artery | Hypoplastic main pulmonary artery | Hypoplastic right pulmonary artery | Left aortic arch with normal branching pattern | Left superior vena cava connecting to the coronary sinus | Patent foramen ovale | Pulmonary stenosis, subvalvar | Pulmonary stenosis, valvar | Right superior ve…	Yes	No	No
1-03216	Trio	V2	HiSeq	M	European	No	0	0	No	CTD	Ventricular septal defect, membranous | Ventricular septal defect, single	No	No	No
1-03227	Trio	V2	HiSeq	M	European	No	0.481494	0	No	LVO	Unicommissural aortic valve	No	Yes	No
1-03358	Trio	V2	HiSeq	M	Undetermined	No	1.69344	0	No	CTD	Truncus arteriosus	No	No	No
1-03386	Trio	V2	HiSeq	M	European	No	0	0	No	HTX	Absence of the suprarenal inferior vena cava with azygous continuation | Double outlet right ventricle with atrioventricular canal defect | Heterotaxy syndrome | Hypoplastic left ventricle (subnormal cavity volume) | Left superior vena cava connecting to the left atrium | Levocardia with abdominal heterotaxy | Partially anomalous pulmonary veins | Pulmonary stenosis, subvalvar | Pulmonary stenosi…	Yes	No	No
1-03413	Trio	V2	HiSeq	M	Mexican	No	0	0	No	CTD (TOF)	Tetralogy of Fallot	No	No	No
1-03538	Trio	V2	HiSeq	M	European	Yes	3.80906	0.00165715	Yes	CTD (TOF)	Absent main pulmonary artery | Coronary artery anomaly, right | Discontinuity of pulmonary arteries | Left aortic arch with normal branching pattern | Patent ductus arteriosus atypical | Tetralogy of Fallot with pulmonary atresia | Ventricular septal defect, malalignment	No	No	No
1-03591	Trio	V2	HiSeq	M	European	No	0.0466012	0	No	OTH	Right coronary artery arising from the left sinus of Valsalva | Ventricular septal defect, ECD type | Ventricular septal defect, multiple | Ventricular septal defect, muscular | Ventricular septal structural abnormality	No	No	No
1-03656	Trio	V2	HiSeq	F	European	No	0.440235	0	No	OTH (ASD)	Atrial septal defect, secundum | Left aortic arch with normal branching pattern	No	No	No
1-03766	Trio	V2	HiSeq	F	Mexican	No	0.955391	0	No	OTH (ASD)	Atrial septal defect, secundum	No	No	No
1-03849	Trio	V2	HiSeq	M	European	No	0	0	No	OTH (ASD)	Atrial septal defect, secundum	No	No	No
1-03894	Trio	V2	HiSeq	M	Mexican	No	0	0	No	D-TGA	Aberrant left subclavian artery | Aortic valve position relative to the pulmonary valve, right | Double outlet right ventricle, ventricular defect uncommitted (remote) | Mitral stenosis, valvar | Multiple atrial septal defects | Right aortic arch left ligament | Right aortic arch with abnormal branching pattern	Yes	Yes	No
1-04071	Trio	V2	HiSeq	M	African_AfrAm	No	0	0	No	CTD (TOF)	Abdominal situs inversus | Aortic stenosis - valvar | Aortic valve position relative to the pulmonary valve, left and posterior | Atrial septal defect, secundum | Coarctation of the aorta, atypical location | Congenital pulmonary valve abnormality | Hypoplasia ascending aorta | Inferior vena cava, left sided | Levocardia | Pulmonary stenosis, bilateral branch pulmonary artery | Right ventricular …	Yes	Yes	No
1-04084	Trio	V2	HiSeq	F	European	No	0	0	No	CTD (TOF)	Left superior vena cava connecting to the coronary sinus | Right aortic arch with mirror image branching pattern | Tetralogy of Fallot	No	No	No
1-04280	Trio	V2	HiSeq	M	European	No	0	0	No	D-TGA	Truncus arteriosus type IIA (main pulmonary artery absent, ventricular septal defect present) | Ventricular septal defect, malalignment | Ventricular septal defect, single	Yes	No	No
1-04422	Trio	V2	HiSeq	M	African_AfrAm	No	0	0	No	HTX	Absence of the suprarenal inferior vena cava with azygous continuation | Anomalous hepatic venous drainage | Aortic arch hypoplasia | Balanced complete atrioventricular canal | Common atrium | Dextrocardia | Patent ductus arteriosus | Polysplenia syndrome (left isomerism)	Yes	No	No
1-04502	Trio	V2	HiSeq	M	European	No	1.54088	0	No	HTX	Dextrocardia | Situs solitus of the atria | Ventricular septal defect, muscular	Yes	No	No
1-04659	Trio	V2	HiSeq	F	European	No	0.000459427	0	No	CTD	Atrial septal defect, secundum | Pulmonary artery sling, origin of the LPA from the RPA | Ventricular septal defect, membranous | Ventricular septal defect, single	No	No	No
1-04775	Trio	V2	HiSeq	F	Mexican	No	0	0	No	LVO	Aortic arch hypoplasia | Bicommissural aortic valve, right-left fusion | Left superior vena cava connecting to the coronary sinus | Multiple atrial septal defects | Ventricular septal defect, muscular	No	Yes	No
1-04870	Trio	V2	HiSeq	M	European	Yes	0	0	No	CTD	Aberrant right subclavian artery | Left superior vena cava connecting to the coronary sinus | Truncus arteriosus	No	No	No
1-04915	Trio	V2	HiSeq	M	European	No	0	0	No	CTD (TOF)	Right aortic arch | Tetralogy of Fallot	No	No	No
1-04920	Trio	V2	HiSeq	M	East_Asian	No	0.851194	0	No	CTD (TOF)	Aberrant left subclavian artery | Left superior vena cava connecting to the coronary sinus | Multiple atrial septal defects | Right aortic arch with abnormal branching pattern | Tetralogy of Fallot	No	No	No
1-05036	Trio	V2	HiSeq	M	Mexican	No	0	0	No	CTD	Hypoplastic right ventricle (subnormal cavity volume) | Hypoplastic tricuspid valve | Pulmonary atresia, intact ventricular septum | Right ventricular myocardial sinusoids	No	No	Yes
1-05098	Trio	V2	HiSeq	M	Undetermined	No	0.984397	0	No	OTH (AVC)	Balanced complete atrioventricular canal | Tetralogy of Fallot | Ventricular septal defect, multiple | Ventricular septal defect, muscular	No	No	No
1-05147	Trio	V2	HiSeq	M	Undetermined	No	2.04304	0.000564418	No	D-TGA	Atrial septal defect, secundum | D-loop transposition of the great arteries with ventricular septal defect | Ventricular septal defect, membranous	Yes	No	No
1-05268	Trio	V2	HiSeq	M	European	No	0	0	No	OTH	Aortic arch hypoplasia | Atrial septal defect, secundum | Coarctation off the aorta | Totally anomalous pulmonary venous return | Totally anomalous pulmonary venous return, supracardiac	No	Yes	No
1-05406	Trio	V2	HiSeq	M	European	No	0	0	No	OTH	Left aortic arch with unknown branching pattern | Pulmonary venous stenosis	No	No	No
1-05437	Trio	V2	HiSeq	F	European	No	0	0	No	CTD (TOF)	Hypoplastic left pulmonary artery | Hypoplastic right pulmonary artery | Left superior vena cava connecting to the coronary sinus | Left superior vena cava, non-communicating with right superior vena cava | Right pulmonary artery abnormality | Tetralogy of Fallot with pulmonary atresia | Ventricular septal defect, malalignment	No	No	No
1-05613	Trio	V2	HiSeq	M	European	No	0	0	No	CTD (TOF)	Cyanotic congenital heart disease | Tetralogy of Fallot	No	No	No
1-05635	Trio	V2	HiSeq	M	Southern_Asian	No	0	0	No	CTD (TOF)	Bicommissural aortic valve, right-non fusion | Hypoplastic main pulmonary artery | Left aortic arch with normal branching pattern | Retro-aortic innominate vein | Tetralogy of Fallot with pulmonary atresia and multiple aortopulmonary collaterals	No	Yes	No
1-05660	Trio	V2	HiSeq	F	European	No	2.37098	0.00129537	Yes	CTD	Ventricular septal defect, membranous | Ventricular septal defect, single	No	No	No
1-05679	Trio	V2	HiSeq	F	European	No	0	0	No	OTH (ASD)	Atrial septal defect, atypical | Coronary sinus abnormality | Left aortic arch with normal branching pattern	No	No	No
1-05755	Trio	V2	HiSeq	F	European	No	0.21183	0	No	CTD (TOF)	Coronary artery anomaly, left | Hypoplastic main pulmonary artery | Left aortic arch with normal branching pattern | Left superior vena cava connecting to the coronary sinus | Retro-aortic innominate vein | Right superior vena cava, absent | Tetralogy of Fallot with pulmonary atresia	No	No	No
1-05850	Trio	V2	HiSeq	F	European	No	0	0	No	LVO	Aortic stenosis | Bicommissural aortic valve | Mitral stenosis, parachute mitral valve	No	Yes	No
1-05888	Trio	V2	HiSeq	F	Mexican	No	0	0	No	CTD	Atrial septal defect, secundum | Double outlet right ventricle, ventricular defect committed to aorta | Hypoplastic mitral valve | Left superior vena cava connecting to the coronary sinus | Pulmonary atresia,valvar | Pulmonary stenosis, bilateral branch pulmonary artery	Yes	Yes	Yes
1-05911	Trio	V2	HiSeq	M	Mexican	No	0.824619	0	No	OTH	Atrial septal defect, secundum | Cyanotic congenital heart disease | Totally anomalous pulmonary venous return, infradiaphragmatic	No	No	No
1-05926	Trio	V2	HiSeq	F	European	No	0	0	No	HTX	Abdominal situs solitus | Congenital tricuspid valve abnormality | Double outlet right ventricle, doubly committed ventricular septal defect | Dysplastic mitral valve | Juxtaposition of the atrial appendages | L-loop transposition of the great arteries | Left superior vena cava connecting to the coronary sinus | Pulmonary stenosis, valvar | Pulmonary venous anomaly | Univentricular, double inlet …	Yes	Yes	No
1-05946	Trio	V2	HiSeq	F	Undetermined	No	13.5793	0.00661578	Yes	CTD	Atrial septal defect, secundum | Left superior vena cava connecting to the coronary sinus | Ventricular septal defect, membranous	No	No	No
1-05977	Trio	V2	HiSeq	M	Mexican	No	2.1437	0.000592238	No	CTD (TOF)	Tetralogy of Fallot with pulmonary atresia	No	No	No
1-05999	Trio	V2	HiSeq	F	Undetermined	No	0	0	No	CTD	Cyanotic congenital heart disease | Extra digit | Pulmonary stenosis, branch pulmonary artery | Truncal valve regurgitation | Truncal valve stenosis | Truncus arteriosus | Ventricular septal defect	No	No	No
1-06077	Trio	V2	HiSeq	M	Mexican	No	0	0	No	HTX	Aortic valve position relative to the pulmonary valve, right and anterior | Asplenia syndrome (right isomerism) | Atrial inversion (situs inversus of the atria) | Complete common atrioventricular canal | Heterotaxy syndrome | Pulmonary atresia congenital | Totally anomalous pulmonary venous return, supracardiac	Yes	No	No
1-06204	Trio	V2	HiSeq	M	European	No	0	0	No	CTD	{S,D,D} | Anterior deviation infundibular septum | Atrial septal defect, secundum | Bilateral subarterial conus | Double outlet right ventricle | Double outlet right ventricle, ventricular defect committed to aorta | Ectopia cordis | Hypoplastic pulmonary annulus | Pentology of Cantrell | Pulmonary stenosis, subvalvar | Ventricular septal defect, malalignment	Yes	No	No
1-06226	Trio	V2	HiSeq	M	European	No	1.39876	0	No	D-TGA	{S,D,D} | Circumflex from right coronary in d-loop transposition of the great arteries | D-loop transposition of the great arteries | Ventricular septal defect, muscular, trabecular, anterior	Yes	No	No
1-06248	Trio	V2	HiSeq	M	European	No	0.0886359	0	No	CTD (TOF)	Conus coronary artery | Right aortic arch with mirror image branching pattern | Tetralogy of Fallot	No	No	No
1-06267	Trio	V2	HiSeq	M	European	No	0	0	No	OTH (ASD)	Atrial septal defect, secundum	No	No	No
1-06312	Trio	V2	HiSeq	F	Mexican	No	0.718032	0	No	OTH	Atrial septal defect | Left superior vena cava connecting to the coronary sinus | Totally anomalous pulmonary venous return, infradiaphragmatic	No	No	No
1-06321	Trio	V2	HiSeq	M	European	No	0	0	No	CTD (TOF)	Tetralogy of Fallot	No	No	No
1-06401	Trio	V2	HiSeq	F	East_Asian	No	0.755932	0	No	HTX	Atrial septal defect, secundum | Hypoplastic right pulmonary artery | Left superior vena cava connecting to the left atrium | Pulmonary atresia congenital | Right aortic arch | Situs inversus totalis | Ventricular septal defect, malalignment	Yes	No	No
1-06537	Trio	V2	HiSeq	F	European	No	0	0	No	CTD (TOF)	Aberrant right subclavian artery | Left superior vena cava connecting to the coronary sinus | Pulmonary venous disease | Tetralogy of Fallot with pulmonary atresia and multiple aortopulmonary collaterals	No	No	No
1-06575	Trio	V2	HiSeq	M	European	No	0	0	No	OTH (ASD)	Acyanotic congenital heart disease | Atrial septal defect, secundum	No	No	No
1-06584	Trio	V2	HiSeq	M	European	No	0	0	No	HTX	{A,D,S} | Absence of the suprarenal inferior vena cava with azygous continuation | Dextrocardia | Double outlet right ventricle | Heterotaxy syndrome | Left superior vena cava connecting to the coronary sinus | Partially anomalous pulmonary veins | Polysplenia syndrome (left isomerism) | Pulmonary stenosis | Unbalanced complete atrioventricular canal, right dominant	Yes	No	No
1-06635	Trio	V2	HiSeq	M	Mexican	No	0	0	No	LVO	Unicommissural aortic valve	No	Yes	No
1-06643	Trio	V2	HiSeq	M	European	No	0	0	No	CTD	Hypoplastic right ventricle (subnormal cavity volume) | Hypoplastic tricuspid valve | Pulmonary atresia, intact ventricular septum	No	No	Yes
1-06677	Trio	V2	HiSeq	F	European	No	0	0	No	LVO	Aortic arch hypoplasia | Coarctation off the aorta | Hypoplastic aortic annulus | Left aortic arch with normal branching pattern | Pulmonary stenosis, bilateral branch pulmonary artery | Pulmonary stenosis, supravalvar | Pulmonary stenosis, valvar	No	Yes	No
1-06690	Trio	V2	HiSeq	F	Mexican	No	0.534342	0	No	CTD (TOF)	Atrial septal defect | Left superior vena cava connecting to the coronary sinus | Pulmonary stenosis | Tetralogy of Fallot	No	No	No
1-06739	Trio	V2	HiSeq	F	European	No	0	0	No	CTD	Atrial septal defect | Right aortic arch | Truncus arteriosus type II (main pulmonary artery absent)	No	No	No
1-06762	Trio	V2	HiSeq	M	European	Yes	6.80175	0.00377919	Yes	LVO (HLHS)	Aberrant right subclavian artery | Aortic atresia | Hypoplastic left heart syndrome | Mitral atresia	No	Yes	No
1-06788	Trio	V2	HiSeq	F	Undetermined	No	3.44892	0.00177022	Yes	CTD	Patent foramen ovale | Truncus arteriosus type I (main pulmonary artery present) | Ventricular septal defect	No	No	No
1-06962	Trio	V2	HiSeq	M	European	No	0	0	No	CTD	Atrial septal defect | Biventricular, discordant atrioventricular connection | Double outlet right ventricle, ventricular defect committed to pulmonary artery | Left superior vena cava connecting to the coronary sinus | Levocardia | Patent ductus arteriosus, right sided | Pulmonary stenosis, subvalvar | Pulmonary stenosis, valvar | Right aortic arch | Right pulmonary artery stenosis, central | Ri…	Yes	No	No
1-06967	Trio	V2	HiSeq	M	European	No	0	0	No	HTX	Double outlet right ventricle, ventricular defect committed to pulmonary artery | High grade atrioventricular block | L-loop transposition of the great arteries with ventricular septal defect | Pulmonary stenosis | Ventricular septal defect	Yes	No	No
1-06988	Trio	V2	HiSeq	M	European	No	0	0	No	CTD (TOF)	Atrial septal defect, secundum | Tetralogy of Fallot	No	No	No
1-07033	Trio	V2	HiSeq	F	European	Yes	3.74154	0.00103365	Yes	CTD (TOF)	Dilated aortic root | Left aortic arch with normal branching pattern | Patent foramen ovale | Pulmonary stenosis | Pulmonary stenosis, branch pulmonary artery | Retro-aortic innominate vein | Systemic venous anomaly | Tetralogy of Fallot	No	No	No
1-07084	Trio	V2	HiSeq	M	European	No	0	0	No	CTD	Absence of the suprarenal inferior vena cava with azygous continuation | Right aortic arch with mirror image branching pattern | Truncus arteriosus type IIA (main pulmonary artery absent, ventricular septal defect present)	No	No	No
1-07196	Trio	V2	HiSeq	M	European	No	0	0	No	CTD	Atrial septal defect | Dysplastic tricuspid valve | Hypoplastic right ventricle (subnormal cavity volume) | Pulmonary stenosis	No	No	Yes
1-07198	Trio	V2	HiSeq	F	Mexican	No	0.994066	0	No	CTD (TOF)	Aberrant right subclavian artery | Atrial septal defect | Congenital coronary anomaly | Hypoplastic main pulmonary artery | Left aortic arch with abnormal branching pattern | Pulmonary stenosis, subvalvar | Pulmonary stenosis, valvar | Tetralogy of Fallot | Ventricular septal defect, malalignment	No	No	No
1-07210	Trio	V2	HiSeq	M	Mexican	No	0	0	No	LVO	Aortic stenosis - supravalvar | Bicommissural aortic valve	No	Yes	No
1-07278	Trio	V2	HiSeq	M	Mexican	No	0	0	No	CTD	Atrial septal defect | Double outlet right ventricle, ventricular defect committed to aorta | Hypoplastic left ventricle (subnormal cavity volume) | Left superior vena cava connecting to the coronary sinus	Yes	No	No
1-07417	Trio	V2	HiSeq	M	African_AfrAm	No	0.484785	0	No	CTD (TOF)	Patent ductus arteriosus | Tetralogy of Fallot	No	No	No
1-07419	Trio	V2	HiSeq	M	European	No	0.122486	0	No	CTD (TOF)	Hypoplastic left pulmonary artery | Hypoplastic main pulmonary artery | Hypoplastic right pulmonary artery | Pulmonary stenosis | Pulmonary stenosis, subvalvar | Right pulmonary artery abnormality | Tetralogy of Fallot	No	No	No
1-07442	Trio	V2	HiSeq	M	European	No	0	0	No	CTD (TOF)	Cyanotic congenital heart disease | Hypoplastic pulmonary annulus | Pulmonary stenosis, left | Pulmonary stenosis, subvalvar | Pulmonary stenosis, valvar | Tetralogy of Fallot	No	No	No
1-07551	Trio	V2	HiSeq	M	European	Yes	2.55942	0.000707073	No	CTD (TOF)	Conus coronary supplies anterior descending | Left superior vena cava connecting to the coronary sinus | Right aortic arch with mirror image branching pattern | Tetralogy of Fallot | Ventricular septal defect, malalignment	No	No	No
1-07593	Trio	V2	HiSeq	F	Mexican	No	0	0	No	CTD (TOF)	Tetralogy of Fallot with pulmonary atresia	No	No	No
1-07628	Trio	V2	HiSeq	F	European	No	0.696988	0	No	CTD (TOF)	Isolation of the left subclavian artery | Patent ductus arteriosus atypical | Right aortic arch with abnormal branching pattern | Tetralogy of Fallot	No	No	No
1-07860	Trio	V2	HiSeq	F	European	No	0	0	No	HTX	Coarctation off the aorta | Complete heart block | L-loop transposition of the great arteries with ventricular septal defect | Single ventricle, left; double inlet left ventricle	Yes	Yes	No
1-08788	Trio	V2	HiSeq	F	European	No	0.724585	0	No	D-TGA	{S,D,D} | Bicuspid pulmonary valve | Bilateral subarterial conus | D-loop transposition of the great arteries | D-loop transposition of the great arteries with ventricular septal defect and left ventricular outflow tract obstruction | Pentology of Cantrell | Pulmonary stenosis, subvalvar	Yes	No	No
1-09064	Trio	V2	HiSeq	M	Mexican	No	0.534123	0	No	OTH	Left superior vena cava connecting to the coronary sinus | Right superior vena cava connecting to the right atrium | Tricuspid atresia with pulmonary stenosis or small VSD (Type IB)	No	No	Yes
1-09262	Trio	V2	HiSeq	M	Mexican	No	0.323014	0	No	CTD	Atrial septal defect | Bicommissural aortic valve | Coarctation off the aorta | Ventricular septal defect, malalignment	No	Yes	No
1-10070	Trio	V2	HiSeq	F	European	No	0	0	No	OTH	Dilated aortic root	No	No	No
1-10799	Trio	V2	HiSeq	M	East_Asian	No	1.07471	0	No	LVO (HLHS)	Hypoplastic left heart syndrome	No	Yes	No
1-11800	Trio	V2	HiSeq	M	Southern_Asian	No	0	0	No	CTD (TOF)	Left superior vena cava connecting to the coronary sinus | Patent foramen ovale | Right aortic arch | Right superior vena cava connecting to the right atrium | Tetralogy of Fallot	No	No	No
1-13049	Trio	V2	HiSeq	M	Mexican	No	10.0021	0.00276328	Yes	CTD (TOF)	Inferior vena caval anomaly | Left aortic arch with normal branching pattern | Pulmonary stenosis, subvalvar | Pulmonary stenosis, supravalvar | Pulmonary stenosis, valvar | Tetralogy of Fallot | Ventricular septal defect, malalignment	No	No	No
1-13283	Trio	V2	HiSeq	M	European	No	0.593505	0	No	LVO	Bicommissural aortic valve | Coarctation off the aorta | Left superior vena cava connecting to the coronary sinus	No	Yes	No
1-00004	Trio	MedExome	HiSeq	M	European	No	0	0	No	D-TGA	D-loop transposition of the great arteries with ventricular septal defect | Inverted coronary origins with posterior left anterior descending coronary in d-loop transposition of the great arteries | Ventricular septal defect, muscular	Yes	No	No
1-00008	Trio	MedExome	HiSeq	M	European	No	0	0	No	LVO	Aortic stenosis - valvar | Bicommissural aortic valve | Left aortic arch	No	Yes	No
1-00009	Trio	MedExome	HiSeq	M	European	No	0	0	No	CTD	{S,D,D} | Aortic valve position relative to the pulmonary valve, anterior | Aortic valve position relative to the pulmonary valve, left | Pulmonary atresia,valvar | Pulmonary stenosis, left | Single outlet ventriculoarterial connection | Single ventricle, left; double inlet left ventricle | Univentricular, double inlet atrioventricular connection	No	No	Yes
1-00021	Trio	MedExome	HiSeq	M	European	No	0.526335	0	No	CTD	Double outlet right ventricle, ventricular defect committed to aorta | Double outlet ventriculoarterial connection | Pulmonary stenosis, subvalvar | Pulmonary stenosis, valvar | Ventricular septal defect, malalignment	Yes	No	No
1-00050	Trio	MedExome	HiSeq	M	European	No	0	0	No	LVO (HLHS)	Bicommissural aortic valve, right-non fusion | Hypoplastic left ventricle (subnormal cavity volume) | Hypoplastic mitral valve | Left aortic arch | Tubular hypoplasia of aorta with coarctation	No	Yes	No
1-00058	Trio	MedExome	HiSeq	F	European	No	0	0	No	OTH (AVC)	Left aortic arch | Ostium primum atrial septal defect, balanced	No	No	No
1-00071	Trio	MedExome	HiSeq	M	European	No	0	0	No	OTH (ASD)	Atrial septal defect, secundum	No	No	No
1-00090	Trio	MedExome	HiSeq	F	European	No	0	0	No	LVO	Aortic arch hypoplasia | Bicommissural aortic valve, right-left fusion | Coarctation off the aorta | Mitral stenosis, typical of ""van Praagh"" | Ventricular septal defect, ECD type	No	Yes	No
1-00100	Trio	MedExome	HiSeq	F	European	No	0	0	No	CTD	Left aortic arch | Truncal valve regurgitation | Truncus arteriosus type IIA (main pulmonary artery absent, ventricular septal defect present) | Ventricular septal defect, malalignment	No	No	No
1-00103	Trio	MedExome	HiSeq	M	European	No	0	0	No	LVO	Aberrant right subclavian artery | Atrial septal defect, secundum | Bicommissural aortic valve | Hypoplastic aortic annulus | Interrupted aortic arch type b | Left ventricular outflow tract obstruction | Subvalvar aortic stenosis, deviation of conal septum | Ventricular septal defect with interrupted aortic arch | Ventricular septal defect, malalignment	No	Yes	No
1-00142	Trio	MedExome	HiSeq	F	European	No	0	0	No	LVO	Coarctation off the aorta | Patent foramen ovale | Ventricular septal defect | Ventricular septal defect, membranous	No	Yes	No
1-00153	Trio	MedExome	HiSeq	M	European	No	6.93298	0.00286883	Yes	CTD	Hypoplastic right ventricle (subnormal cavity volume) | Pulmonary atresia, intact ventricular septum | Tricuspid regurgitation neonatal	No	No	Yes
1-00206	Trio	MedExome	HiSeq	F	European	Yes	0	0	No	D-TGA	D-loop transposition of the great arteries with ventricular septal defect and left ventricular outflow tract obstruction | Hypoplastic main pulmonary artery | Myocardial abnormality | Patent foramen ovale | Pulmonary atresia,valvar | Usual coronary arteries for d-loop transposition of the great arteries | Ventricular septal defect, malalignment	Yes	No	No
1-00209	Trio	MedExome	HiSeq	F	European	No	0	0	No	LVO (HLHS)	Aortic stenosis - valvar | Atrial septal defect, secundum | Hypoplastic left ventricle (subnormal cavity volume) | Hypoplastic mitral valve | Left aortic arch	No	Yes	No
1-00226	Trio	MedExome	HiSeq	M	European	No	0	0	No	LVO	Left aortic arch | Tubular hypoplasia of aorta with coarctation | Ventricular septal defect, membranous	No	Yes	No
1-00239	Trio	MedExome	HiSeq	M	European	No	0	0	No	LVO (HLHS)	Bicommissural aortic valve | Cleft mitral valve | Hypoplastic aortic annulus | Hypoplastic left ventricle (subnormal cavity volume) | Hypoplastic mitral valve | Tubular hypoplasia of aorta with coarctation | Ventricular septal defect, multiple	No	Yes	No
1-00271	Trio	MedExome	HiSeq	F	European	No	1.74322	0	No	OTH	Atrial septal defect, secundum | Left aortic arch | Partially anomalous pulmonary veins | Sinus venosus septal defect	No	No	No
1-00318	Trio	MedExome	HiSeq	F	European	No	0.717049	0	No	D-TGA	D-loop transposition of the great arteries with ventricular septal defect and left ventricular outflow tract obstruction | Pulmonary stenosis, subvalvar | Ventricular septal defect, subpulmonary or conal	Yes	No	No
1-00328	Trio	MedExome	HiSeq	F	European	No	0	0	No	OTH (ASD)	Aneurysm of septum primum | Aneurysm of septum primum | Atrial septal defect, secundum | Left aortic arch	No	No	No
1-00343	Trio	MedExome	HiSeq	M	European	No	0	0	No	CTD	Atrial septal defect, secundum | Left superior vena cava connecting to the coronary sinus | Pulmonary stenosis, subvalvar | Tricuspid atresia with pulmonary stenosis or small VSD (Type IB) | Ventricular septal defect restrictive	No	No	Yes
1-00413	Trio	MedExome	HiSeq	M	European	No	0	0	No	CTD (TOF)	Dextrocardia | Patent foramen ovale | Pulmonary stenosis | Right aortic arch | Tetralogy of Fallot | Ventricular septal defect, malalignment | Ventricular septal defect, single	Yes	No	No
1-00423	Trio	MedExome	HiSeq	F	European	No	5.92386	0.00163656	Yes	LVO	Aortico-pulmonary window, proximal defect | Atrial septal defect, secundum | Coarctation off the aorta | Left aortic arch	No	Yes	No
1-00440	Trio	MedExome	HiSeq	M	European	No	0	0	No	OTH	Hypoplastic right ventricle (subnormal cavity volume) | Left superior vena cava connecting to the coronary sinus | Tricuspid atresia with pulmonary stenosis or small VSD (Type IB) | Ventricular septal defect	No	No	Yes
1-00480	Trio	MedExome	HiSeq	F	European	No	1.2238	0	No	OTH (AVC)	Unbalanced complete atrioventricular canal, right dominant	No	No	No
1-00495	Trio	MedExome	HiSeq	M	European	No	0	0	No	LVO	Mitral regurgitation | Mitral stenosis arcade | Mitral stenosis, subvalvar	No	Yes	No
1-00523	Trio	MedExome	HiSeq	M	European	No	0.725056	0	No	D-TGA	{S,D,D} | Atrial septal defect | Bicuspid pulmonary valve | D-loop transposition of the great arteries with ventricular septal defect | Left aortic arch with normal branching pattern | Usual coronary arteries for d-loop transposition of the great arteries | Ventricular septal defect, membranous	Yes	No	No
1-00531	Trio	MedExome	HiSeq	M	European	No	0	0	No	CTD	Hypoplastic main pulmonary artery | Hypoplastic pulmonary annulus | Hypoplastic right ventricle (subnormal cavity volume) | Hypoplastic tricuspid valve | Left aortic arch with normal branching pattern | Patent foramen ovale | Pulmonary atresia, intact ventricular septum	No	No	Yes
1-00556	Trio	MedExome	HiSeq	M	European	No	0	0	No	OTH (AVC)	Complete common atrioventricular canal, Rastelli type a | Left aortic arch	No	No	No
1-00592	Trio	MedExome	HiSeq	F	European	No	6.78497	0.00337697	Yes	LVO	Aortic stenosis - subvalvar | Atrial septal defect, secundum | Coarctation off the aorta | Mitral stenosis, valvar | Supravalvar mitral stenosis | Ventricular septal defect, membranous | Ventricular septal defect, muscular	No	Yes	No
1-00620	Trio	MedExome	HiSeq	M	European	Yes	1.45502	0	No	D-TGA	Coronary artery anomaly, left | D-loop transposition of the great arteries with ventricular septal defect and left ventricular outflow tract obstruction	Yes	No	No
1-00749	Trio	MedExome	HiSeq	M	European	No	0.163694	0	No	OTH (AVC)	Cleft mitral valve | Ostium primum atrial septal defect | Transitional common AV canal	No	Yes	No
1-00761	Trio	MedExome	HiSeq	M	European	No	3.98764	0.00110165	Yes	LVO	Congenital mitral valve abnormality | Mitral stenosis	No	Yes	No
1-00769	Trio	MedExome	HiSeq	F	European	No	0	0	No	LVO	Aortic arch hypoplasia | Atrial septal defect, secundum | Coarctation of the aorta, simple (isolated) | Hypoplastic aortic annulus | Hypoplastic mitral valve | Ventricular septal defect, membranous	No	Yes	No
1-00772	Trio	MedExome	HiSeq	F	European	No	0	0	No	OTH (AVC)	Balanced transitional atrioventricular canal | Left aortic arch with normal branching pattern	No	No	No
1-00778	Trio	MedExome	HiSeq	M	European	No	0	0	No	OTH	Atrial septal defect | Partially anomalous pulmonary veins | Sinus venosus septal defect, superior type	No	No	No
1-00786	Trio	MedExome	HiSeq	F	European	No	1.68239	0	No	OTH (ASD)	Atrial septal defect, secundum | Left aortic arch | Left superior vena cava connecting to the coronary sinus	No	No	No
1-00810	Trio	MedExome	HiSeq	F	European	Yes	1.05081	0	No	OTH	Hypoplastic right ventricle (subnormal cavity volume) | Left aortic arch | Left sided atrioventricular valve atresia | Single ventricle, left; double inlet left ventricle | Superior-inferior ventricles (upstairs-downstairs ventricles) | Ventricular septal defect	No	No	No
1-00841	Trio	MedExome	HiSeq	F	European	No	0	0	No	LVO	Bicommissural aortic valve | Left aortic arch with normal branching pattern | Tubular hypoplasia of aorta with coarctation	No	Yes	No
1-00844	Trio	MedExome	HiSeq	F	European	No	0	0	No	OTH	{S,D,S} | Hypoplastic right ventricle (subnormal cavity volume) | Left aortic arch with normal branching pattern | Single ventricle, left; double inlet left ventricle | Straddling tricuspid valve | Ventricular septal defect	No	No	Yes
1-00868	Trio	MedExome	HiSeq	M	European	Yes	3.69401	0.00102053	Yes	CTD	{S,L,L} | Double outlet left ventricle | Left aortic arch | Pulmonary stenosis | Ventricular septal defect	No	No	No
1-00871	Trio	MedExome	HiSeq	M	European	No	0	0	No	CTD	Atrial septal defect, secundum | Congenital tricuspid valve abnormality | Pulmonary atresia, intact ventricular septum | Tricuspid regurgitation	No	No	Yes
1-00876	Trio	MedExome	HiSeq	M	European	No	0.0965788	0	No	OTH	Tricuspid atresia with pulmonary stenosis or small VSD (Type IB)	No	No	Yes
1-00903	Trio	MedExome	HiSeq	F	European	No	0	0	No	OTH (AVC)	Balanced transitional atrioventricular canal	No	No	No
1-00943	Trio	MedExome	HiSeq	M	European	No	0	0	No	CTD	Hypoplastic mitral valve | Mitral stenosis, parachute mitral valve | Parachute mitral valve | Patent foramen ovale | Ventricular septal defect, subpulmonary or conal	No	Yes	No
1-00951	Trio	MedExome	HiSeq	F	European	No	0	0	No	OTH	Atrial septal defect, secundum | Hypoplastic pulmonary annulus | Hypoplastic right ventricle (subnormal cavity volume) | Pulmonary stenosis, subvalvar | Tricuspid atresia with pulmonary stenosis or small VSD (Type IB) | Ventricular septal defect, muscular | Ventricular septal defect, single	No	No	Yes
1-00965	Trio	MedExome	HiSeq	F	European	No	0.0235018	0	No	OTH	Atrial septal defect, secundum | Cor triatriatum dexter | Excessive myocardial trabeculation or noncompaction | Hypoplastic right ventricle (subnormal cavity volume) | Pulmonary atresia congenital | Tricuspid atresia | Ventricular septal defect, muscular	No	No	Yes
1-01009	Trio	MedExome	HiSeq	F	European	No	0	0	No	LVO	Aberrant right subclavian artery | Aortic arch hypoplasia | Left aortic arch | Parachute mitral valve | Ventricular septal defect, multiple | Ventricular septal defect, muscular | Ventricular septal defect, subpulmonary or conal	No	Yes	No
1-01011	Trio	MedExome	HiSeq	F	European	No	0.805411	0	No	OTH (AVC)	Atrial septal defect, secundum | Hypoplastic right ventricle (subnormal cavity volume) | Malaligned atrial septum (double outlet right atrium) | Transitional common AV canal | Unbalanced transitional atrioventricular canal, left dominant | Ventricular septal defect, muscular | Ventricular septal defect, muscular posterior (inlet)	No	No	No
1-01018	Trio	MedExome	HiSeq	F	European	Yes	0	0	No	D-TGA	D-loop transposition of the great arteries with intact ventricular septum	Yes	No	No
1-01038	Trio	MedExome	HiSeq	F	European	No	0	0	No	OTH (AVC)	Complete common atrioventricular canal | Hypoplastic left ventricle (subnormal cavity volume) | Left superior vena cava connecting to the coronary sinus | Patent foramen ovale | Unbalanced complete atrioventricular canal, right dominant | Ventricular septal defect, muscular posterior (inlet) | Ventricular septal defect, single	No	No	No
1-01124	Trio	MedExome	HiSeq	M	European	No	0	0	No	LVO (HLHS)	Aortic stenosis - valvar | Endocardial fibroelastosis | Hypoplastic aortic annulus | Hypoplastic left ventricle (subnormal cavity volume) | Hypoplastic mitral valve | Mitral stenosis, valvar | Patent foramen ovale	No	Yes	No
1-01149	Trio	MedExome	HiSeq	M	European	No	0	0	No	OTH	Holmes heart (double inlet left ventricle with normally related great arteries) | Patent foramen ovale | Single ventricle, left; double inlet left ventricle	No	No	No
1-01152	Trio	MedExome	HiSeq	F	European	No	0	0	No	CTD	Aortic arch hypoplasia | Aortic valve position relative to the pulmonary valve, right and anterior | Atrial septal defect | Double outlet right ventricle, ventricular defect committed to pulmonary artery	Yes	No	No
1-01153	Trio	MedExome	HiSeq	M	European	No	0	0	No	D-TGA	Bicuspid pulmonary valve | D-loop transposition of the great arteries with ventricular septal defect | Hypoplastic aortic annulus | Hypoplastic right ventricle (subnormal cavity volume) | Left aortic arch with normal branching pattern | Tricuspid atresia with d-loop TGA and no pulmonary stenosis (Type IIC) | Ventricular septal defect	Yes	No	No
1-01193	Trio	MedExome	HiSeq	F	European	No	0	0	No	CTD	Dysplastic tricuspid valve | Patent foramen ovale | Pulmonary atresia, intact ventricular septum	No	No	Yes
1-01254	Trio	MedExome	HiSeq	M	European	No	0	0	No	LVO	Aortic stenosis - valvar | Bicommissural aortic valve, right-left fusion | Coarctation off the aorta | Left aortic arch with normal branching pattern	No	Yes	No
1-01309	Trio	MedExome	HiSeq	M	European	No	0	0	No	LVO	Bicommissural aortic valve, right-non fusion | Coarctation of the aorta, simple (isolated) | Left aortic arch with normal branching pattern	No	Yes	No
1-01317	Trio	MedExome	HiSeq	M	European	No	3.62644	0.00100186	Yes	OTH	Atrial septal defect, secundum | Concordant ventriculoarterial connection | Univentricular, absent right atrioventricular connection | Ventricular septal defect	No	No	No
1-01325	Trio	MedExome	HiSeq	M	European	No	0	0	No	OTH	Hypoplastic left pulmonary artery | Hypoplastic right ventricle (subnormal cavity volume) | Patent foramen ovale | Pulmonary atresia congenital | Tricuspid atresia with pulmonary atresia (Type 1A) | Ventricular septal defect, subpulmonary or conal	No	No	Yes
1-01364	Trio	MedExome	HiSeq	F	European	No	0.418839	0	No	LVO	Atrial septal defect, secundum | Bicuspid pulmonary valve | Hypoplastic pulmonary annulus | Left aortic arch with normal branching pattern | Pulmonary stenosis, right | Pulmonary stenosis, supravalvar | Pulmonary stenosis, valvar	No	Yes	No
1-01416	Trio	MedExome	HiSeq	M	European	No	0	0	No	CTD	Hypoplastic right ventricle (subnormal cavity volume) | Patent foramen ovale | Pulmonary atresia, intact ventricular septum	No	No	Yes
1-01441	Trio	MedExome	HiSeq	F	European	No	0	0	No	LVO	Coarctation of the aorta, simple (isolated) | Hypoplastic aortic annulus | Left aortic arch with unknown branching pattern | Ventricular septal defect, membranous | Ventricular septal defect, multiple | Ventricular septal defect, muscular	No	Yes	No
1-01468	Trio	MedExome	HiSeq	F	European	No	0	0	No	OTH (AVC)	Atrial septal defect, secundum | Balanced complete atrioventricular canal | Hypoplastic left ventricle (subnormal cavity volume) | Tubular hypoplasia of the aortic arch	No	No	No
1-01487	Trio	MedExome	HiSeq	F	European	No	0	0	No	CTD	Atrial septal defect | Dilated left pulmonary artery | Dilated right pulmonary artery | Dysplastic (absent) pulmonary valve syndrome (tetralogy of Fallot with absent pulmonary valve syndrome) | Pulmonary regurgitation | Pulmonary stenosis | Ventricular septal defect, malalignment | Ventricular septal defect, single	No	No	No
1-01500	Trio	MedExome	HiSeq	F	European	No	0	0	No	OTH	Aortic arch hypoplasia | Coarctation off the aorta | D-loop transposition of the great arteries | Hypoplastic right ventricle (subnormal cavity volume) | Restrictive bulboventricular foramen | Single ventricle, left; double inlet left ventricle | Ventricular septal defect	Yes	Yes	No
1-01541	Trio	MedExome	HiSeq	M	European	No	0	0	No	OTH	Single ventricle, left; double inlet left ventricle	No	No	No
1-01556	Trio	MedExome	HiSeq	M	European	No	0	0	No	CTD	{S,L,L} | Biventricular, discordant atrioventricular connection | Discordant ventriculoarterial connection | Pulmonary stenosis	No	No	No
1-01595	Trio	MedExome	HiSeq	M	European	No	0	0	No	LVO	Bicommissural aortic valve, right-left fusion | Coarctation of the aorta, simple (isolated) | Left aortic arch with normal branching pattern	No	Yes	No
1-01634	Trio	MedExome	HiSeq	F	European	Yes	5.59799	0.00154654	Yes	CTD	Congenital coronary anomaly | Hypoplastic right ventricle (subnormal cavity volume) | Pulmonary atresia, intact ventricular septum | Single ventricle comprised of mostly left ventricle	No	No	Yes
1-01666	Trio	MedExome	HiSeq	F	European	No	0	0	No	LVO	Aortic arch hypoplasia | Ventricular septal defect, malalignment | Ventricular septal defect, subpulmonary or conal	No	Yes	No
1-01678	Trio	MedExome	HiSeq	F	European	Yes	0	0	No	OTH (AVC)	Left aortic arch with normal branching pattern | Ostium primum atrial septal defect, balanced	No	No	No
1-01766	Trio	MedExome	HiSeq	M	European	No	0	0	No	D-TGA	{S,D,D} | Circumflex from right coronary in d-loop transposition of the great arteries | D-loop transposition of the great arteries with intact ventricular septum | Left aortic arch with normal branching pattern	Yes	No	No
1-01767	Trio	MedExome	HiSeq	F	European	No	0.552576	0	No	OTH (AVC)	Atrial septal defect, secundum | Cleft mitral valve | Left aortic arch with normal branching pattern | Ostium primum atrial septal defect	No	Yes	No
1-01798	Trio	MedExome	HiSeq	F	European	No	0	0	No	CTD	Coarctation off the aorta | Discontinuity of pulmonary arteries | Left pulmonary artery abnormality | Right aortic arch left ligament | Right aortic arch with mirror image branching pattern	No	Yes	No
1-01804	Trio	MedExome	HiSeq	F	European	No	0	0	No	LVO (HLHS)	Atrial septal defect, secundum | Coarctation off the aorta | Hypoplastic aortic annulus | Hypoplastic left ventricle (subnormal cavity volume) | Transverse arch obstruction | Ventricular septal defect, muscular, trabecular, apical	No	Yes	No
1-01818	Trio	MedExome	HiSeq	M	European	No	0.742914	0	No	LVO	Aortic stenosis - valvar | Bicommissural aortic valve, right-left fusion | Dilated aortic root | Patent ductus arteriosus	No	Yes	No
1-01837	Trio	MedExome	HiSeq	F	European	No	0	0	No	CTD	Hypoplastic right ventricle (subnormal cavity volume) | Hypoplastic tricuspid valve | Left aortic arch with normal branching pattern | Pulmonary atresia, intact ventricular septum | Pulmonary atresia,valvar	No	No	Yes
1-01845	Trio	MedExome	HiSeq	F	European	No	0	0	No	CTD	Interrupted aortic arch type c | Ventricular septal defect with interrupted aortic arch	No	No	No
1-01851	Trio	MedExome	HiSeq	M	European	Yes	0	0	No	OTH (AVC)	Balanced complete atrioventricular canal | Coarctation off the aorta | Pulmonary arterial disease	No	Yes	No
1-01861	Trio	MedExome	HiSeq	M	European	No	0	0	No	D-TGA	Circumflex from right coronary in d-loop transposition of the great arteries | D-loop transposition of the great arteries with ventricular septal defect	Yes	No	No
1-01873	Trio	MedExome	HiSeq	F	European	No	0	0	No	CTD	Hypoplastic right ventricle (subnormal cavity volume) | Pulmonary atresia, intact ventricular septum	No	No	Yes
1-01893	Trio	MedExome	HiSeq	M	European	No	0	0	No	LVO	Coarctation off the aorta	No	Yes	No
1-01895	Trio	MedExome	HiSeq	F	European	No	1.64748	0	No	OTH	Left superior vena cava connecting to the right atrium | Partially anomalous pulmonary veins | Sinus venosus septal defect, superior type	No	No	No
1-01911	Trio	MedExome	HiSeq	M	European	No	0	0	No	D-TGA	{S,D,D} | Bicuspid pulmonary valve | D-loop transposition of the great arteries with intact ventricular septum | Left aortic arch with normal branching pattern | Usual coronary arteries for d-loop transposition of the great arteries	Yes	No	No
1-01923	Trio	MedExome	HiSeq	M	European	No	0	0	No	CTD	Biventricular, discordant atrioventricular connection | Double outlet ventriculoarterial connection | Dysplastic tricuspid valve | Restrictive patent foramen ovale | Tricuspid regurgitation | Ventricular septal defect, single	No	No	No
1-01936	Trio	MedExome	HiSeq	M	European	No	0	0	No	LVO	Aortic stenosis - valvar | Bicommissural aortic valve | Coronary artery anomaly, left	No	Yes	No
1-01945	Trio	MedExome	HiSeq	M	European	No	0.528553	0	No	D-TGA	D-loop transposition of the great arteries | D-loop transposition of the great arteries with ventricular septal defect | Usual coronary arteries for d-loop transposition of the great arteries | Ventricular septal defect, single | Ventricular septal defect, subpulmonary or conal	Yes	No	No
1-01963	Trio	MedExome	HiSeq	M	European	Yes	1.68907	0	No	OTH (AVC)	Aortic arch hypoplasia | Cleft mitral valve | Unbalanced transitional atrioventricular canal, right dominant	No	Yes	No
1-01972	Trio	MedExome	HiSeq	M	European	Yes	0	0	No	OTH (AVC)	Atrial septal defect, secundum | Cleft mitral valve with regurgitation | Ostium primum atrial septal defect, balanced	No	Yes	No
1-02024	Trio	MedExome	HiSeq	F	European	No	0	0	No	LVO (HLHS)	Bicommissural aortic valve | Hypoplastic aortic annulus | Hypoplastic left ventricle (subnormal cavity volume) | Hypoplastic mitral valve | Left aortic arch with normal branching pattern | Left superior vena cava connecting to the coronary sinus | Right superior vena cava connecting to the right atrium | Shones syndrome (aupramitral, mitral , and subarotic stenosis with coarctation) | Supravalvar…	No	Yes	No
1-02030	Trio	MedExome	HiSeq	M	European	No	0	0	No	CTD	Atrial septal defect | Hypoplastic right ventricle (subnormal cavity volume) | Pulmonary atresia, intact ventricular septum	No	No	Yes
1-02035	Trio	MedExome	HiSeq	F	European	No	0.798648	0	No	LVO (HLHS)	Aortic arch hypoplasia | Aortic stenosis - valvar | Coarctation off the aorta | Hypoplastic left heart syndrome | Left superior vena cava connecting to the right atrium | Mitral stenosis, valvar | Patent foramen ovale | Ventricular septal defect, membranous	No	Yes	No
1-02042	Trio	MedExome	HiSeq	F	Undetermined	No	0.482199	0	No	CTD	Pulmonary atresia, intact ventricular septum | Single ventricle	No	No	Yes
1-02046	Trio	MedExome	HiSeq	M	European	No	0	0	No	D-TGA	D-loop transposition of the great arteries with ventricular septal defect | Pulmonary atresia congenital | Right aortic arch with unknown branching pattern	Yes	No	No
1-02054	Trio	MedExome	HiSeq	F	European	No	1.52242	0	No	CTD	{S,L,L} | Aortic valve position relative to the pulmonary valve, left and anterior | Pulmonary stenosis, subvalvar | Pulmonary stenosis, valvar | Single ventricle, left; double inlet left ventricle | Univentricular, double inlet atrioventricular connection	No	No	No
1-02146	Trio	MedExome	HiSeq	M	European	No	0.699751	0	No	LVO	Hypoplastic aortic isthmus | Left superior vena cava connecting to the coronary sinus | Left superior vena cava, non-communicating with right superior vena cava | Ventricular septal defect, membranous	No	Yes	No
1-02150	Trio	MedExome	HiSeq	M	European	No	0	0	No	CTD	Pulmonary atresia, intact ventricular septum	No	No	Yes
1-02154	Trio	MedExome	HiSeq	M	European	No	2.71252	0.000749377	No	OTH (AVC)	Balanced complete atrioventricular canal	No	No	No
1-02156	Trio	MedExome	HiSeq	F	European	Yes	4.44451	0.00122787	Yes	CTD	Dysplastic pulmonary valve | Hypoplastic right ventricle (subnormal cavity volume) | Left superior vena cava connecting to the coronary sinus | Pulmonary stenosis, valvar | Single ventricle, left; double inlet left ventricle	No	No	No
1-02175	Trio	MedExome	HiSeq	F	European	No	0	0	No	OTH	Ebsteins disease | Patent foramen ovale | Right atrial dilatation	No	No	Yes
1-02179	Trio	MedExome	HiSeq	F	European	No	0	0	No	OTH (AVC)	Common AV valve | Ostium primum atrial septal defect, balanced	No	No	No
1-02187	Trio	MedExome	HiSeq	F	European	Yes	0	0	No	LVO (HLHS)	Aortic arch hypoplasia | Hypoplastic left ventricle (subnormal cavity volume) | Hypoplastic mitral valve | Left aortic arch | Left superior vena cava connecting to the coronary sinus | Ventricular septal defect, ECD type	No	Yes	No
1-02193	Trio	MedExome	HiSeq	M	European	No	0	0	No	D-TGA	Circumflex from right coronary in d-loop transposition of the great arteries | Double outlet right ventricle, Taussig-Bing | Hypoplastic right ventricle (subnormal cavity volume) | Left aortic arch with normal branching pattern | Ventricular septal defect, subpulmonary or conal	Yes	No	No
1-02203	Trio	MedExome	HiSeq	F	European	No	0	0	No	D-TGA	Atrial septal defect | D-loop transposition of the great arteries with ventricular septal defect | Discordant ventriculoarterial connection | Ventricular septal defect, multiple	Yes	No	No
1-02205	Trio	MedExome	HiSeq	F	European	Yes	0	0	No	LVO	Coarctation off the aorta | Sino-septal defect | Ventricular septal defect, multiple | Ventricular septal defect, muscular	No	Yes	No
1-02219	Trio	MedExome	HiSeq	M	European	No	0.535599	0	No	LVO (HLHS)	Bicommissural aortic valve, right-left fusion | Coarctation off the aorta | Hypoplastic aortic isthmus | Hypoplastic left ventricle (subnormal cavity volume) | Multiple atrial septal defects | Parachute mitral valve | Ventricular septal defect, membranous	No	Yes	No
1-02234	Trio	MedExome	HiSeq	M	European	No	0	0	No	OTH (AVC)	Aortic arch hypoplasia | Hypoplastic left ventricle (subnormal cavity volume) | Left aortic arch with normal branching pattern | Unbalanced transitional atrioventricular canal, right dominant	No	No	No
1-02266	Trio	MedExome	HiSeq	F	European	Yes	2.05485	0.000567685	No	OTH	Tricuspid atresia with no pulmonary stenosis and large VSD (Type IC) | Ventricular septal defect, multiple | Ventricular septal defect, muscular	No	No	Yes
1-02267	Trio	MedExome	HiSeq	F	European	No	0	0	No	LVO	Coarctation off the aorta | Hypoplastic aortic annulus | Hypoplastic aortic isthmus | Left superior vena cava connecting to the coronary sinus | Ventricular septal defect, membranous	No	Yes	No
1-02316	Trio	MedExome	HiSeq	M	European	Yes	0	0	No	D-TGA	D-loop transposition of the great arteries with ventricular septal defect and left ventricular outflow tract obstruction | Patent foramen ovale | Pulmonary stenosis, valvar | Usual coronary arteries for d-loop transposition of the great arteries	Yes	No	No
1-02317	Trio	MedExome	HiSeq	M	European	No	0	0	No	LVO	Coarctation off the aorta | Ventricular septal defect, membranous | Ventricular septal defect, multiple | Ventricular septal defect, muscular	No	Yes	No
1-02365	Trio	MedExome	HiSeq	M	European	No	0	0	No	LVO	Aortic stenosis - valvar | Subaortic stenosis. tunnel type	No	Yes	No
1-02370	Trio	MedExome	HiSeq	F	European	No	0	0	No	LVO	Aortic arch hypoplasia | Atrial septal defect, secundum | Bicommissural aortic valve | Ventricular septal defect, muscular	No	Yes	No
1-02377	Trio	MedExome	HiSeq	M	European	No	0	0	No	OTH (AVC)	Bicommissural aortic valve, right-left fusion | Coarctation off the aorta | Hypoplastic left ventricle (subnormal cavity volume) | Hypoplastic mitral valve | Patent foramen ovale | Unbalanced complete atrioventricular canal, right dominant | Ventricular septal defect, multiple | Ventricular septal defect, muscular, trabecular, anterior	No	Yes	No
1-02382	Trio	MedExome	HiSeq	M	European	No	0	0	No	CTD	Pulmonary atresia congenital | Pulmonary atresia, intact ventricular septum	No	No	Yes
1-02425	Trio	MedExome	HiSeq	M	European	No	0.072415	0	No	LVO	Bicommissural aortic valve, right-left fusion | Coarctation off the aorta | Ventricular septal defect, multiple | Ventricular septal defect, muscular	No	Yes	No
1-02434	Trio	MedExome	HiSeq	M	European	No	0	0	No	LVO (HLHS)	Aortic stenosis - subvalvar | Coarctation off the aorta | Congenital mitral valve abnormality | Hypoplastic aortic annulus | Hypoplastic aortic isthmus | Hypoplastic left ventricle (subnormal cavity volume) | Unicommissural aortic valve | Ventricular septal defect, membranous	No	Yes	No
1-02445	Trio	MedExome	HiSeq	F	European	No	0	0	No	D-TGA	D-loop transposition of the great arteries | Single left coronary in d-loop transposition of the great arteries	Yes	No	No
1-02449	Trio	MedExome	HiSeq	M	European	No	1.22878	0	No	CTD	{S,D,D} | Aortic arch hypoplasia | Double outlet right ventricle, Taussig-Bing | Left aortic arch with normal branching pattern | Single coronary from the right facing cusp | Ventricular septal defect, malalignment	Yes	No	No
1-02455	Trio	MedExome	HiSeq	F	European	No	0	0	No	OTH (ASD)	Aneurysm of septum primum | Aneurysm of septum primum | Atrial septal defect, secundum | Left aortic arch with normal branching pattern	No	No	No
1-02460	Trio	MedExome	HiSeq	M	European	No	0	0	No	CTD	Hypoplastic right ventricle (subnormal cavity volume) | Patent foramen ovale | Pulmonary atresia congenital | Right ventricular dependent coronary circulation | Tricuspid stenosis	No	No	Yes
1-02496	Trio	MedExome	HiSeq	F	European	No	0	0	No	LVO	Atrial septal defect, secundum | Left-sided patent ductus arteriosus | Tubular hypoplasia of aorta with coarctation | Ventricular septal defect, malalignment | Ventricular septal defect, muscular outlet	No	Yes	No
1-02580	Trio	MedExome	HiSeq	M	European	No	0.232464	0	No	LVO	Bicommissural aortic valve, right-left fusion | Coarctation off the aorta | Left aortic arch with normal branching pattern	No	Yes	No
1-02588	Trio	MedExome	HiSeq	M	European	No	0.00453903	0	No	LVO	Aortic arch hypoplasia | Bicommissural aortic valve, right-left fusion | Left aortic arch with normal branching pattern | Ventricular septal defect, multiple | Ventricular septal defect, muscular	No	Yes	No
1-02634	Trio	MedExome	HiSeq	M	European	No	0.549811	0	No	OTH	Holmes heart (double inlet left ventricle with normally related great arteries) | Univentricular, double inlet atrioventricular connection | Ventricular septal defect restrictive	No	No	No
1-02670	Trio	MedExome	HiSeq	M	European	No	1.44278	0	No	OTH	Atrial septal defect, secundum | Hypoplastic right ventricle (subnormal cavity volume) | Mitral valve abnormality | Tricuspid atresia with no pulmonary stenosis and large VSD (Type IC)	No	Yes	Yes
1-02672	Trio	MedExome	HiSeq	M	European	No	1.11119	0	No	OTH	Atrial septal defect | Partially anomalous pulmonary veins | Sinus venosus septal defect, superior type	No	No	No
1-02677	Trio	MedExome	HiSeq	F	European	No	0	0	No	D-TGA	Aberrant right subclavian artery | Aortic valve position relative to the pulmonary valve, anterior | D-loop transposition of the great arteries with intact ventricular septum | Right aortic arch with abnormal branching pattern | Usual coronary arteries for d-loop transposition of the great arteries	Yes	No	No
1-02689	Trio	MedExome	HiSeq	M	European	Yes	1.78109	0	No	OTH (AVC)	Balanced transitional atrioventricular canal | Complete common atrioventricular canal, Rastelli type a | Ostium primum atrial septal defect, balanced | Ventricular septal defect, ECD type	No	No	No
1-02699	Trio	MedExome	HiSeq	M	European	No	0	0	No	LVO	Atrial septal defect, secundum | Hypoplastic aortic annulus | Hypoplastic mitral valve | Malpositioned atrial septum (with or without PAPVC) | Tubular hypoplasia of aorta with coarctation | Ventricular septal defect, membranous	No	Yes	No
1-02721	Trio	MedExome	HiSeq	M	European	No	3.85101	0.0010639	Yes	D-TGA	D-loop transposition of the great arteries with intact ventricular septum | Pulmonary stenosis, valvar | Restrictive patent foramen ovale	Yes	No	No
1-02723	Trio	MedExome	HiSeq	F	European	No	0.136906	0	No	LVO	Atrial septal defect, secundum | Bicommissural aortic valve, right-left fusion | Right ventricular volume overload	No	Yes	No
1-02754	Trio	MedExome	HiSeq	M	European	No	0	0	No	D-TGA	D-loop transposition of the great arteries with intact ventricular septum	Yes	No	No
1-02760	Trio	MedExome	HiSeq	F	European	No	0	0	No	LVO	Aortic stenosis - valvar | Bicommissural aortic valve | Left aortic arch with normal branching pattern	No	Yes	No
1-02775	Trio	MedExome	HiSeq	F	European	No	0	0	No	D-TGA	Atrial septal defect, secundum | D-loop transposition of the great arteries with intact ventricular septum | Left aortic arch with normal branching pattern | Multiple aortopulmonary collateral arteries | Usual coronary arteries for d-loop transposition of the great arteries	Yes	No	No
1-02789	Trio	MedExome	HiSeq	M	European	No	0.397376	0	No	CTD	Hypoplastic pulmonary annulus | Hypoplastic right ventricle (subnormal cavity volume) | Patent foramen ovale | Pulmonary atresia, intact ventricular septum	No	No	Yes
1-02820	Trio	MedExome	HiSeq	M	European	No	0.274424	0	No	CTD	Aortico-pulmonary window | Atrial septal defect, secundum | Left pulmonary artery stenosis, central | Superior-inferior ventricles (upstairs-downstairs ventricles)	No	No	No
1-02837	Trio	MedExome	HiSeq	M	European	No	0	0	No	LVO	Bicommissural aortic valve, right-left fusion | Coarctation off the aorta | Hypoplastic aortic isthmus | Multiple atrial septal defects	No	Yes	No
1-02860	Trio	MedExome	HiSeq	F	European	No	6.34934	0.00752382	Yes	LVO	Aortic stenosis, subvalvar, discrete, membraneous | Coarctation off the aorta | Ventricular septal defect, malalignment | Ventricular septal defect, subpulmonary or conal	No	Yes	No
1-02873	Trio	MedExome	HiSeq	M	European	No	0	0	No	D-TGA	Atypical cleft of mitral valve | D-loop transposition of the great arteries | Double outlet right ventricle, ventricular defect committed to pulmonary artery | Left aortic arch with abnormal branching pattern | Tubular hypoplasia of aorta with coarctation	Yes	Yes	No
1-02876	Trio	MedExome	HiSeq	F	European	No	0	0	No	LVO (HLHS)	Aberrant right subclavian artery | Aortic stenosis - valvar | Atrial septal defect, secundum | Bicommissural aortic valve | Hypoplastic aortic annulus | Hypoplastic left ventricle (subnormal cavity volume) | Left aortic arch with abnormal branching pattern | Mitral atresia | Tubular hypoplasia of aorta with coarctation | Ventricular septal defect, muscular	No	Yes	No
1-02892	Trio	MedExome	HiSeq	F	European	No	0	0	No	CTD	Hypoplastic right ventricle (subnormal cavity volume) | Left aortic arch with unknown branching pattern | Patent foramen ovale | Pulmonary atresia, intact ventricular septum	No	No	Yes
1-02938	Trio	MedExome	HiSeq	F	European	No	0	0	No	LVO	Bicommissural aortic valve | Coarctation off the aorta	No	Yes	No
1-02958	Trio	MedExome	HiSeq	F	European	No	2.60085	0.000718528	No	CTD	Aberrant left subclavian artery | Atrial septal defect, secundum | Crossed pulmonary arteries | Truncus arteriosus | Truncus arteriosus type I (main pulmonary artery present) | Ventricular septal defect, single	No	No	No
1-02972	Trio	MedExome	HiSeq	F	European	No	0	0	No	LVO	Coarctation of the aorta, simple (isolated) | Ventricular septal defect, muscular	No	Yes	No
1-02980	Trio	MedExome	HiSeq	F	European	No	1.17836	0	No	CTD	Atrial septal defect, secundum | Hypoplastic left pulmonary artery | Hypoplastic right ventricle (subnormal cavity volume) | Hypoplastic tricuspid valve | Pulmonary stenosis, subvalvar | Pulmonary stenosis, valvar | Subaortic conus | Tricuspid stenosis | Ventricular septal defect	No	No	Yes
1-03013	Trio	MedExome	HiSeq	M	European	No	0	0	No	D-TGA	Aortic valve position relative to the pulmonary valve, left and anterior | Double outlet right ventricle, ventricular defect committed to aorta | Pulmonary stenosis, subvalvar | Ventricular septal defect, multiple | Ventricular septal defect, muscular	Yes	No	No
1-03042	Trio	MedExome	HiSeq	M	European	No	0	0	No	OTH (ASD)	Atrial septal defect, secundum | Hypoplastic descending aorta | Left aortic arch with normal branching pattern	No	No	No
1-03045	Trio	MedExome	HiSeq	M	European	No	0.860317	0	No	LVO	Aortic stenosis - supravalvar	No	Yes	No
1-03046	Trio	MedExome	HiSeq	F	European	No	0	0	No	CTD	{S,D,D} | Bilateral subarterial conus | Double outlet right ventricle, ventricular defect committed to aorta | Left aortic arch with normal branching pattern | Ventricular septal defect, malalignment | Ventricular septal defect, muscular	Yes	No	No
1-03054	Trio	MedExome	HiSeq	M	European	No	0	0	No	CTD	Aortic valve position relative to the pulmonary valve, left and posterior | Coarctation off the aorta | Double outlet right ventricle	Yes	Yes	No
1-03100	Trio	MedExome	HiSeq	F	European	No	0	0	No	LVO	Bicommissural aortic valve | Coarctation off the aorta | Mitral valve abnormality	No	Yes	No
1-03112	Trio	MedExome	HiSeq	F	European	No	0	0	No	OTH	Holmes heart (double inlet left ventricle with normally related great arteries) | Left aortic arch with normal branching pattern | Single ventricle, left; double inlet left ventricle | Ventricular septal defect	No	No	No
1-03117	Trio	MedExome	HiSeq	M	European	No	0	0	No	CTD	Dilated right pulmonary artery | Dysplastic (absent) pulmonary valve syndrome (tetralogy of Fallot with absent pulmonary valve syndrome) | Patent foramen ovale | Pulmonary regurgitation | Pulmonary stenosis, valvar | Ventricular septal defect, malalignment | Ventricular septal defect, single	No	No	No
1-03126	Trio	MedExome	HiSeq	M	European	No	0.779997	0	No	CTD	Hypoplastic right ventricle (subnormal cavity volume) | Pulmonary atresia, intact ventricular septum	No	No	Yes
1-03138	Trio	MedExome	HiSeq	M	European	No	0	0	No	D-TGA	D-loop transposition of the great arteries with ventricular septal defect	Yes	No	No
1-03148	Trio	MedExome	HiSeq	F	European	No	0	0	No	CTD	Atrial septal defect | Coarctation off the aorta | Hypoplastic right ventricle (subnormal cavity volume) | Right sided atrioventricular valve atresia | Ventricular septal defect, membranous	No	Yes	No
1-03154	Trio	MedExome	HiSeq	M	European	No	1.34889	0	No	LVO (HLHS)	Atrial septal defect, secundum | Hypoplastic left ventricle (subnormal cavity volume) | Hypoplastic mitral valve | Parachute mitral valve | Tubular hypoplasia of aorta with coarctation | Ventricular septal defect, membranous	No	Yes	No
1-03159	Trio	MedExome	HiSeq	F	European	No	0	0	No	CTD	Aberrant right subclavian artery | Atrial septal defect, secundum | Left aortic arch with abnormal branching pattern	No	No	No
1-03174	Trio	MedExome	HiSeq	F	European	No	0	0	No	OTH (ASD)	Atrial septal defect	No	No	No
1-03188	Trio	MedExome	HiSeq	F	European	No	0	0	No	CTD	Coarctation off the aorta | Patent foramen ovale | Ventricular septal defect, membranous | Ventricular septal defect, muscular, trabecular, apical	No	Yes	No
1-03193	Trio	MedExome	HiSeq	M	European	No	0	0	No	CTD	{S,D,L} | Bilateral subarterial conus | Double outlet right ventricle | Hypoplastic left ventricle (subnormal cavity volume) | Straddling right sided atrioventricular valve | Superior-inferior ventricles (upstairs-downstairs ventricles) | Ventricular septal defect, malalignment	Yes	No	No
1-03254	Trio	MedExome	HiSeq	F	European	No	0	0	No	LVO	Aortic stenosis - valvar | Bicommissural aortic valve, right-left fusion	No	Yes	No
1-03257	Trio	MedExome	HiSeq	M	European	No	0	0	No	LVO (HLHS)	Aortic arch hypoplasia | Bicommissural aortic valve | Hypoplastic left ventricle (subnormal cavity volume) | Multiple atrial septal defects | Parachute mitral valve | Tubular hypoplasia of aorta with coarctation | Ventricular septal defect, muscular	No	Yes	No
1-03283	Trio	MedExome	HiSeq	F	European	No	0	0	No	LVO	Coarctation of the aorta, simple (isolated) | Left aortic arch with normal branching pattern | Patent ductus arteriosus restrictive	No	Yes	No
1-03294	Trio	MedExome	HiSeq	M	European	No	0	0	No	OTH (AVC)	Aortic arch hypoplasia | Aortic stenosis, subvalvar, atypical | Cleft mitral valve with regurgitation | Coarctation of the aorta, simple (isolated) | Left aortic arch with normal branching pattern | Ostium primum atrial septal defect, balanced | Patent foramen ovale	No	Yes	No
1-03325	Trio	MedExome	HiSeq	F	European	No	0	0	No	LVO	Congenital mitral valve abnormality | Mitral stenosis | Ventricular septal defect, multiple | Ventricular septal defect, muscular	No	Yes	No
1-03338	Trio	MedExome	HiSeq	F	European	No	0	0	No	OTH (AVC)	Aortic atresia | Hypoplastic left ventricle (subnormal cavity volume) | Ostium primum atrial septal defect | Tubular hypoplasia of aorta with coarctation | Unbalanced transitional atrioventricular canal, right dominant	No	Yes	No
1-03344	Trio	MedExome	HiSeq	M	European	No	0	0	No	CTD	Hypoplastic right ventricle (subnormal cavity volume) | Hypoplastic tricuspid valve | Patent foramen ovale | Pulmonary atresia, intact ventricular septum	No	No	Yes
1-03374	Trio	MedExome	HiSeq	F	European	No	0.95035	0	No	OTH	Left aortic arch with normal branching pattern | Tricuspid atresia with no pulmonary stenosis and large VSD (Type IC) | Ventricular septal defect, muscular	No	No	Yes
1-03433	Trio	MedExome	HiSeq	M	European	Yes	5.92698	0.00223751	Yes	CTD	Aortic stenosis - subvalvar | Aortic stenosis - valvar | Aortic stenosis, subvalvar, discrete, membraneous | Bicommissural aortic valve | Coarctation off the aorta | Ventricular septal defect, membranous | Ventricular septal defect, multiple | Ventricular septal defect, muscular	No	Yes	No
1-03435	Trio	MedExome	HiSeq	M	European	No	0	0	No	LVO	Aneurysm, left ventricle | Aneurysm, left ventricle | Aortic stenosis - valvar | Left aortic arch with normal branching pattern | Unicommissural aortic valve | Ventricular septal defect, muscular, trabecular, apical	No	Yes	No
1-03459	Trio	MedExome	HiSeq	M	European	No	0	0	No	CTD	Bicommissural aortic valve | Coarctation of the aorta, simple (isolated) | Left aortic arch with normal branching pattern | Ventricular septal defect, membranous	No	Yes	No
1-03473	Trio	MedExome	HiSeq	M	European	No	1.11788	0	No	OTH (ASD)	Atrial septal abnormality | Atrial septal defect, secundum	No	No	No
1-03479	Trio	MedExome	HiSeq	M	European	No	0	0	No	CTD	Double outlet right ventricle, ventricular defect committed to pulmonary artery | Hypoplastic left ventricle (subnormal cavity volume)	Yes	No	No
1-03482	Trio	MedExome	HiSeq	M	European	No	0.425097	0	No	OTH (AVC)	Cleft mitral valve | Transitional common AV canal | Ventricular septal defect, muscular	No	Yes	No
1-03492	Trio	MedExome	HiSeq	F	European	No	0	0	No	OTH (AVC)	Aortic arch hypoplasia | Atrial septal defect, secundum | Hypoplastic aortic annulus | Hypoplastic aortic isthmus | Hypoplastic left ventricle (subnormal cavity volume) | Unbalanced complete atrioventricular canal, right dominant	No	No	No
1-03517	Trio	MedExome	HiSeq	F	European	No	1.40553	0	No	CTD	Aortic arch hypoplasia | Atrial septal defect, secundum | Ventricular septal defect, muscular, trabecular, anterior | Ventricular septal defect, subpulmonary or conal	No	No	No
1-03573	Trio	MedExome	HiSeq	F	European	No	31.3271	0.0138473	Yes	OTH (AVC)	Atrial septal defect, secundum | Bicommissural aortic valve | Coarctation off the aorta | Transitional common AV canal | Tubular hypoplasia of the aortic arch | Ventricular septal defect, muscular	No	Yes	No
1-03600	Trio	MedExome	HiSeq	F	European	No	0	0	No	CTD	Hypoplastic pulmonary annulus | Hypoplastic right ventricle (subnormal cavity volume) | Hypoplastic tricuspid valve | Patent foramen ovale | Pulmonary atresia, intact ventricular septum | Right ventricular dependent coronary circulation | Right ventricular myocardial sinusoids	No	No	Yes
1-03613	Trio	MedExome	HiSeq	M	European	Yes	4.94551	0.00196457	Yes	OTH (AVC)	Atrioventricular canal (endocardial cushion defect) | Cleft mitral valve | Ostium primum atrial septal defect	No	Yes	No
1-03624	Trio	MedExome	HiSeq	F	European	No	1.72217	0	No	CTD	Atrial septal defect, secundum | Dysplastic pulmonary valve	No	No	No
1-03705	Trio	MedExome	HiSeq	M	European	No	0.398644	0	No	LVO	Aortic arch hypoplasia | Bicommissural aortic valve | Coarctation of the aorta, simple (isolated)	No	Yes	No
1-03707	Trio	MedExome	HiSeq	F	European	No	0.529022	0	No	LVO	Bicommissural aortic valve | Coarctation off the aorta | Left superior vena cava connecting to the coronary sinus	No	Yes	No
1-03806	Trio	MedExome	HiSeq	M	European	No	2.59016	0.000715582	No	D-TGA	Atrial septal defect, secundum | Bicuspid pulmonary valve | D-loop transposition of the great arteries with ventricular septal defect and left ventricular outflow tract obstruction | Posterior deviation infundibular septum | Pulmonary stenosis, subvalvar | Pulmonary stenosis, valvar | Ventricular septal defect, malalignment	Yes	No	No
1-03808	Trio	MedExome	HiSeq	F	European	Yes	0.729782	0	No	LVO (HLHS)	Atrial septal defect, secundum | Bicommissural aortic valve, right-left fusion | Hypoplastic left ventricle (subnormal cavity volume) | Tubular hypoplasia of aorta with coarctation	No	Yes	No
1-03822	Trio	MedExome	HiSeq	M	European	No	0	0	No	LVO	Aortic stenosis - valvar | Bicommissural aortic valve | Left aortic arch with normal branching pattern	No	Yes	No
1-03829	Trio	MedExome	HiSeq	F	European	No	0	0	No	D-TGA	{S,D,D} | D-loop transposition of the great arteries | Double outlet right ventricle | Posterior deviation infundibular septum | Pulmonary stenosis, subvalvar | Pulmonary stenosis, valvar | Ventricular septal defect, malalignment | Ventricular septal defect, multiple | Ventricular septal defect, muscular	Yes	No	No
1-03835	Trio	MedExome	HiSeq	M	European	No	0.523191	0	No	CTD	Aortic stenosis | Aortic stenosis - supravalvar | Bicommissural aortic valve	No	Yes	No
1-03857	Trio	MedExome	HiSeq	M	European	No	1.30709	0	No	CTD	Pulmonary atresia, intact ventricular septum	No	No	Yes
1-03873	Trio	MedExome	HiSeq	F	European	Yes	0.58542	0	No	OTH (AVC)	Aortic stenosis, subvalvar, discrete, membraneous | Balanced complete atrioventricular canal | Tubular hypoplasia of aorta with coarctation	No	Yes	No
1-03896	Trio	MedExome	HiSeq	M	European	No	0.771715	0	No	OTH	Hypoplastic right ventricle (subnormal cavity volume) | Tricuspid atresia with pulmonary stenosis or small VSD (Type IB) | Ventricular septal defect	No	No	Yes
1-03915	Trio	MedExome	HiSeq	F	European	No	0.0326199	0	No	CTD	Hypoplastic right ventricle (subnormal cavity volume) | Left aortic arch with normal branching pattern | Pulmonary atresia, intact ventricular septum | Tricuspid stenosis	No	No	Yes
1-03963	Trio	MedExome	HiSeq	F	European	No	0.339833	0	No	OTH	Tricuspid atresia with pulmonary stenosis or small VSD (Type IB)	No	No	Yes
1-04004	Trio	MedExome	HiSeq	M	European	No	0	0	No	CTD	Dilated aortic root | Dysplastic tricuspid valve | Hypoplastic main pulmonary artery | Hypoplastic right ventricle (subnormal cavity volume) | Hypoplastic tricuspid valve | Left aortic arch with normal branching pattern | Main pulmonary artery occlusion | Pulmonary atresia,valvar | Right ventricular origin of subaortic conus | Ventricular septal defect, ECD type | Ventricular septal defect, malal…	No	No	Yes
1-04067	Trio	MedExome	HiSeq	F	European	No	0	0	No	OTH	{S,L,L} | Hypoplastic right ventricle (subnormal cavity volume) | L-loop transposition of the great arteries | Patent foramen ovale | Pulmonary atresia congenital | Single left coronary in d-loop transposition of the great arteries | Single ventricle, left; double inlet left ventricle | Ventricular septal defect, muscular	Yes	No	No
1-04074	Trio	MedExome	HiSeq	F	European	No	0.302376	0	No	D-TGA	D-loop transposition of the great arteries with ventricular septal defect	Yes	No	No
1-04090	Trio	MedExome	HiSeq	M	European	No	1.21341	0	No	CTD	Coarctation of the aorta, simple (isolated) | Ventricular septal defect, multiple	No	Yes	No
1-04099	Trio	MedExome	HiSeq	M	European	No	0.674791	0	No	CTD	Aortic stenosis and regurgitation (Mixed aortic valve disease) | Unicommissural aortic valve | Ventricular septal defect, membranous	No	Yes	No
1-04130	Trio	MedExome	HiSeq	M	European	No	0.249093	0	No	LVO	Atrial septal defect, secundum | Tubular hypoplasia of aorta with coarctation | Ventricular septal defect, ECD type	No	Yes	No
1-04141	Trio	MedExome	HiSeq	M	European	No	3.07207	0.00147755	Yes	OTH (AVC)	Bicommissural aortic valve | Cleft mitral valve | Coarctation off the aorta | Hypoplastic aortic annulus | Ostium primum atrial septal defect | Ostium primum atrial septal defect, unbalanced | Ventricular septal defect, muscular	No	Yes	No
1-04153	Trio	MedExome	HiSeq	M	European	No	0	0	No	OTH	{S,D,L} | Aneurysm of septum primum | Aneurysm of septum primum | Congenital coronary anomaly | Crisscross atrioventricular valves | Hypoplastic right ventricle (subnormal cavity volume) | Hypoplastic tricuspid valve | Left aortic arch with normal branching pattern | Pulmonary atresia,valvar | Right ventricular origin of subaortic conus | Superior-inferior ventricles (upstairs-downstairs ventricl…	No	No	Yes
1-04194	Trio	MedExome	HiSeq	F	European	No	2.0576	0.000568451	No	OTH	Tricuspid atresia | Ventricular septal defect, multiple | Ventricular septal defect, muscular	No	No	Yes
1-04228	Trio	MedExome	HiSeq	M	European	No	0.911852	0	No	LVO	Bicommissural aortic valve, right-left fusion | Coarctation off the aorta | Left aortic arch with normal branching pattern | Mitral stenosis, valvar	No	Yes	No
1-04238	Trio	MedExome	HiSeq	M	European	No	0	0	No	D-TGA	Aortic arch hypoplasia | Coarctation off the aorta | D-loop transposition of the great arteries | Hypoplastic aortic isthmus | Hypoplastic right ventricle (subnormal cavity volume) | Single ventricle, left; double inlet left ventricle | Ventricular septal defect	Yes	Yes	No
1-04239	Trio	MedExome	HiSeq	M	European	No	0.22435	0	No	D-TGA	{S,D,D} | D-loop transposition of the great arteries | Double outlet right ventricle, ventricular defect uncommitted (remote) | Heart disease | Ventricular septal defect, malalignment | Ventricular septal defect, single	Yes	No	No
1-04240	Trio	MedExome	HiSeq	F	European	No	0	0	No	OTH (AVC)	Coronary artery anomaly, right | Hypoplasia ascending aorta | Hypoplastic aortic annulus | Hypoplastic left ventricle (subnormal cavity volume) | Left aortic arch with normal branching pattern | Ostium primum atrial septal defect, unbalanced, right dominant | Tubular hypoplasia of aorta with coarctation	No	Yes	No
1-04299	Trio	MedExome	HiSeq	F	European	No	0	0	No	CTD	Pulmonary atresia, intact ventricular septum	No	No	Yes
1-04332	Trio	MedExome	HiSeq	M	European	No	0.604612	0	No	LVO	Left aortic arch with normal branching pattern | Mitral stenosis arcade	No	Yes	No
1-04335	Trio	MedExome	HiSeq	M	European	No	1.93181	0	No	OTH (AVC)	Cleft mitral valve | Left aortic arch with normal branching pattern | Ostium primum atrial septal defect, balanced | Patent ductus arteriosus restrictive | Patent foramen ovale	No	Yes	No
1-04343	Trio	MedExome	HiSeq	M	European	No	0.472043	0	No	D-TGA	Bicuspid pulmonary valve | Circumflex from right coronary in d-loop transposition of the great arteries | D-loop transposition of the great arteries with ventricular septal defect | Ventricular septal defect, muscular, trabecular, apical	Yes	No	No
1-04352	Trio	MedExome	HiSeq	M	European	No	1.98629	0	No	CTD	Atrial septal defect, secundum | Right aortic arch with mirror image branching pattern	No	No	No
1-04355	Trio	MedExome	HiSeq	M	European	No	0	0	No	CTD	Bicommissural aortic valve | Coarctation off the aorta | Ventricular septal defect, multiple | Ventricular septal defect, muscular	No	Yes	No
1-04368	Trio	MedExome	HiSeq	M	European	No	0	0	No	D-TGA	D-loop transposition of the great arteries	Yes	No	No
1-04402	Trio	MedExome	HiSeq	M	European	No	0.833764	0	No	CTD	Hypoplastic right ventricle (subnormal cavity volume) | Hypoplastic tricuspid valve | Left aortic arch with normal branching pattern | Pulmonary atresia, intact ventricular septum	No	No	Yes
1-04419	Trio	MedExome	HiSeq	M	European	Yes	3.7235	0.00237691	Yes	D-TGA	D-loop transposition of the great arteries with intact ventricular septum | Left aortic arch with normal branching pattern | Usual coronary arteries for d-loop transposition of the great arteries	Yes	No	No
1-04449	Trio	MedExome	HiSeq	M	European	Yes	1.96773	0	No	OTH	Atrial septal defect, atypical | Left aortic arch with normal branching pattern | Partially anomalous pulmonary veins	No	No	No
1-04465	Trio	MedExome	HiSeq	M	European	No	1.1129	0	No	CTD	Hypoplastic right ventricle (subnormal cavity volume) | Hypoplastic tricuspid valve | Left aortic arch with normal branching pattern | Pulmonary atresia, intact ventricular septum | Pulmonary stenosis, subvalvar | Right ventricular structural abnormality	No	No	Yes
1-04472	Trio	MedExome	HiSeq	M	European	No	0.310494	0	No	LVO	Aortic stenosis | Aortic stenosis - valvar | Unicommissural aortic valve	No	Yes	No
1-04475	Trio	MedExome	HiSeq	F	European	No	0	0	No	CTD	Hypoplastic right ventricle (subnormal cavity volume) | Pulmonary atresia, intact ventricular septum	No	No	Yes
1-04483	Trio	MedExome	HiSeq	M	European	Yes	1.73867	0	No	OTH (AVC)	Aortic arch hypoplasia | Right atrial dilatation | Right ventricular dilation/enlargement | Unbalanced complete atrioventricular canal, right dominant	No	No	No
1-04503	Trio	MedExome	HiSeq	F	European	No	8.87203	0.00624014	Yes	OTH (AVC)	Complete common atrioventricular canal | Double outlet right ventricle, ventricular defect committed to aorta | Pulmonary stenosis, subvalvar	Yes	No	No
1-04504	Trio	MedExome	HiSeq	F	European	No	0.298265	0	No	CTD	Aortic valve position relative to the pulmonary valve, right | Coarctation off the aorta | Double outlet right ventricle, Taussig-Bing | Double outlet ventriculoarterial connection | Hypoplastic aortic annulus	Yes	Yes	No
1-04517	Trio	MedExome	HiSeq	M	European	No	0	0	No	HTX	Hypoplastic right ventricle (subnormal cavity volume) | L-loop corrected transposition of the great arteries {S,L,?} with ventricular septal defect | Left superior vena cava connecting to the coronary sinus | Partially anomalous pulmonary veins | Pulmonary stenosis | Straddling tricuspid valve	Yes	No	No
1-04531	Trio	MedExome	HiSeq	F	European	No	1.20537	0	No	CTD	{S,D,A} | Double outlet right ventricle | Hypoplastic left pulmonary artery | Hypoplastic left ventricle (subnormal cavity volume) | Hypoplastic mitral valve | Hypoplastic right pulmonary artery | Left aortic arch with normal branching pattern | Left superior vena cava connecting to the coronary sinus | Patent foramen ovale | Pulmonary stenosis, subvalvar | Pulmonary stenosis, valvar | Right supe…	Yes	Yes	No
1-04535	Trio	MedExome	HiSeq	F	European	No	0.597306	0	No	OTH (AVC)	Aberrant right subclavian artery | Aortic arch hypoplasia | Hypoplasia ascending aorta | Hypoplastic aortic annulus | Hypoplastic left ventricle (subnormal cavity volume) | Left aortic arch with abnormal branching pattern | Unbalanced complete atrioventricular canal, right dominant	No	No	No
1-04555	Trio	MedExome	HiSeq	F	European	No	1.09419	0	No	OTH	Hypoplastic left pulmonary artery | Hypoplastic main pulmonary artery | Hypoplastic right pulmonary artery | Hypoplastic right ventricle (subnormal cavity volume) | Left aortic arch with normal branching pattern | Tricuspid atresia with pulmonary stenosis or small VSD (Type IB) | Ventricular septal defect, membranous	No	No	Yes
1-04571	Trio	MedExome	HiSeq	F	European	No	0.73997	0	No	CTD	Pulmonary atresia, intact ventricular septum	No	No	Yes
1-04578	Trio	MedExome	HiSeq	F	European	No	1.38763	0	No	OTH (AVC)	Balanced transitional atrioventricular canal	No	No	No
1-04585	Trio	MedExome	HiSeq	F	European	No	1.30307	0	No	CTD (TOF)	Left aortic arch with normal branching pattern | Pulmonary stenosis, subvalvar | Pulmonary stenosis, valvar | Tetralogy of Fallot | Ventricular septal defect, malalignment	No	No	No
1-04592	Trio	MedExome	HiSeq	M	European	No	1.61227	0	No	LVO	Atrial septal defect, secundum | Coarctation off the aorta | Double outlet right ventricle | Left superior vena cava connecting to the coronary sinus | Left ventricular outflow tract obstruction | Straddling tricuspid valve	Yes	Yes	No
1-04647	Trio	MedExome	HiSeq	M	European	No	0.353056	0	No	LVO	Bicommissural aortic valve, right-left fusion | Coarctation off the aorta | Ventricular septal defect, multiple | Ventricular septal defect, muscular	No	Yes	No
1-04672	Trio	MedExome	HiSeq	F	European	No	0	0	No	OTH (AVC)	Atrial septal defect, secundum | Cleft mitral valve | Left aortic arch with normal branching pattern | Ostium primum atrial septal defect, balanced	No	Yes	No
1-04687	Trio	MedExome	HiSeq	M	European	No	1.48493	0	No	LVO	Coarctation off the aorta	No	Yes	No
1-04694	Trio	MedExome	HiSeq	M	European	No	0.94572	0	No	CTD	{S,D,D} | Atrial septal defect, secundum | Double outlet right ventricle | Tubular hypoplasia of aorta with coarctation | Ventricular septal defect, malalignment | Ventricular septal defect, multiple | Ventricular septal defect, muscular	Yes	Yes	No
1-04706	Trio	MedExome	HiSeq	F	European	No	1.00222	0	No	OTH	Left superior vena cava connecting to the coronary sinus | Left superior vena cava, non-communicating with right superior vena cava | Partially anomalous pulmonary veins | Sinus venosus septal defect, superior type	No	No	No
1-04712	Trio	MedExome	HiSeq	M	European	No	0.621553	0	No	CTD (TOF)	Hypoplastic right pulmonary artery | Tetralogy of Fallot	No	No	No
1-04727	Trio	MedExome	HiSeq	M	European	Yes	6.49451	0.00179423	Yes	OTH	Aortic valve position relative to the pulmonary valve, left | Double outlet left ventricle | Single ventricle of indeterminate morphology | Single ventricle, left; double inlet left ventricle | Tricuspid stenosis	No	No	No
1-04730	Trio	MedExome	HiSeq	F	European	No	0	0	No	OTH (AVC)	Cleft mitral valve | Ostium primum atrial septal defect	No	Yes	No
1-04746	Trio	MedExome	HiSeq	F	European	Yes	2.08494	0.000576004	No	LVO	Dilated aortic root | Dilated ascending aorta | Mitral valve prolapse | Tricuspid valve prolapse | Unicommissural aortic valve	No	Yes	No
1-04747	Trio	MedExome	HiSeq	F	East_Asian	No	0	0	No	CTD	Tubular hypoplasia of aorta with coarctation | Ventricular septal defect, muscular outlet | Ventricular septal defect, single	No	Yes	No
1-04761	Trio	MedExome	HiSeq	M	European	No	0.357702	0	No	LVO	Bicommissural aortic valve | Coarctation off the aorta | Mitral stenosis, valvar | Ventricular septal defect, single	No	Yes	No
1-04768	Trio	MedExome	HiSeq	F	European	No	0	0	No	LVO	Aortic stenosis - valvar	No	Yes	No
1-04798	Trio	MedExome	HiSeq	M	European	No	1.85118	0	No	LVO	Atrial septal defect | Bicommissural aortic valve | Coarctation off the aorta | Ventricular septal defect, membranous	No	Yes	No
1-04805	Trio	MedExome	HiSeq	M	European	No	0	0	No	D-TGA	D-loop transposition of the great arteries with ventricular septal defect and left ventricular outflow tract obstruction | Left aortic arch with normal branching pattern | Pulmonary stenosis, subvalvar | Pulmonary stenosis, valvar | Usual coronary arteries for d-loop transposition of the great arteries | Ventricular septal defect, malalignment	Yes	No	No
1-04813	Trio	MedExome	HiSeq	M	European	No	0	0	No	LVO	Coarctation of the aorta, simple (isolated)	No	Yes	No
1-04822	Trio	MedExome	HiSeq	F	European	No	0	0	No	D-TGA	{S,D,D} | Circumflex from right coronary in d-loop transposition of the great arteries | D-loop transposition of the great arteries with ventricular septal defect and left ventricular outflow tract obstruction | Hypoplastic right ventricle (subnormal cavity volume) | Left aortic arch with normal branching pattern | Pulmonary stenosis, subvalvar | Straddling tricuspid valve | Ventricular septal de…	Yes	No	No
1-04826	Trio	MedExome	HiSeq	M	European	No	0	0	No	CTD	Left aortic arch with normal branching pattern | Truncus arteriosus type I (main pulmonary artery present) | Ventricular septal defect, malalignment	No	No	No
1-04831	Trio	MedExome	HiSeq	M	European	No	2.85847	0.000789707	No	LVO	Aortic stenosis - valvar | Bicommissural aortic valve, right-left fusion	No	Yes	No
1-04840	Trio	MedExome	HiSeq	F	European	No	0.348239	0	No	LVO	Coarctation off the aorta | Supravalvar mitral stenosis	No	Yes	No
1-04855	Trio	MedExome	HiSeq	M	European	No	0	0	No	LVO	Aortico-pulmonary window | Coarctation off the aorta	No	Yes	No
1-04867	Trio	MedExome	HiSeq	F	European	No	0	0	No	LVO	Coarctation off the aorta | Hypoplastic aortic isthmus	No	Yes	No
1-04874	Trio	MedExome	HiSeq	F	European	Yes	4.42357	0.0012221	Yes	OTH (AVC)	Aberrant right subclavian artery | Balanced complete atrioventricular canal	No	No	No
1-04901	Trio	MedExome	HiSeq	F	European	No	0.740602	0	No	LVO	Aortico-pulmonary window | Bicommissural aortic valve	No	Yes	No
1-04926	Trio	MedExome	HiSeq	M	European	Yes	4.82335	0.00392229	Yes	OTH	Tricuspid atresia with pulmonary stenosis or small VSD (Type IB)	No	No	Yes
1-04932	Trio	MedExome	HiSeq	F	European	No	0.395668	0	No	HTX	Abdominal situs inversus | Absence of the suprarenal inferior vena cava with azygous continuation | Anomalous hepatic venous drainage | Atrial septal defect, secundum | Balanced complete atrioventricular canal | Complete common atrioventricular canal, Rastelli type a | Dextrocardia | Heterotaxy syndrome | Hypoplasia ascending aorta | Hypoplastic aortic isthmus | Inferior vena cava, left sided | L…	Yes	No	No
1-04933	Trio	MedExome	HiSeq	F	European	No	0	0	No	D-TGA	D-loop transposition of the great arteries with ventricular septal defect | Single coronary from the right facing cusp | Single right coronary in d-loop transposition of the great arteries | Ventricular septal defect, muscular outlet	Yes	No	No
1-04950	Trio	MedExome	HiSeq	M	European	No	1.49588	0	No	D-TGA	Aortic arch hypoplasia | Aortic stenosis - subvalvar | Coarctation off the aorta | D-loop transposition of the great arteries with ventricular septal defect | Left aortic arch with unknown branching pattern | Usual coronary arteries for d-loop transposition of the great arteries | Ventricular septal defect	Yes	Yes	No
1-04961	Trio	MedExome	HiSeq	M	European	No	5.54836	0.00153284	Yes	D-TGA	D-loop transposition of the great arteries with ventricular septal defect and left ventricular outflow tract obstruction | Left aortic arch with normal branching pattern | Pulmonary stenosis, subvalvar | Pulmonary stenosis, valvar | Usual coronary arteries for d-loop transposition of the great arteries | Ventricular septal defect, malalignment	Yes	No	No
1-04966	Trio	MedExome	HiSeq	M	European	No	0	0	No	LVO	Aortic stenosis - valvar | Bicommissural aortic valve | Dilated aorta	No	Yes	No
1-04969	Trio	MedExome	HiSeq	F	European	No	0	0	No	CTD	Left aortic arch with normal branching pattern | Truncus arteriosus type I (main pulmonary artery present) | Ventricular septal defect, malalignment	No	No	No
1-05003	Trio	MedExome	HiSeq	M	European	No	0.824316	0	No	D-TGA	Congenital pulmonary valve abnormality | D-loop transposition of the great arteries with ventricular septal defect | Hypoplastic right ventricle (subnormal cavity volume) | Hypoplastic tricuspid valve | Restrictive patent foramen ovale | Ventricular septal defect, muscular outlet	Yes	No	No
1-05008	Trio	MedExome	HiSeq	M	European	No	0.544141	0	No	D-TGA	D-loop transposition of the great arteries with intact ventricular septum	Yes	No	No
1-05038	Trio	MedExome	HiSeq	M	European	Yes	0.0427171	0	No	D-TGA	D-loop transposition of the great arteries | Left aortic arch with normal branching pattern | Usual coronary arteries for d-loop transposition of the great arteries	Yes	No	No
1-05068	Trio	MedExome	HiSeq	F	European	No	0	0	No	CTD (TOF)	Aberrant left subclavian artery | Hypoplastic pulmonary annulus | Pulmonary stenosis, subvalvar | Pulmonary stenosis, valvar | Right aortic arch with abnormal branching pattern | Tetralogy of Fallot | Vascular ring	No	No	No
1-05102	Trio	MedExome	HiSeq	M	European	No	0.345237	0	No	LVO	Unicommissural aortic valve	No	Yes	No
1-05104	Trio	MedExome	HiSeq	M	European	No	0	0	No	D-TGA	D-loop transposition of the great arteries	Yes	No	No
1-05123	Trio	MedExome	HiSeq	M	European	No	0.329207	0	No	LVO	Aortic stenosis, subvalvar, discrete, membraneous | Left aortic arch with normal branching pattern	No	Yes	No
1-05151	Trio	MedExome	HiSeq	F	European	No	0	0	No	LVO (HLHS)	Aortic stenosis - valvar | Atrial septal defect | Hypoplastic left ventricle (subnormal cavity volume) | Pulmonary stenosis, valvar | Unicommissural aortic valve	No	Yes	No
1-05167	Trio	MedExome	HiSeq	M	European	No	2.50078	0.000690888	No	OTH	Atrial septal defect, secundum | Coronary fistula (arterio-venous or arterio-cameral)	No	No	No
1-05168	Trio	MedExome	HiSeq	M	European	No	0	0	No	LVO	Aortic stenosis | Aortic stenosis - valvar | Unicommissural aortic valve	No	Yes	No
1-05176	Trio	MedExome	HiSeq	F	European	No	0	0	No	LVO	Aortic stenosis - valvar | Bicommissural aortic valve, right-left fusion | Left aortic arch with normal branching pattern | Pulmonary stenosis, left	No	Yes	No
1-05179	Trio	MedExome	HiSeq	F	European	No	0.681477	0	No	OTH (AVC)	Atrial septal defect, secundum | D-loop transposition of the great arteries with intact ventricular septum | Patent ductus arteriosus	Yes	No	No
1-05191	Trio	MedExome	HiSeq	M	European	No	0.127869	0	No	LVO (HLHS)	Aortic stenosis | Hypoplastic left heart syndrome | Mitral stenosis	No	Yes	No
1-05205	Trio	MedExome	HiSeq	F	European	Yes	0	0	No	OTH (AVC)	Balanced transitional atrioventricular canal | Cleft mitral valve | Ostium primum atrial septal defect	No	Yes	No
1-05245	Trio	MedExome	HiSeq	M	European	No	0	0	No	LVO	Aortic stenosis - valvar | Aortic stenosis, subvalvar, discrete, membraneous | Endocardial fibroelastosis | Left aortic arch with normal branching pattern | Unicommissural aortic valve	No	Yes	No
1-05253	Trio	MedExome	HiSeq	M	European	No	0.379746	0	No	D-TGA	Coarctation off the aorta | D-loop transposition of the great arteries with ventricular septal defect | Ventricular septal defect, membranous	Yes	Yes	No
1-05257	Trio	MedExome	HiSeq	M	European	No	0.550839	0	No	CTD	Truncus arteriosus type IA (main pulmonary artery present, ventricular septal defect present) | Ventricular septal defect, malalignment | Ventricular septal defect, single	No	No	No
1-05264	Trio	MedExome	HiSeq	M	European	No	0	0	No	D-TGA	Congenital mitral valve abnormality | Hypoplastic aortic annulus | Hypoplastic right ventricle (subnormal cavity volume) | Interrupted aortic arch type b | Tricuspid atresia with d-loop TGA and no pulmonary stenosis (Type IIC) | Usual coronary arteries for d-loop transposition of the great arteries | Ventricular septal defect, membranous	Yes	Yes	No
1-05272	Trio	MedExome	HiSeq	M	European	No	0.796022	0	No	LVO	Aortic stenosis - valvar | Bicommissural aortic valve, right-left fusion	No	Yes	No
1-05286	Trio	MedExome	HiSeq	F	European	No	0	0	No	LVO (HLHS)	Aortic stenosis | Hypoplastic left heart syndrome | Mitral stenosis | Secundum atrial septal defect, restricitve	No	Yes	No
1-05299	Trio	MedExome	HiSeq	F	European	No	0	0	No	OTH (AVC)	Balanced complete atrioventricular canal | Bicommissural aortic valve	No	Yes	No
1-05309	Trio	MedExome	HiSeq	M	European	No	1.47127	0	No	CTD	Bicommissural aortic valve, right-left fusion | Hypoplastic aortic annulus | Interrupted aortic arch type b | Left aortic arch with normal branching pattern | Ventricular septal defect, malalignment	No	Yes	No
1-05314	Trio	MedExome	HiSeq	M	European	No	0.341652	0	No	CTD	Aortic stenosis - valvar | Coarctation of the aorta, simple (isolated) | Ventricular septal defect, muscular	No	Yes	No
1-05333	Trio	MedExome	HiSeq	F	European	No	0.66996	0	No	D-TGA	D-loop transposition of the great arteries | Pulmonary valve abnormality	Yes	No	No
1-05343	Trio	MedExome	HiSeq	M	European	No	4.08167	0.00112764	Yes	D-TGA	D-loop transposition of the great arteries with intact ventricular septum	Yes	No	No
1-05348	Trio	MedExome	HiSeq	M	European	No	0.528179	0	No	LVO (HLHS)	Atrial septal defect, secundum | Bicommissural aortic valve | Hypoplastic aortic annulus | Hypoplastic left ventricle (subnormal cavity volume) | Left superior vena cava connecting to the left atrium | Tubular hypoplasia of aorta with coarctation	No	Yes	No
1-05363	Trio	MedExome	HiSeq	F	European	No	0.898356	0	No	LVO	Aortic stenosis - valvar | Aortic stenosis, subvalvar, discrete, membraneous | Coarctation off the aorta | Unicommissural aortic valve	No	Yes	No
1-05379	Trio	MedExome	HiSeq	M	European	No	0	0	No	CTD (TOF)	Bicuspid pulmonary valve | Hypoplastic pulmonary annulus | Pulmonary stenosis, subvalvar | Pulmonary stenosis, valvar | Right aortic arch with mirror image branching pattern | Tetralogy of Fallot | Ventricular septal defect, malalignment | Ventricular septal defect, single	No	No	No
1-05386	Trio	MedExome	HiSeq	F	European	No	0.629278	0	No	HTX	{A,D,D} | Abdominal situs ambiguous (abdominal heterotaxy) | Asplenia syndrome (right isomerism) | Common atrium | Dextrocardia | Double outlet right ventricle | Heterotaxy syndrome | Left superior vena cava, non-communicating with right superior vena cava | Obstructed totally anomalous pulmonary venous return | Pulmonary stenosis, subvalvar | Pulmonary stenosis, valvar | Right aortic arch with m…	Yes	No	No
1-05393	Trio	MedExome	HiSeq	M	European	No	0.0382574	0	No	LVO	Coarctation off the aorta | Dysplastic mitral valve	No	Yes	No
1-05399	Trio	MedExome	HiSeq	F	European	No	0.754869	0	No	CTD	Hypoplastic right ventricle (subnormal cavity volume) | Pulmonary atresia, intact ventricular septum | Pulmonary atresia,valvar	No	No	Yes
1-05400	Trio	MedExome	HiSeq	M	European	No	0.62444	0	No	CTD (TOF)	Atrial septal defect, secundum | Right aortic arch with unknown branching pattern | Tetralogy of Fallot with pulmonary atresia | Ventricular septal defect, malalignment	No	No	No
1-05411	Trio	MedExome	HiSeq	M	European	Yes	0.990127	0	No	LVO	Coarctation of the aorta, simple (isolated)	No	Yes	No
1-05412	Trio	MedExome	HiSeq	F	European	No	1.16754	0	No	OTH (AVC)	Atrial septal defect, secundum | Cleft mitral valve | Hypoplastic left ventricle (subnormal cavity volume) | Ostium primum atrial septal defect, unbalanced, right dominant | Parachute mitral valve | Unbalanced transitional atrioventricular canal, right dominant	No	Yes	No
1-05419	Trio	MedExome	HiSeq	M	European	No	0.232669	0	No	LVO	Bicommissural aortic valve, right-left fusion | Coarctation of the aorta, simple (isolated) | Left aortic arch with normal branching pattern	No	Yes	No
1-05420	Trio	MedExome	HiSeq	M	European	No	0.127084	0	No	D-TGA	D-loop transposition of the great arteries with intact ventricular septum | Dysplastic pulmonary valve cusps	Yes	No	No
1-05426	Trio	MedExome	HiSeq	M	European	No	0	0	No	D-TGA	D-loop transposition of the great arteries with ventricular septal defect and left ventricular outflow tract obstruction | Hypoplastic pulmonary annulus | Posterior deviation infundibular septum | Pulmonary stenosis | Pulmonary stenosis, subvalvar | Pulmonary stenosis, valvar | Ventricular septal defect, malalignment | Ventricular septal defect, single	Yes	No	No
1-05441	Trio	MedExome	HiSeq	M	European	No	0.131046	0	No	LVO (HLHS)	Aortic atresia | Atrial septal defect, secundum | Hypoplasia ascending aorta | Hypoplastic left heart syndrome | Left aortic arch with normal branching pattern | Mitral atresia	No	Yes	No
1-05461	Trio	MedExome	HiSeq	F	European	No	0.654683	0	No	CTD	{S,D,D} | Double outlet right ventricle | Hypoplastic left pulmonary artery | Hypoplastic main pulmonary artery | Left aortic arch with normal branching pattern | Left superior vena cava connecting to the coronary sinus | Pulmonary stenosis, subvalvar | Pulmonary stenosis, valvar | Right superior vena cava connecting to the right atrium | Ventricular septal defect, malalignment	Yes	No	No
1-05478	Trio	MedExome	HiSeq	M	European	No	0.881809	0	No	LVO	Aortic arch hypoplasia | Aortic stenosis - subvalvar | Bicommissural aortic valve | Coarctation of the aorta, simple (isolated) | Congenital mitral valve abnormality | Mitral regurgitation | Ventricular septal defect, malalignment	No	Yes	No
1-05491	Trio	MedExome	HiSeq	F	European	No	0.824316	0	No	LVO	Coarctation of the aorta, simple (isolated)	No	Yes	No
1-05500	Trio	MedExome	HiSeq	M	European	No	0	0	No	LVO (HLHS)	Bicommissural aortic valve | Hypoplastic aortic annulus | Hypoplastic aortic isthmus | Hypoplastic left ventricle (subnormal cavity volume)	No	Yes	No
1-05534	Trio	MedExome	HiSeq	F	European	No	1.88213	0	No	OTH	Atrial septal defect | Partially anomalous pulmonary veins | Sinus venosus septal defect, superior type	No	No	No
1-05551	Trio	MedExome	HiSeq	M	European	No	0	0	No	D-TGA	Aortic stenosis - valvar | Unicommissural aortic valve	Yes	Yes	No
1-05563	Trio	MedExome	HiSeq	M	European	No	1.0442	0	No	D-TGA	Aortic stenosis - valvar | Bicommissural aortic valve, right-non fusion	Yes	Yes	No
1-05570	Trio	MedExome	HiSeq	M	European	No	0	0	No	CTD (TOF)	Aberrant left subclavian artery | Atrial septal defect, secundum | Tetralogy of Fallot	No	No	No
1-05572	Trio	MedExome	HiSeq	M	European	No	8.49127	0.00234588	Yes	LVO (HLHS)	Bicommissural aortic valve | Coarctation off the aorta | Congenital mitral valve abnormality | Hypoplastic aortic annulus | Hypoplastic left ventricle (subnormal cavity volume) | Hypoplastic mitral valve | Mitral stenosis | Ventricular septal defect, muscular, trabecular, anterior	No	Yes	No
1-05573	Trio	MedExome	HiSeq	M	European	No	1.94067	0	No	D-TGA	Atrial septal defect, secundum | D-loop transposition of the great arteries with intact ventricular septum | Inverted coronary origins with anterior left anterior descending coronary in d-loop transposition of the great arteries	Yes	No	No
1-05587	Trio	MedExome	HiSeq	M	European	No	0.729298	0	No	LVO	Unicommissural aortic valve	No	Yes	No
1-05597	Trio	MedExome	HiSeq	M	European	No	0	0	No	LVO	Bicommissural aortic valve | Tubular hypoplasia of aorta with coarctation	No	Yes	No
1-05598	Trio	MedExome	HiSeq	M	European	No	0	0	No	D-TGA	Hypoplastic right ventricle (subnormal cavity volume) | Tricuspid atresia with d-loop TGA and pulmonary stenosis (Type IIB) | Ventricular septal defect, malalignment	Yes	No	No
1-05600	Trio	MedExome	HiSeq	M	European	No	0	0	No	LVO	Aortic arch hypoplasia | Aortic stenosis - supravalvar | Aortic stenosis - valvar | Bicommissural aortic valve | Coarctation of the aorta, simple (isolated) | Left aortic arch with normal branching pattern	No	Yes	No
1-05630	Trio	MedExome	HiSeq	M	European	No	0	0	No	LVO	Bicommissural aortic valve, right-left fusion | Coarctation off the aorta | Hypoplastic aortic annulus | Hypoplastic mitral valve	No	Yes	No
1-05661	Trio	MedExome	HiSeq	F	European	No	2.186	0.000603923	No	OTH (AVC)	Transitional common AV canal	No	No	No
1-05662	Trio	MedExome	HiSeq	M	European	No	0.567317	0	No	D-TGA	Aortic arch hypoplasia | Coarctation of the aorta, simple (isolated) | Hypoplastic mitral valve | Left aortic arch with normal branching pattern	Yes	Yes	No
1-05668	Trio	MedExome	HiSeq	M	European	Yes	0.346389	0	No	D-TGA	Coarctation of the aorta, simple (isolated)	Yes	Yes	No
1-05675	Trio	MedExome	HiSeq	M	Undetermined	No	0.458928	0	No	D-TGA	{S,D,D} | Circumflex from right coronary in d-loop transposition of the great arteries | D-loop transposition of the great arteries with intact ventricular septum | Left aortic arch with normal branching pattern	Yes	No	No
1-05677	Trio	MedExome	HiSeq	M	European	No	1.01224	0	No	D-TGA	Balanced transitional atrioventricular canal | Cleft mitral valve with regurgitation | Left aortic arch with normal branching pattern	Yes	Yes	No
1-05682	Trio	MedExome	HiSeq	M	European	No	0	0	No	D-TGA	D-loop transposition of the great arteries with intact ventricular septum | Restrictive patent foramen ovale	Yes	No	No
1-05684	Trio	MedExome	HiSeq	M	European	No	0	0	No	CTD (TOF)	Tetralogy of Fallot with pulmonary atresia	No	No	No
1-05685	Trio	MedExome	HiSeq	M	European	No	0.016661	0	No	D-TGA	Aortic valve position relative to the pulmonary valve, right and anterior | Discordant ventriculoarterial connection | Hypoplastic right ventricle (subnormal cavity volume) | Pulmonary stenosis, subvalvar | Pulmonary stenosis, valvar | Single ventricle, left; double inlet left ventricle | Ventricular septal defect, single	Yes	No	No
1-05699	Trio	MedExome	HiSeq	F	European	No	0.208973	0	No	D-TGA	Bicommissural aortic valve | Coarctation off the aorta | Mitral valve prolapse	Yes	Yes	No
1-05702	Trio	MedExome	HiSeq	F	European	No	1.24267	0	No	D-TGA	Aortic stenosis - valvar | Bicommissural aortic valve, right-left fusion | Left aortic arch with normal branching pattern	Yes	Yes	No
1-05704	Trio	MedExome	HiSeq	F	European	No	0.669754	0	No	OTH	Hypoplastic right ventricle (subnormal cavity volume) | Left aortic arch with normal branching pattern | Tricuspid atresia with pulmonary stenosis or small VSD (Type IB) | Ventricular septal defect, muscular	No	No	Yes
1-05706	Trio	MedExome	HiSeq	F	European	Yes	1.78762	0	No	D-TGA	{S,D,D} | Atypical coronary arteries in d-loop transposition of the great arteries | D-loop transposition of the great arteries with intact ventricular septum | Left aortic arch with normal branching pattern	Yes	No	No
1-05726	Trio	MedExome	HiSeq	F	European	Yes	0	0	No	LVO	Aberrant left subclavian artery | Atrial septal defect, secundum | Coarctation off the aorta | Right aortic arch with abnormal branching pattern | Third cervical aortic arch | Vascular ring	No	Yes	No
1-05749	Trio	MedExome	HiSeq	M	European	No	0.154859	0	No	HTX	Biventricular, discordant atrioventricular connection | Dextrocardia | Discordant ventriculoarterial connection | Heterotaxy syndrome | Pulmonary stenosis, valvar	Yes	No	No
1-05764	Trio	MedExome	HiSeq	M	European	No	3.42872	0.000947251	Yes	LVO	Aortic stenosis - valvar | Bicommissural aortic valve, right-non fusion | Left aortic arch with normal branching pattern	No	Yes	No
1-05767	Trio	MedExome	HiSeq	F	European	No	0.741779	0	No	LVO	Aortic arch hypoplasia | Bicommissural aortic valve, right-left fusion | Coarctation of the aorta, simple (isolated) | Left aortic arch with normal branching pattern | Mitral stenosis, valvar	No	Yes	No
1-05787	Trio	MedExome	HiSeq	M	European	No	0	0	No	LVO	{S,D,D} | Atrial septal defect, secundum | Bicommissural aortic valve | Coarctation off the aorta | Crisscross atrioventricular valves | Double outlet right ventricle | Superior-inferior ventricles (upstairs-downstairs ventricles) | Ventricular septal defect, single	Yes	Yes	No
1-05814	Trio	MedExome	HiSeq	M	European	No	0	0	No	LVO	Bicommissural aortic valve | Coarctation of the aorta, simple (isolated) | Ventricular septal defect, muscular	No	Yes	No
1-05818	Trio	MedExome	HiSeq	F	European	No	0.992589	0	No	D-TGA	{S,D,D} | D-loop transposition of the great arteries with intact ventricular septum | Left aortic arch with normal branching pattern | Usual coronary arteries for d-loop transposition of the great arteries	Yes	No	No
1-05821	Trio	MedExome	HiSeq	M	European	No	0.130027	0	No	LVO	Bicommissural aortic valve, right-left fusion | Coarctation of the aorta, simple (isolated) | Left superior vena cava connecting to the coronary sinus	No	Yes	No
1-05836	Trio	MedExome	HiSeq	M	European	No	0	0	No	LVO	Bicommissural aortic valve | Hypoplastic mitral valve | Tubular hypoplasia of aorta with coarctation	No	Yes	No
1-05838	Trio	MedExome	HiSeq	F	European	No	0.89452	0	No	LVO	Aberrant left subclavian artery | Left-sided descending aorta | Right aortic arch with abnormal branching pattern | Tubular hypoplasia of aorta with coarctation | Vascular ring	No	Yes	No
1-05842	Trio	MedExome	HiSeq	F	European	No	0	0	No	CTD (TOF)	Tetralogy of Fallot | Ventricular septal defect, multiple	No	No	No
1-05856	Trio	MedExome	HiSeq	M	European	No	1.65173	0	No	CTD	{S,L,L} | Hypoplastic right ventricle (subnormal cavity volume) | Pulmonary atresia,valvar | Right aortic arch with mirror image branching pattern | Right ventricular origin of subaortic conus | Single ventricle, left; double inlet left ventricle | Ventricular septal defect, malalignment	No	No	No
1-05858	Trio	MedExome	HiSeq	F	European	No	0	0	No	D-TGA	Abnormal tricuspid valve attachments | D-loop transposition of the great arteries with ventricular septal defect | Hypoplastic aortic annulus | Left aortic arch with normal branching pattern | Right ventricular outflow obstruction due to abnormal muscle band(s) | Tubular hypoplasia of aorta with coarctation | Usual coronary arteries for d-loop transposition of the great arteries | Ventricular sep…	Yes	Yes	No
1-05863	Trio	MedExome	HiSeq	F	European	No	0.478645	0	No	CTD (TOF)	Tetralogy of Fallot	No	No	No
1-05891	Trio	MedExome	HiSeq	M	European	No	0.579554	0	No	LVO	Aortic stenosis - valvar | Left aortic arch with normal branching pattern	No	Yes	No
1-05893	Trio	MedExome	HiSeq	M	European	No	0.837601	0	No	LVO	Atrial septal defect, secundum | Bicommissural aortic valve, left-non fusion | Left aortic arch with abnormal branching pattern | Left superior vena cava connecting to the coronary sinus | Tubular hypoplasia of aorta with coarctation	No	Yes	No
1-05898	Trio	MedExome	HiSeq	F	European	No	0.671891	0	No	D-TGA	{S,D,D} | D-loop transposition of the great arteries with ventricular septal defect | Ventricular septal defect, muscular	Yes	No	No
1-05901	Trio	MedExome	HiSeq	M	European	No	0.276723	0	No	LVO	Aortic stenosis | Bicommissural aortic valve	No	Yes	No
1-05927	Trio	MedExome	HiSeq	M	European	No	1.28273	0	No	HTX	Abdominal situs ambiguous (abdominal heterotaxy) | Anatomic or functional hypo- of asplenia | Anomalous hepatic venous drainage | Asplenia syndrome (right isomerism) | Atrial septal defect, secundum | Balanced complete atrioventricular canal | Double outlet right ventricle | Hypoplastic left pulmonary artery | Hypoplastic right pulmonary artery | Mesocardia | Pulmonary atresia congenital | Situs …	Yes	No	No
1-05929	Trio	MedExome	HiSeq	M	European	No	0.36758	0	No	D-TGA	{S,D,D} | Circumflex from right coronary in d-loop transposition of the great arteries | D-loop transposition of the great arteries with intact ventricular septum	Yes	No	No
1-05962	Trio	MedExome	HiSeq	M	European	No	0	0	No	LVO (HLHS)	Aortic stenosis - valvar | Atrial septal defect | Hypoplasia ascending aorta | Hypoplastic aortic annulus | Hypoplastic left heart syndrome | Hypoplastic left ventricle (subnormal cavity volume) | Hypoplastic mitral valve	No	Yes	No
1-05967	Trio	MedExome	HiSeq	F	European	No	0	0	No	CTD (TOF)	Double aortic arch, right arch dominant | Tetralogy of Fallot with pulmonary atresia and multiple aortopulmonary collaterals	No	No	No
1-05995	Trio	MedExome	HiSeq	M	European	No	0	0	No	CTD (TOF)	Tetralogy of Fallot with pulmonary atresia	No	No	No
1-06003	Trio	MedExome	HiSeq	F	European	Yes	4.83658	0.00205136	Yes	CTD	Bicommissural aortic valve | Hypoplastic aortic annulus | Interrupted aortic arch type b | Left aortic arch with normal branching pattern | Ventricular septal defect, malalignment	No	Yes	No
1-06006	Trio	MedExome	HiSeq	M	European	No	0.670922	0	No	HTX	{S,L,L} | Atypical cleft of mitral valve | Dextrocardia | L-loop corrected transposition of the great arteries {S,L,?} with ventricular septal defect | Pulmonary atresia congenital | Straddling tricuspid valve | Ventricular septal defect | Ventricular septal defect, ECD type	Yes	Yes	No
1-06008	Trio	MedExome	HiSeq	M	European	No	0	0	No	D-TGA	D-loop transposition of the great arteries with ventricular septal defect | Left aortic arch with normal branching pattern | Ventricular septal defect, malalignment	Yes	No	No
1-06018	Trio	MedExome	HiSeq	M	European	No	1.61043	0	No	CTD	Aberrant right subclavian artery | Left aortic arch with abnormal branching pattern | Patent foramen ovale | Pulmonary atresia, intact ventricular septum | Pulmonary stenosis, subvalvar	No	No	Yes
1-06019	Trio	MedExome	HiSeq	M	European	No	0.0491703	0	No	OTH	Straddling tricuspid valve | Ventricular septal defect, ECD type | Ventricular septal defect, multiple | Ventricular septal defect, muscular, trabecular, apical	No	No	No
1-06044	Trio	MedExome	HiSeq	F	European	No	0.357647	0	No	LVO (HLHS)	Atrial septal defect, secundum | Coarctation off the aorta | Hypoplastic left ventricle (subnormal cavity volume) | Left aortic arch with normal branching pattern | Parachute mitral valve | Shones syndrome (aupramitral, mitral , and subarotic stenosis with coarctation)	No	Yes	No
1-06045	Trio	MedExome	HiSeq	F	European	Yes	6.43445	0.00341317	Yes	CTD	Hypoplastic right ventricle (subnormal cavity volume) | Pulmonary atresia, intact ventricular septum | Tricuspid stenosis	No	No	Yes
1-06070	Trio	MedExome	HiSeq	M	European	No	0	0	No	LVO	Bicommissural aortic valve | Coarctation of the aorta, simple (isolated)	No	Yes	No
1-06073	Trio	MedExome	HiSeq	F	European	No	0	0	No	HTX	Absence of the suprarenal inferior vena cava with azygous continuation | Atrial septal defect | Left superior vena cava connecting to the coronary sinus | Left superior vena cava, non-communicating with right superior vena cava | Levocardia with abdominal heterotaxy | Parachute mitral valve | Polysplenia syndrome (left isomerism) | Ventricular septal defect	Yes	Yes	No
1-06075	Trio	MedExome	HiSeq	M	European	No	0.791066	0	No	LVO (HLHS)	Aortic arch hypoplasia | Aortic atresia | Hypoplastic left heart syndrome | Hypoplastic mitral valve | Left aortic arch with normal branching pattern | Malpositioned atrial septum (with or without PAPVC)	No	Yes	No
1-06104	Trio	MedExome	HiSeq	M	European	No	0	0	No	LVO	Aortic stenosis - valvar | Bicommissural aortic valve	No	Yes	No
1-06120	Trio	MedExome	HiSeq	M	European	No	0	0	No	CTD (TOF)	Tetralogy of Fallot	No	No	No
1-06134	Trio	MedExome	HiSeq	F	European	No	0	0	No	LVO	Aortic arch hypoplasia | Bicommissural aortic valve, right-left fusion | Coarctation off the aorta | Hypoplastic aortic annulus | Left aortic arch with normal branching pattern	No	Yes	No
1-06149	Trio	MedExome	HiSeq	F	European	No	0.420141	0	No	CTD	Left aortic arch with normal branching pattern | Left superior vena cava, non-communicating with right superior vena cava | Pulmonary atresia, intact ventricular septum | Right ventricular outflow obstruction due to abnormal muscle band(s)	No	No	Yes
1-06155	Trio	MedExome	HiSeq	M	European	No	0.223407	0	No	LVO (HLHS)	Hypoplastic left heart syndrome | Left aortic arch with normal branching pattern | Mitral atresia	No	Yes	No
1-06165	Trio	MedExome	HiSeq	M	European	No	0	0	No	CTD	Dysplastic tricuspid valve | Hypoplastic right ventricle (subnormal cavity volume) | Left aortic arch with normal branching pattern | Pulmonary atresia, intact ventricular septum | Right ventricular outflow obstruction due to abnormal muscle band(s)	No	No	Yes
1-06167	Trio	MedExome	HiSeq	F	European	No	0.168868	0	No	CTD (TOF)	Retro-aortic innominate vein | Tetralogy of Fallot	No	No	No
1-06170	Trio	MedExome	HiSeq	M	European	No	0	0	No	CTD	Pulmonary atresia,valvar | Ventricular septal defect, membranous | Ventricular septal defect, single	No	No	No
1-06176	Trio	MedExome	HiSeq	F	European	No	0	0	No	CTD (TOF)	Hypoplastic left pulmonary artery | Hypoplastic main pulmonary artery | Hypoplastic right pulmonary artery | Left superior vena cava connecting to the coronary sinus | Left superior vena cava, non-communicating with right superior vena cava | Multiple major aortopulmonary collateral arteries (mapcas) | Pulmonary stenosis, subvalvar | Pulmonary stenosis, valvar | Tetralogy of Fallot | Ventricular …	No	No	No
1-06183	Trio	MedExome	HiSeq	M	European	No	0.694111	0	No	CTD (TOF)	D-loop corrected transposition of the great arteries {I,D,?} | Dilated aortic root | Hypoplastic left pulmonary artery | Hypoplastic main pulmonary artery | Hypoplastic right pulmonary artery | Left aortic arch with normal branching pattern | Pulmonary atresia congenital | Tetralogy of Fallot with pulmonary atresia and multiple aortopulmonary collaterals	Yes	No	No
1-06184	Trio	MedExome	HiSeq	M	European	Yes	4.20236	0.00116096	Yes	LVO (HLHS)	Aortic atresia | Hypoplastic left heart syndrome | Mitral stenosis, valvar	No	Yes	No
1-06189	Trio	MedExome	HiSeq	F	European	No	3.1994	0.000883878	No	LVO	Aortic stenosis, subvalvar, discrete, membraneous | Pulmonary stenosis, subvalvar | Ventricular septal defect, membranous	No	Yes	No
1-06209	Trio	MedExome	HiSeq	F	European	No	0	0	No	LVO	Anomalous origin of a coronary artery from the pulmonary artery | Bicommissural aortic valve | Coarctation off the aorta | Left superior vena cava connecting to the coronary sinus	No	Yes	No
1-06210	Trio	MedExome	HiSeq	F	European	No	1.39758	0	No	D-TGA	{S,D,D} | Atypical coronary arteries in d-loop transposition of the great arteries | D-loop transposition of the great arteries with ventricular septal defect | Hypoplastic pulmonary annulus | Left aortic arch with normal branching pattern | Ventricular septal defect, membranous	Yes	No	No
1-06215	Trio	MedExome	HiSeq	M	European	No	0	0	No	CTD (TOF)	Aberrant left subclavian artery | Right aortic arch left ligament | Right aortic arch with abnormal branching pattern | Tetralogy of Fallot | Vascular ring | Ventricular septal defect, malalignment	No	No	No
1-06225	Trio	MedExome	HiSeq	M	European	No	9.65969	0.00266862	Yes	D-TGA	{S,D,D} | D-loop transposition of the great arteries with intact ventricular septum	Yes	No	No
1-06233	Trio	MedExome	HiSeq	F	European	No	0	0	No	CTD (TOF)	Left aortic arch with unknown branching pattern | Pulmonary stenosis, subvalvar | Pulmonary stenosis, valvar | Tetralogy of Fallot	No	No	No
1-06264	Trio	MedExome	HiSeq	M	European	No	0	0	No	LVO	Aortic stenosis, subvalvar, discrete, membraneous | Bicommissural aortic valve, right-left fusion | Tubular hypoplasia of aorta with coarctation	No	Yes	No
1-06268	Trio	MedExome	HiSeq	M	European	No	0.811169	0	No	LVO (HLHS)	Aortic arch hypoplasia | Aortic stenosis | Bicommissural aortic valve | Hypoplastic aortic annulus | Hypoplastic left heart syndrome | Hypoplastic left ventricle (subnormal cavity volume) | Hypoplastic mitral valve | Mitral stenosis	No	Yes	No
1-06276	Trio	MedExome	HiSeq	M	European	No	0	0	No	D-TGA	{S,D,D} | D-loop transposition of the great arteries with ventricular septal defect | Mitral atresia | Straddling tricuspid valve | Ventricular septal defect, muscular posterior (inlet)	Yes	Yes	No
1-06281	Trio	MedExome	HiSeq	M	European	No	0	0	No	LVO	Aortic arch hypoplasia | Bicommissural aortic valve, right-left fusion | Coarctation off the aorta | Hypoplastic mitral valve | Left aortic arch with normal branching pattern	No	Yes	No
1-06290	Trio	MedExome	HiSeq	M	European	No	0	0	No	D-TGA	D-loop transposition of the great arteries with intact ventricular septum | Left aortic arch with normal branching pattern | Usual coronary arteries for d-loop transposition of the great arteries	Yes	No	No
1-06294	Trio	MedExome	HiSeq	F	European	No	0	0	No	D-TGA	Circumflex from right coronary in d-loop transposition of the great arteries | D-loop transposition of the great arteries with intact ventricular septum | Patent foramen ovale	Yes	No	No
1-06314	Trio	MedExome	HiSeq	F	European	Yes	1.85759	0	No	HTX	Dextrocardia | L-loop corrected TGA {S,L,?} with ventricular septal defect and pulmonary stenosis	Yes	No	No
1-06324	Trio	MedExome	HiSeq	M	European	No	0	0	No	CTD	Coronary-cameral fistulae to right ventricle in pulmonary atresia with intact ventricular septum | Hypoplastic right ventricle (subnormal cavity volume) | Hypoplastic tricuspid valve | Left aortic arch with normal branching pattern | Pulmonary atresia, intact ventricular septum	No	No	Yes
1-06355	Trio	MedExome	HiSeq	M	European	No	0	0	No	D-TGA	Atrial septal defect, secundum | D-loop transposition of the great arteries with ventricular septal defect | Pulmonary stenosis, valvar | Usual coronary arteries for d-loop transposition of the great arteries	Yes	No	No
1-06357	Trio	MedExome	HiSeq	M	European	No	0	0	No	LVO	Bicommissural aortic valve | Coarctation of the aorta, simple (isolated) | Collateral vessel	No	Yes	No
1-06365	Trio	MedExome	HiSeq	M	European	No	18.8693	0.00587485	Yes	LVO	Unicommissural aortic valve	No	Yes	No
1-06370	Trio	MedExome	HiSeq	M	European	No	0.294571	0	No	CTD (TOF)	Hypoplastic main pulmonary artery | Left aortic arch with normal branching pattern | Pulmonary stenosis, subvalvar | Pulmonary stenosis, supravalvar | Pulmonary stenosis, valvar | Tetralogy of Fallot | Ventricular septal defect, malalignment	No	No	No
1-06372	Trio	MedExome	HiSeq	M	European	No	0	0	No	OTH	Left superior vena cava connecting to the coronary sinus | Partially anomalous pulmonary veins | Sinus venosus septal defect, superior type	No	No	No
1-06390	Trio	MedExome	HiSeq	M	European	No	0.190023	0	No	LVO	Aortic stenosis - valvar | Bicommissural aortic valve, right-non fusion	No	Yes	No
1-06393	Trio	MedExome	HiSeq	F	European	No	0	0	No	CTD	Coronary-cameral fistulae to right ventricle in pulmonary atresia with intact ventricular septum | Hypoplastic main pulmonary artery | Hypoplastic right ventricle (subnormal cavity volume) | Hypoplastic tricuspid valve | Left aortic arch with normal branching pattern | Pulmonary atresia, intact ventricular septum	No	No	Yes
1-06399	Trio	MedExome	HiSeq	M	European	No	0	0	No	LVO	Aortic stenosis - valvar | Bicommissural aortic valve | Mitral stenosis, valvar | Ventricular septal defect, single	No	Yes	No
1-06404	Trio	MedExome	HiSeq	M	European	No	0	0	No	LVO	Aortic stenosis - valvar | Bicommissural aortic valve	No	Yes	No
1-06412	Trio	MedExome	HiSeq	F	European	No	0	0	No	OTH	Atrial septal defect, secundum | Tricuspid atresia with no pulmonary stenosis and large VSD (Type IC)	No	No	Yes
1-06467	Trio	MedExome	HiSeq	M	European	No	0	0	No	LVO	Coarctation off the aorta | Left aortic arch with normal branching pattern	No	Yes	No
1-06483	Trio	MedExome	HiSeq	M	European	No	0	0	No	CTD (TOF)	Dual anterior descending coronary arteries | Hypoplastic main pulmonary artery | Left aortic arch with normal branching pattern | Left pulmonary artery stenosis, central | Pulmonary atresia congenital | Pulmonary atresia,valvar | Right ventricular origin of subaortic conus | Tetralogy of Fallot | Ventricular septal defect, malalignment	No	No	No
1-06491	Trio	MedExome	HiSeq	M	European	No	1.40937	0	No	HTX	Abdominal situs ambiguous (abdominal heterotaxy) | Anatomic or functional polysplenia | Common atrium | Complete common atrioventricular canal, Rastelli type a | Dilated aortic root | Heterotaxy syndrome | Intestinal malrotation | Left aortic arch with unknown branching pattern | Left superior vena cava connecting to the right atrium | Patent ductus arteriosus | Polysplenia syndrome (left isomeri…	Yes	No	No
1-06497	Trio	MedExome	HiSeq	M	European	No	0	0	No	CTD	Left aortic arch with unknown branching pattern | Truncus arteriosus type I (main pulmonary artery present) | Ventricular septal defect, malalignment	No	No	No
1-06505	Trio	MedExome	HiSeq	M	European	No	0.173512	0	No	LVO	Aortic stenosis - valvar | Unicommissural aortic valve	No	Yes	No
1-06524	Trio	MedExome	HiSeq	F	European	Yes	3.65931	0.00101093	Yes	LVO	Aortic stenosis | Bicommissural aortic valve, right-left fusion	No	Yes	No
1-06525	Trio	MedExome	HiSeq	F	European	No	0	0	No	CTD (TOF)	Aberrant right subclavian artery | Tetralogy of Fallot with pulmonary atresia	No	No	No
1-06550	Trio	MedExome	HiSeq	M	European	No	0	0	No	LVO	Coarctation of the aorta, simple (isolated)	No	Yes	No
1-06553	Trio	MedExome	HiSeq	F	European	No	0.941906	0	No	HTX	{A,D,D} | Absence of the suprarenal inferior vena cava with azygous continuation | Anomalous hepatic venous drainage | Asplenia syndrome (right isomerism) | Balanced complete atrioventricular canal | Common atrium | Dextrocardia | Double outlet right ventricle with atrioventricular canal defect | Heterotaxy syndrome | Inferior vena cava, left sided | Intestinal malrotation | Left aortic arch with…	Yes	No	No
1-06566	Trio	MedExome	HiSeq	F	European	No	0	0	No	CTD	Left aortic arch with normal branching pattern | Truncus arteriosus type IIA (main pulmonary artery absent, ventricular septal defect present) | Ventricular septal defect, malalignment	No	No	No
1-06582	Trio	MedExome	HiSeq	F	European	No	0	0	No	OTH	Aortic stenosis - supravalvar | Hypoplastic left pulmonary artery | Hypoplastic right pulmonary artery | Pulmonary stenosis, bilateral branch pulmonary artery	No	Yes	No
1-06587	Trio	MedExome	HiSeq	M	European	No	0	0	No	CTD (TOF)	Hypoplastic main pulmonary artery | Hypoplastic right pulmonary artery | Left aortic arch with normal branching pattern | Left pulmonary artery abnormality | Pulmonary stenosis, subvalvar | Pulmonary stenosis, supravalvar | Pulmonary stenosis, valvar | Tetralogy of Fallot	No	No	No
1-06592	Trio	MedExome	HiSeq	M	European	No	0	0	No	HTX	Double outlet right ventricle | Heterotaxy syndrome | L-loop corrected TGA {S,L,?} with ventricular septal defect and pulmonary stenosis | Mesocardia	Yes	No	No
1-06593	Trio	MedExome	HiSeq	M	European	No	0	0	No	CTD (TOF)	Hypoplastic left pulmonary artery | Hypoplastic main pulmonary artery | Pulmonary stenosis, subvalvar | Pulmonary stenosis, valvar | Right aortic arch with mirror image branching pattern | Tetralogy of Fallot	No	No	No
1-06597	Trio	MedExome	HiSeq	F	European	No	0	0	No	HTX	{A,L,L} | Abdominal situs ambiguous (abdominal heterotaxy) | Asplenia syndrome (right isomerism) | Balanced complete atrioventricular canal | Bicuspid pulmonary valve | Dextrocardia | Double outlet right ventricle | Heterotaxy syndrome | Hypoplastic pulmonary annulus | Left superior vena cava, non-communicating with right superior vena cava | Pulmonary stenosis, subvalvar | Pulmonary stenosis, va…	Yes	No	No
1-06600	Trio	MedExome	HiSeq	M	European	No	0	0	No	D-TGA	D-loop transposition of the great arteries with ventricular septal defect | Left aortic arch with normal branching pattern | Usual coronary arteries for d-loop transposition of the great arteries | Ventricular septal defect, membranous	Yes	No	No
1-06609	Trio	MedExome	HiSeq	F	European	No	0	0	No	D-TGA	{S,D,D} | D-loop transposition of the great arteries with intact ventricular septum	Yes	No	No
1-06612	Trio	MedExome	HiSeq	M	European	No	4.11356	0.00113643	Yes	OTH (ASD)	Atrial septal defect	No	No	No
1-06645	Trio	MedExome	HiSeq	F	European	No	1.87414	0	No	D-TGA	{S,D,D} | D-loop transposition of the great arteries | Double outlet right ventricle | Inverted coronary origins with posterior left anterior descending coronary in d-loop transposition of the great arteries | Tubular hypoplasia of aorta with coarctation	Yes	Yes	No
1-06649	Trio	MedExome	HiSeq	F	European	No	0	0	No	CTD (TOF)	Hypoplastic main pulmonary artery | Hypoplastic pulmonary annulus | Pulmonary stenosis, subvalvar | Pulmonary stenosis, supravalvar | Pulmonary stenosis, valvar | Tetralogy of Fallot	No	No	No
1-06664	Trio	MedExome	HiSeq	F	European	No	0	0	No	CTD (TOF)	Left superior vena cava connecting to the coronary sinus | Tetralogy of Fallot | Ventricular septal defect, malalignment | Ventricular septal defect, multiple | Ventricular septal defect, muscular	No	No	No
1-06673	Trio	MedExome	HiSeq	M	European	No	0	0	No	CTD (TOF)	Right aortic arch with mirror image branching pattern | Tetralogy of Fallot	No	No	No
1-06675	Trio	MedExome	HiSeq	M	European	No	0.819992	0	No	CTD (TOF)	Bicuspid pulmonary valve | Tetralogy of Fallot	No	No	No
1-06679	Trio	MedExome	HiSeq	F	European	No	4.21618	0.00116478	Yes	HTX	{S,D,L} | Abdominal situs ambiguous (abdominal heterotaxy) | Inferior vena cava, left sided | Left superior vena cava connecting to the left atrium | Left superior vena cava, non-communicating with right superior vena cava | Pulmonary atresia congenital | Right aortic arch with mirror image branching pattern | Single ventricle in heterotaxy syndrome | Single ventricle, left; double inlet left ven…	Yes	No	No
1-06680	Trio	MedExome	HiSeq	M	European	No	0.145268	0	No	LVO	Aortic stenosis | Bicommissural aortic valve	No	Yes	No
1-06688	Trio	MedExome	HiSeq	F	European	No	0	0	No	CTD (TOF)	Atrial septal defect, secundum | Bicuspid pulmonary valve | Hypoplastic left pulmonary artery | Hypoplastic right pulmonary artery | Tetralogy of Fallot	No	No	No
1-06692	Trio	MedExome	HiSeq	M	European	No	0	0	No	CTD (TOF)	Bicuspid pulmonary valve | Hypoplastic main pulmonary artery | Left aortic arch with unknown branching pattern | Pulmonary stenosis, subvalvar | Pulmonary stenosis, valvar | Tetralogy of Fallot | Ventricular septal defect, malalignment	No	No	No
1-06698	Trio	MedExome	HiSeq	F	European	No	0	0	No	LVO	Anomalous origin of the right pulmonary artery from ascending aorta (right hemitruncus) | Coarctation off the aorta | Left aortic arch with normal branching pattern | Patent foramen ovale	No	Yes	No
1-06703	Trio	MedExome	HiSeq	M	European	No	0	0	No	LVO (HLHS)	Hypoplastic left heart syndrome | Multiple atrial septal defects | Veno-venous collateral	No	Yes	No
1-06752	Trio	MedExome	HiSeq	F	European	No	0	0	No	CTD	Atrial septal defect, secundum | Cleft mitral valve | Pulmonary stenosis, valvar	No	Yes	No
1-06757	Trio	MedExome	HiSeq	F	European	No	0	0	No	HTX	Atrial septal defect, secundum | Mesocardia | Pulmonary stenosis, subvalvar | Pulmonary stenosis, valvar | Right bronchial isomerism | Situs solitus of the atria | Ventricular inversion (l-loop ventricles) | Ventricular septal defect, single	Yes	No	No
1-06763	Trio	MedExome	HiSeq	M	European	No	0	0	No	HTX	Absence of the suprarenal inferior vena cava with azygous continuation | Anomalous hepatic venous drainage | Aortic atresia | Common atrium | Heterotaxy syndrome | Hypoplastic left ventricle (subnormal cavity volume) | Mitral atresia | Single ventricle in heterotaxy syndrome | Tubular hypoplasia of aorta with coarctation	Yes	Yes	No
1-06771	Trio	MedExome	HiSeq	F	European	Yes	0	0	No	LVO	Left aortic arch with normal branching pattern | Mitral stenosis arcade	No	Yes	No
1-06777	Trio	MedExome	HiSeq	M	European	No	0.424051	0	No	D-TGA	{S,D,D} | D-loop transposition of the great arteries	Yes	No	No
1-06782	Trio	MedExome	HiSeq	M	European	No	0	0	No	LVO (HLHS)	Aortic atresia | Coronary-cameral fistulae to left ventricle in hypoplastic left heart syndrome | Hypoplastic left heart syndrome | Hypoplastic left ventricle (subnormal cavity volume) | Hypoplastic mitral valve | Restrictive patent foramen ovale | Tubular hypoplasia of aorta with coarctation	No	Yes	No
1-06789	Trio	MedExome	HiSeq	M	European	Yes	11.0653	0.00448264	Yes	CTD (TOF)	Congenital coronary anomaly | Tetralogy of Fallot	No	No	No
1-06798	Trio	MedExome	HiSeq	M	European	No	0.314514	0	No	LVO	Aortic stenosis - valvar | Congenital mitral valve abnormality | Unicommissural aortic valve	No	Yes	No
1-06804	Trio	MedExome	HiSeq	F	European	No	0	0	No	CTD (TOF)	Hypoplastic main pulmonary artery | Hypoplastic pulmonary annulus | Pulmonary stenosis, subvalvar | Pulmonary stenosis, valvar | Tetralogy of Fallot	No	No	No
1-06809	Trio	MedExome	HiSeq	F	European	No	0	0	No	D-TGA	{S,D,D} | D-loop transposition of the great arteries with ventricular septal defect | Pulmonary atresia congenital	Yes	No	No
1-06821	Trio	MedExome	HiSeq	M	European	No	0	0	No	LVO	Bicommissural aortic valve | Coarctation off the aorta	No	Yes	No
1-06831	Trio	MedExome	HiSeq	M	European	No	5.36112	0.00148108	Yes	HTX	{S,D,D} | Absence of the suprarenal inferior vena cava with azygous continuation | Asplenia syndrome (right isomerism) | Bicuspid pulmonary valve | Double outlet right ventricle | Hypoplastic left ventricle (subnormal cavity volume) | Left superior vena cava connecting to the coronary sinus | Left superior vena cava, non-communicating with right superior vena cava | Levocardia with abdominal hete…	Yes	No	No
1-06836	Trio	MedExome	HiSeq	F	European	No	0	0	No	LVO	Atrial septal defect, secundum | Bicommissural aortic valve	No	Yes	No
1-06847	Trio	MedExome	HiSeq	F	European	No	0	0	No	OTH (ASD)	Atrial septal defect, secundum	No	No	No
1-06856	Trio	MedExome	HiSeq	M	European	No	0	0	No	CTD	Atrial septal defect, secundum | Truncus arteriosus type IA (main pulmonary artery present, ventricular septal defect present)	No	No	No
1-06876	Trio	MedExome	HiSeq	M	European	No	0	0	No	LVO	Left superior vena cava connecting to the coronary sinus | Shones syndrome (aupramitral, mitral , and subarotic stenosis with coarctation)	No	Yes	No
1-06892	Trio	MedExome	HiSeq	F	European	No	1.62546	0	No	D-TGA	{S,D,D} | Atrial septal defect, secundum | D-loop transposition of the great arteries with ventricular septal defect and left ventricular outflow tract obstruction | Posterior deviation infundibular septum | Pulmonary stenosis, subvalvar | Pulmonary stenosis, valvar | Single right coronary in d-loop transposition of the great arteries | Ventricular septal defect, malalignment | Ventricular septal…	Yes	No	No
1-06904	Trio	MedExome	HiSeq	M	European	No	0	0	No	LVO	Coarctation of the aorta, simple (isolated) | Ventricular septal defect, membranous	No	Yes	No
1-06917	Trio	MedExome	HiSeq	M	European	No	1.29635	0	No	D-TGA	Atrial septal defect | Circumflex from right coronary in d-loop transposition of the great arteries | D-loop transposition of the great arteries with ventricular septal defect | Ventricular septal defect, membranous	Yes	No	No
1-06924	Trio	MedExome	HiSeq	F	European	No	0	0	No	CTD	Truncus arteriosus type I (main pulmonary artery present)	No	No	No
1-06925	Trio	MedExome	HiSeq	M	European	No	0	0	No	LVO	Aneurysm, ventricular septum | Bicommissural aortic valve, right-left fusion | Coarctation off the aorta	No	Yes	No
1-06933	Trio	MedExome	HiSeq	M	European	No	0.620586	0	No	LVO (HLHS)	Coarctation of the aorta, simple (isolated) | Hypoplastic aortic annulus | Hypoplastic left ventricle (subnormal cavity volume) | Left aortic arch with normal branching pattern | Mitral stenosis, valvar	No	Yes	No
1-06945	Trio	MedExome	HiSeq	F	European	No	0.552117	0	No	OTH	Left aortic arch with unknown branching pattern | Left superior vena cava connecting to the coronary sinus | Partially anomalous pulmonary veins | Right superior vena cava connecting to the right atrium | Sinus venosus septal defect, superior type	No	No	No
1-06946	Trio	MedExome	HiSeq	M	European	Yes	0	0	No	CTD (TOF)	Left aortic arch with normal branching pattern | Tetralogy of Fallot with pulmonary atresia	No	No	No
1-06950	Trio	MedExome	HiSeq	M	European	No	0.360177	0	No	OTH	Hypoplastic right ventricle (subnormal cavity volume) | Left aortic arch with normal branching pattern | Pulmonary stenosis | Tricuspid atresia | Ventricular septal defect, membranous	No	No	Yes
1-06955	Trio	MedExome	HiSeq	F	European	Yes	0	0	No	CTD (TOF)	Hypoplastic main pulmonary artery | Hypoplastic pulmonary annulus | Pulmonary stenosis, subvalvar | Right aortic arch with mirror image branching pattern | Tetralogy of Fallot	No	No	No
1-06960	Trio	MedExome	HiSeq	F	European	No	1.04654	0	No	LVO	Coarctation of the aorta, simple (isolated) | LV outflow tract obstruction, abnormal muscle band	No	Yes	No
1-06965	Trio	MedExome	HiSeq	F	European	No	0	0	No	CTD (TOF)	Tetralogy of Fallot	No	No	No
1-06970	Trio	MedExome	HiSeq	M	European	No	0	0	No	CTD (TOF)	Discontinuity of pulmonary arteries | Hypoplastic left pulmonary artery | Hypoplastic right pulmonary artery | Tetralogy of Fallot with pulmonary atresia and multiple aortopulmonary collaterals	No	No	No
1-06972	Trio	MedExome	HiSeq	M	European	No	1.75579	0	No	LVO	Aortic arch hypoplasia | Bicommissural aortic valve, right-left fusion | Coarctation off the aorta | Left aortic arch with normal branching pattern | Parachute mitral valve	No	Yes	No
1-06986	Trio	MedExome	HiSeq	M	European	No	0	0	No	OTH (AVC)	Bicuspid pulmonary valve | Common atrium | Hypoplastic main pulmonary artery | Hypoplastic pulmonary annulus | Parachute mitral valve | Pulmonary stenosis | Tetralogy of Fallot | Unbalanced transitional atrioventricular canal, left dominant | Ventricular septal defect, subpulmonary or conal	No	Yes	No
1-07007	Trio	MedExome	HiSeq	M	European	No	0	0	No	LVO	Left ventricular outflow tract obstruction | Patent ductus arteriosus | Ventricular septal defect, membranous	No	Yes	No
1-07011	Trio	MedExome	HiSeq	M	European	No	0	0	No	LVO (HLHS)	Aortic arch hypoplasia | Aortic atresia | Hypoplasia ascending aorta | Hypoplastic left heart syndrome | Hypoplastic left ventricle (subnormal cavity volume) | Hypoplastic mitral valve | Mitral stenosis	No	Yes	No
1-07029	Trio	MedExome	HiSeq	F	European	No	0	0	No	CTD	Anterior deviation infundibular septum | Interrupted aortic arch type b | Ventricular septal defect, muscular outlet | Ventricular septal defect, muscular, confluent	No	No	No
1-07037	Trio	MedExome	HiSeq	M	European	No	0	0	No	CTD (TOF)	Hypoplastic main pulmonary artery | Hypoplastic pulmonary annulus | Pulmonary stenosis, subvalvar | Pulmonary stenosis, valvar | Tetralogy of Fallot	No	No	No
1-07044	Trio	MedExome	HiSeq	M	European	No	0	0	No	LVO	Aortic stenosis - valvar | Bicommissural aortic valve, right-left fusion | Left aortic arch with unknown branching pattern	No	Yes	No
1-07052	Trio	MedExome	HiSeq	F	European	No	1.14223	0	No	CTD	Left aortic arch with normal branching pattern | Truncus arteriosus type IIA (main pulmonary artery absent, ventricular septal defect present) | Ventricular septal defect, malalignment	No	No	No
1-07060	Trio	MedExome	HiSeq	M	European	No	0	0	No	D-TGA	Tricuspid atresia with d-loop TGA and pulmonary stenosis (Type IIB)	Yes	No	No
1-07078	Trio	MedExome	HiSeq	F	European	No	0	0	No	CTD (TOF)	Hypoplastic main pulmonary artery | Hypoplastic pulmonary annulus | Pulmonary stenosis, subvalvar | Pulmonary stenosis, supravalvar | Pulmonary stenosis, valvar | Tetralogy of Fallot	No	No	No
1-07081	Trio	MedExome	HiSeq	M	European	No	1.91711	0	No	CTD	Hypoplastic right ventricle (subnormal cavity volume) | Pulmonary atresia, intact ventricular septum	No	No	Yes
1-07082	Trio	MedExome	HiSeq	M	European	No	0.564905	0	No	HTX	{S,L,L} | Atypical cleft of mitral valve | Bicommissural aortic valve | Hypoplastic right ventricle (subnormal cavity volume) | L-loop transposition of the great arteries with ventricular septal defect | Pulmonary valve abnormality | Superior vena caval anomaly | Superior-inferior ventricles (upstairs-downstairs ventricles)	Yes	Yes	No
1-07087	Trio	MedExome	HiSeq	M	European	No	0	0	No	LVO (HLHS)	Aortic arch hypoplasia | Aortic atresia | Hypoplasia ascending aorta | Hypoplastic left heart syndrome | Hypoplastic left ventricle (subnormal cavity volume) | Mitral atresia | Restrictive patent foramen ovale	No	Yes	No
1-07106	Trio	MedExome	HiSeq	M	European	No	0	0	No	D-TGA	{S,D,D} | Atrial septal defect | Circumflex from right coronary in d-loop transposition of the great arteries | D-loop transposition of the great arteries with intact ventricular septum | Left aortic arch with normal branching pattern	Yes	No	No
1-07108	Trio	MedExome	HiSeq	M	European	No	2.39972	0.000662956	No	OTH (ASD)	Left superior vena cava connecting to the coronary sinus | Sinus venosus septal defect, superior type	No	No	No
1-07116	Trio	MedExome	HiSeq	F	European	No	0	0	No	CTD (TOF)	Hypoplastic left pulmonary artery | Hypoplastic right pulmonary artery | Right pulmonary artery abnormality | Tetralogy of Fallot with pulmonary atresia and multiple aortopulmonary collaterals | Ventricular septal defect | Ventricular septal defect, single	No	No	No
1-07117	Trio	MedExome	HiSeq	M	European	No	0	0	No	LVO	Bicommissural aortic valve, right-left fusion | Coarctation of the aorta, simple (isolated) | Left aortic arch with normal branching pattern | Third cervical aortic arch	No	Yes	No
1-07125	Trio	MedExome	HiSeq	F	European	No	0.48975	0	No	LVO	Atrial septal defect, secundum | Tubular hypoplasia of aorta with coarctation | Ventricular septal defect, membranous	No	Yes	No
1-07134	Trio	MedExome	HiSeq	M	European	No	0	0	No	D-TGA	Atypical coronary arteries in d-loop transposition of the great arteries | D-loop transposition of the great arteries with ventricular septal defect | Left aortic arch with normal branching pattern | Ventricular septal defect	Yes	No	No
1-07149	Trio	MedExome	HiSeq	M	European	No	0.41751	0	No	CTD (TOF)	Tetralogy of Fallot	No	No	No
1-07172	Trio	MedExome	HiSeq	M	European	No	0.192706	0	No	CTD (TOF)	Coronary artery anomaly, right | Hypoplastic main pulmonary artery | Pulmonary stenosis, subvalvar | Pulmonary stenosis, valvar | Right aortic arch with mirror image branching pattern | Right coronary artery arising from the left sinus of Valsalva | Single coronary from the left facing cusp | Tetralogy of Fallot	No	No	No
1-07174	Trio	MedExome	HiSeq	M	European	No	0	0	No	OTH (AVC)	Balanced transitional atrioventricular canal | Cleft mitral valve | Coronary artery anomaly, right | Left aortic arch with normal branching pattern	No	Yes	No
1-07175	Trio	MedExome	HiSeq	F	European	No	0	0	No	OTH (AVC)	Cleft mitral valve | Ostium primum atrial septal defect, balanced | Transitional common AV canal	No	Yes	No
1-07182	Trio	MedExome	HiSeq	F	European	No	0	0	No	OTH (AVC)	Atrial septal defect, secundum | Cleft mitral valve | Coarctation off the aorta | Hypoplastic aortic annulus | Hypoplastic left ventricle (subnormal cavity volume) | Ostium primum atrial septal defect, unbalanced, right dominant	No	Yes	No
1-07194	Trio	MedExome	HiSeq	M	European	No	0	0	No	LVO (HLHS)	Aortic stenosis - valvar | Hypoplastic left ventricle (subnormal cavity volume) | Unicommissural aortic valve	No	Yes	No
1-07199	Trio	MedExome	HiSeq	M	European	Yes	2.18788	0.000604433	No	LVO	Aortic stenosis - valvar	No	Yes	No
1-07236	Trio	MedExome	HiSeq	M	European	No	0	0	No	LVO	Aortic stenosis - valvar | Bicommissural aortic valve | Coarctation off the aorta	No	Yes	No
1-07238	Trio	MedExome	HiSeq	M	European	No	0.608801	0	No	LVO	Bicommissural aortic valve, right-non fusion | Coarctation of the aorta, simple (isolated) | Left aortic arch with normal branching pattern	No	Yes	No
1-07247	Trio	MedExome	HiSeq	F	European	No	0	0	No	OTH (ASD)	Atrial septal defect, secundum | Left aortic arch with normal branching pattern | Sinus node problem	No	No	No
1-07248	Trio	MedExome	HiSeq	M	European	No	0	0	No	CTD	Atrial septal defect, secundum | Right aortic arch with mirror image branching pattern | Truncus arteriosus type I (main pulmonary artery present)	No	No	No
1-07255	Trio	MedExome	HiSeq	F	European	No	0	0	No	LVO (HLHS)	Aortic arch hypoplasia | Coarctation off the aorta | Hypoplastic aortic annulus | Hypoplastic left heart syndrome | Hypoplastic left ventricle (subnormal cavity volume) | Hypoplastic mitral valve | Left aortic arch with normal branching pattern | Partially anomalous pulmonary veins | Ventricular septal defect, membranous	No	Yes	No
1-07262	Trio	MedExome	HiSeq	F	European	No	0	0	No	CTD (TOF)	Tetralogy of Fallot	No	No	No
1-07264	Trio	MedExome	HiSeq	F	European	No	0	0	No	OTH (ASD)	Atrial septal defect, secundum | Multiple atrial septal defects | Patent foramen ovale	No	No	No
1-07292	Trio	MedExome	HiSeq	F	European	No	0	0	No	LVO (HLHS)	Aortic atresia | Hypoplasia ascending aorta | Hypoplastic left heart syndrome | Hypoplastic left ventricle (subnormal cavity volume) | Left superior vena cava connecting to the coronary sinus | Mitral atresia | Tubular hypoplasia of the aortic arch	No	Yes	No
1-07305	Trio	MedExome	HiSeq	F	European	Yes	4.05534	0.00193328	Yes	CTD	Aortic valve position relative to the pulmonary valve, left and posterior | Atrial septal defect, secundum | Double outlet right ventricle | Single coronary from the left facing cusp	Yes	No	No
1-07306	Trio	MedExome	HiSeq	M	European	No	0	0	No	LVO	Aortic stenosis - valvar | Bicommissural aortic valve	No	Yes	No
1-07307	Trio	MedExome	HiSeq	M	European	No	0	0	No	LVO	Bicommissural aortic valve, right-left fusion | Coarctation off the aorta	No	Yes	No
1-07313	Trio	MedExome	HiSeq	F	European	No	0.134822	0	No	CTD	Aortic stenosis - subvalvar | Bicommissural aortic valve | Double aortic arch	No	Yes	No
1-07319	Trio	MedExome	HiSeq	F	European	No	0	0	No	LVO	Aortic stenosis, subvalvar, discrete, membraneous | Bicommissural aortic valve | Coarctation of the aorta, simple (isolated) | Ventricular septal defect, muscular	No	Yes	No
1-07325	Trio	MedExome	HiSeq	F	European	No	0	0	No	CTD (TOF)	Pulmonary stenosis | Tetralogy of Fallot	No	No	No
1-07327	Trio	MedExome	HiSeq	F	European	No	0.647646	0	No	LVO (HLHS)	Congenital coronary anomaly | Hypoplastic aortic annulus | Hypoplastic left heart syndrome | Left aortic arch with normal branching pattern | Mitral atresia	No	Yes	No
1-07331	Trio	MedExome	HiSeq	F	European	No	0	0	No	LVO	Coarctation off the aorta	No	Yes	No
1-07336	Trio	MedExome	HiSeq	F	European	No	0	0	No	CTD (TOF)	Right aortic arch with mirror image branching pattern | Tetralogy of Fallot	No	No	No
1-07337	Trio	MedExome	HiSeq	M	European	No	0	0	No	LVO (HLHS)	Aortic arch hypoplasia | Aortic atresia | Hypoplasia ascending aorta | Hypoplastic left heart syndrome | Hypoplastic left ventricle (subnormal cavity volume) | Hypoplastic mitral valve | Mitral stenosis	No	Yes	No
1-07356	Trio	MedExome	HiSeq	M	European	No	0	0	No	LVO	Hypoplastic aortic annulus | Left aortic arch with normal branching pattern | Tubular hypoplasia of aorta with coarctation | Ventricular septal defect, muscular	No	Yes	No
1-07362	Trio	MedExome	HiSeq	F	European	No	0	0	No	CTD	Atrial septal defect | Left aortic arch with normal branching pattern | Pulmonary stenosis, valvar	No	No	No
1-07368	Trio	MedExome	HiSeq	M	European	No	0	0	No	D-TGA	D-loop transposition of the great arteries with ventricular septal defect | Left aortic arch with normal branching pattern | Multiple aortopulmonary collateral arteries | Usual coronary arteries for d-loop transposition of the great arteries | Ventricular septal defect, muscular	Yes	No	No
1-07373	Trio	MedExome	HiSeq	F	European	No	0	0	No	LVO	Coarctation of the aorta, simple (isolated) | Ventricular septal defect, muscular, trabecular, midventricular	No	Yes	No
1-07422	Trio	MedExome	HiSeq	F	European	Yes	0	0	No	CTD (TOF)	Tetralogy of Fallot	No	No	No
1-07432	Trio	MedExome	HiSeq	M	European	No	0	0	No	CTD (TOF)	Hypoplastic left pulmonary artery | Hypoplastic main pulmonary artery | Hypoplastic right pulmonary artery | Left aortic arch with normal branching pattern | Pulmonary stenosis, subvalvar | Pulmonary stenosis, valvar | Tetralogy of Fallot | Ventricular septal defect, malalignment	No	No	No
1-07447	Trio	MedExome	HiSeq	M	European	No	0	0	No	LVO (HLHS)	Atrial septal defect | Hypoplastic left heart syndrome	No	Yes	No
1-07467	Trio	MedExome	HiSeq	M	European	No	0	0	No	D-TGA	{S,D,D} | D-loop transposition of the great arteries | Left superior vena cava connecting to the coronary sinus | Left superior vena cava, communicating with right superior vena cava	Yes	No	No
1-07472	Trio	MedExome	HiSeq	M	European	No	0	0	No	LVO (HLHS)	Aortic atresia | Endocardial fibroelastosis | Hypoplasia ascending aorta | Hypoplastic left heart syndrome | Hypoplastic mitral valve | Left aortic arch with normal branching pattern | Left atrial hypoplasia	No	Yes	No
1-07479	Trio	MedExome	HiSeq	F	European	No	0	0	No	CTD	{S,D,L} | Bilateral subarterial conus | Crisscross atrioventricular valves | Double outlet right ventricle | Hypoplastic right ventricle (subnormal cavity volume) | Pulmonary stenosis | Pulmonary stenosis, subvalvar | Straddling mitral valve | Superior-inferior ventricles (upstairs-downstairs ventricles)	Yes	Yes	No
1-07492	Trio	MedExome	HiSeq	F	European	No	0	0	No	D-TGA	D-loop transposition of the great arteries	Yes	No	No
1-07501	Trio	MedExome	HiSeq	F	European	No	0	0	No	LVO (HLHS)	Aortic arch hypoplasia | Aortic atresia | Hypoplasia ascending aorta | Hypoplastic left heart syndrome | Hypoplastic left ventricle (subnormal cavity volume) | Mitral atresia	No	Yes	No
1-07502	Trio	MedExome	HiSeq	F	European	No	0.369391	0	No	CTD (TOF)	Discontinuity of pulmonary arteries | Hypoplastic left pulmonary artery | Hypoplastic main pulmonary artery | Hypoplastic pulmonary annulus | Left-sided patent ductus arteriosus | Pulmonary stenosis | Pulmonary stenosis, subvalvar | Right aortic arch with mirror image branching pattern | Tetralogy of Fallot	No	No	No
1-07540	Trio	MedExome	HiSeq	M	European	No	0	0	No	LVO	Coarctation of the aorta, simple (isolated)	No	Yes	No
1-07543	Trio	MedExome	HiSeq	M	European	No	0.633616	0	No	OTH (ASD)	Atrial septal defect, secundum	No	No	No
1-07544	Trio	MedExome	HiSeq	M	European	No	0	0	No	CTD	Left aortic arch with normal branching pattern | Left juxtaposition of the atrial appendages | Right coronary artery arising from the left sinus of Valsalva | Truncus arteriosus type IA (main pulmonary artery present, ventricular septal defect present) | Ventricular septal defect, malalignment	No	No	No
1-00308	Trio	V2	HiSeq	M	European	No	0.543816	0	No	OTH	Atrial septal defect, secundum | Ebsteins disease | Tricuspid regurgitation	No	No	Yes
1-00391	Trio	V2	HiSeq	F	European	No	0	0	No	OTH	Ebsteins disease | Mitral valve prolapse | Patent foramen ovale | Tricuspid regurgitation	No	Yes	Yes
1-00637	Trio	V2	HiSeq	M	European	No	0	0	No	OTH	Ebsteins disease | Patent foramen ovale | Pulmonary atresia congenital | Pulmonary atresia,valvar | Tricuspid regurgitation	No	No	Yes
1-00885	Trio	V2	HiSeq	M	European	No	0	0	No	OTH	Congenital pulmonary valve abnormality | Ebsteins disease | Left aortic arch | Right atrial dilatation | Right ventricular dilation/enlargement | Right ventricular dysfunction	No	No	Yes
1-01031	Trio	V2	HiSeq	F	African_AfrAm	No	0	0	No	OTH	Ebstein malformation of the right atrioventricular valve | Hypoplastic main pulmonary artery | Pulmonary atresia, intact ventricular septum | Pulmonary venous stenosis	No	No	Yes
1-01078	Trio	V2	HiSeq	M	European	No	0	0	No	OTH	Ebsteins disease | Patent foramen ovale | Tricuspid regurgitation | Ventricular septal defect, muscular	No	No	Yes
1-01081	Trio	V2	HiSeq	M	European	No	0	0	No	OTH	Ebsteins disease | Left aortic arch with normal branching pattern	No	No	Yes
1-01459	Trio	V2	HiSeq	F	Mexican	No	0	0	No	OTH	Ebsteins disease | Hypoplastic left pulmonary artery | Hypoplastic right pulmonary artery | Pulmonary regurgitation | Tricuspid regurgitation neonatal	No	No	Yes
1-01603	Trio	V2	HiSeq	F	Mexican	No	0	0	No	OTH	Dysplastic pulmonary valve | Ebsteins disease	No	No	Yes
1-01784	Trio	V2	HiSeq	M	European	No	0	0	No	OTH	Ebsteins disease | Left aortic arch with normal branching pattern	No	No	Yes
1-01914	Trio	V2	HiSeq	F	European	Yes	0	0	No	OTH	Ebsteins disease	No	No	Yes
1-02284	Trio	V2	HiSeq	F	European	No	0	0	No	OTH	Ebsteins disease | Patent foramen ovale | Tricuspid regurgitation neonatal	No	No	Yes
1-02620	Trio	V2	HiSeq	F	European	No	0	0	No	OTH	Ebsteins disease | Main pulmonary artery stenosis | Tricuspid regurgitation	No	No	Yes
1-02658	Trio	V2	HiSeq	M	European	No	0	0	No	OTH	Atrial septal defect, secundum | Ebsteins disease | Pulmonary stenosis, supravalvar | Pulmonary stenosis, valvar	No	No	Yes
1-02711	Trio	V2	HiSeq	M	European	No	0.222836	0	No	CTD	Bicommissural aortic valve | Ebsteins disease | Hypoplastic pulmonary annulus | Pulmonary stenosis, valvar	No	Yes	Yes
1-02816	Trio	V2	HiSeq	F	European	No	0	0	No	OTH	Atrial septal defect, secundum | Ebsteins disease | Ventricular septal defect, muscular	No	No	Yes
1-03032	Trio	V2	HiSeq	M	Undetermined	No	12.4471	0.0158795	Yes	OTH	Ebsteins disease	No	No	Yes
1-03033	Trio	V2	HiSeq	F	European	No	0	0	No	OTH	Ebsteins disease | Patent foramen ovale	No	No	Yes
1-03195	Trio	V2	HiSeq	F	European	No	0	0	No	CTD	Ebsteins disease | Hypoplastic right pulmonary artery | Left aortic arch with normal branching pattern | Pulmonary atresia, intact ventricular septum	No	No	Yes
1-03673	Trio	V2	HiSeq	M	European	No	0	0	No	OTH	Ebsteins disease | Right atrial dilatation | Tricuspid regurgitation	No	No	Yes
1-03679	Trio	V2	HiSeq	M	European	No	0.0507078	0	No	OTH	Ebsteins disease | Patent foramen ovale | Pulmonary atresia congenital	No	No	Yes
1-04102	Trio	V2	HiSeq	F	Mexican	No	0	0	No	OTH	Atrial septal defect | Ebsteins disease	No	No	Yes
1-04457	Trio	V2	HiSeq	F	Mexican	No	1.32013	0	No	OTH	Aortic arch hypoplasia | Ebsteins disease | Ventricular septal defect, single	No	No	Yes
1-04486	Trio	V2	HiSeq	F	European	No	1.46739	0	No	OTH	Ebsteins disease	No	No	Yes
1-06855	Trio	V2	HiSeq	M	Undetermined	No	13.4876	0.0111672	Yes	OTH	Atrial septal defect, secundum | Ebsteins disease	No	No	Yes
1-07225	Trio	V2	HiSeq	M	European	No	0	0	No	OTH	Ebsteins disease | Left aortic arch with normal branching pattern | Wolff Parkinson White syndrome	No	No	Yes
1-00270	Trio	V2	HiSeq	M	European	No	0	0	No	OTH	Left aortic arch | Totally anomalous pulmonary venous return, mixed	No	No	No
1-00969	Trio	V2	HiSeq	M	Southern_Asian	No	0	0	No	OTH	Obstructed totally anomalous pulmonary venous return | Totally anomalous pulmonary venous return, infradiaphragmatic	No	No	No
1-01044	Trio	V2	HiSeq	M	European	No	1.17396	0	No	OTH	Patent foramen ovale | Totally anomalous pulmonary venous return | Totally anomalous pulmonary venous return, supracardiac	No	No	No
1-01247	Trio	V2	HiSeq	M	European	No	0	0	No	OTH	Obstructed totally anomalous pulmonary venous return | Patent foramen ovale | Totally anomalous pulmonary venous return, supracardiac	No	No	No
1-01743	Trio	V2	HiSeq	M	European	Yes	9.73439	0.0037131	Yes	OTH	Atrial septal defect, secundum | Left aortic arch with normal branching pattern | Pulmonary venous obstruction | Totally anomalous pulmonary venous return, infradiaphragmatic	No	No	No
1-01807	Trio	V2	HiSeq	M	Mexican	No	0	0	No	OTH	Atrial septal defect | Totally anomalous pulmonary venous return, supracardiac	No	No	No
1-02576	Trio	V2	HiSeq	M	European	No	0	0	No	OTH	Left aortic arch with normal branching pattern | Totally anomalous pulmonary venous return, mixed	No	No	No
1-03534	Trio	V2	HiSeq	M	Mexican	No	1.25963	0	No	OTH	Obstructed totally anomalous pulmonary venous return | Totally anomalous pulmonary venous return, supracardiac	No	No	No
1-03794	Trio	V2	HiSeq	M	European	No	0.482623	0	No	OTH	Patent foramen ovale | Totally anomalous pulmonary venous return, supracardiac	No	No	No
1-03848	Trio	V2	HiSeq	M	African_AfrAm	No	0.785102	0	No	OTH	Totally anomalous pulmonary venous return, coronary sinus	No	No	No
1-04019	Trio	V2	HiSeq	M	European	No	0.0415192	0	No	OTH	Obstructed totally anomalous pulmonary venous return | Totally anomalous pulmonary venous return | Totally anomalous pulmonary venous return, infradiaphragmatic	No	No	No
1-04186	Trio	V2	HiSeq	M	European	No	0.0620641	0	No	OTH	Totally anomalous pulmonary venous return, supracardiac | Unobstructed totally anomalous pulmonary venous return	No	No	No
1-04833	Trio	V2	HiSeq	F	African_AfrAm	No	0	0	No	OTH	Atrial septal defect, secundum | Dilated inferior vena cava | Right atrial dilatation | Right ventricular volume overload | Totally anomalous pulmonary venous return, supracardiac	No	No	No
1-04922	Trio	V2	HiSeq	M	East_Asian	No	0.265935	0	No	OTH	Totally anomalous pulmonary venous return, infradiaphragmatic	No	No	No
1-05033	Trio	V2	HiSeq	M	European	No	1.47301	0	No	OTH	Totally anomalous pulmonary venous return, infradiaphragmatic	No	No	No
1-05063	Trio	V2	HiSeq	M	Mexican	No	0	0	No	OTH	Totally anomalous pulmonary venous return, coronary sinus	No	No	No
1-05117	Trio	V2	HiSeq	M	Mexican	No	4.78961	0.00217308	Yes	OTH	Obstructed totally anomalous pulmonary venous return | Totally anomalous pulmonary venous return, coronary sinus	No	No	No
1-05518	Trio	V2	HiSeq	M	European	No	0.0430119	0	No	OTH	Obstructed totally anomalous pulmonary venous return | Totally anomalous pulmonary venous return, infradiaphragmatic	No	No	No
1-05557	Trio	V2	HiSeq	F	European	Yes	0	0	No	OTH	Atrial septal defect, secundum | Totally anomalous pulmonary venous return, supracardiac	No	No	No
1-05877	Trio	V2	HiSeq	F	Mexican	No	1.48872	0	No	OTH	Atrial septal defect, secundum | Totally anomalous pulmonary venous return, coronary sinus	No	No	No
1-06014	Trio	V2	HiSeq	M	European	No	0	0	No	OTH	Obstructed totally anomalous pulmonary venous return | Totally anomalous pulmonary venous return | Totally anomalous pulmonary venous return, infradiaphragmatic	No	No	No
1-00042	Trio	V2	HiSeq	F	European	No	0	0	No	OTH (ASD)	Left aortic arch with normal branching pattern | Sinus venosus septal defect, superior type	No	No	No
1-00045	Trio	V2	HiSeq	M	Mexican	No	4.24596	0.00117303	Yes	CTD	Left aortic arch | Pulmonary stenosis, valvar	No	No	No
1-00057	Trio	V2	HiSeq	M	Mexican	No	0	0	No	CTD	Left aortic arch | Ventricular septal defect, membranous	No	No	No
1-00082	Trio	V2	HiSeq	M	European	No	0	0	No	OTH (ASD)	Atrial septal defect, secundum	No	No	No
1-00086	Trio	V2	HiSeq	M	European	No	0.613672	0	No	OTH (ASD)	Atrial septal defect, secundum | Left aortic arch	No	No	No
1-00224	Trio	V2	HiSeq	F	Undetermined	No	6.49977	0.0029875	Yes	OTH (ASD)	Atrial septal defect, secundum | Right ventricular volume overload	No	No	No
1-00277	Trio	V2	HiSeq	F	European	No	0	0	No	OTH (ASD)	Atrial septal defect, secundum | Right atrial dilatation | Right ventricular volume overload	No	No	No
1-00321	Trio	V2	HiSeq	F	European	No	0	0	No	CTD	Left aortic arch with normal branching pattern | Pulmonary stenosis, supravalvar | Pulmonary stenosis, valvar	No	No	No
1-00326	Trio	V2	HiSeq	M	European	No	0.14124	0	No	OTH (ASD)	Atrial septal defect, secundum | Left aortic arch	No	No	No
1-00419	Trio	V2	HiSeq	F	European	No	2.45053	0.000676995	No	CTD	Pulmonary stenosis, valvar	No	No	No
1-00452	Trio	V2	HiSeq	M	European	No	3.51495	0.000971055	Yes	CTD	Patent foramen ovale | Pulmonary stenosis, valvar	No	No	No
1-00550	Trio	V2	HiSeq	M	European	Yes	1.48269	0	No	CTD	Patent foramen ovale | Pulmonary stenosis, supravalvar | Pulmonary stenosis, valvar	No	No	No
1-00578	Trio	V2	HiSeq	M	European	No	0	0	No	OTH (ASD)	Secundum atrial septal defect, restricitve	No	No	No
1-00640	Trio	V2	HiSeq	M	European	No	0.672826	0	No	CTD	Atrial septal defect, secundum | Pulmonary stenosis, valvar	No	No	No
1-00674	Trio	V2	HiSeq	F	Southern_Asian	No	7.26761	0.00631258	Yes	CTD	Left aortic arch | Pulmonary stenosis, valvar	No	No	No
1-00679	Trio	V2	HiSeq	M	European	Yes	0	0	No	OTH (ASD)	Atrial septal defect, secundum	No	No	No
1-00726	Trio	V2	HiSeq	F	European	No	1.21653	0	No	CTD	Atrial septal defect, secundum | Left aortic arch | Ventricular septal defect, membranous	No	No	No
1-00737	Trio	V2	HiSeq	F	European	No	3.95159	0.00171867	Yes	OTH (ASD)	Atrial septal defect, secundum | Left aortic arch	No	No	No
1-00762	Trio	V2	HiSeq	F	European	No	12.631	0.00595912	Yes	CTD	Atrial septal defect, secundum | Patent ductus arteriosus | Pulmonary stenosis, valvar	No	No	No
1-00830	Trio	V2	HiSeq	F	Southern_Asian	No	0	0	No	CTD	Left aortic arch | Pulmonary stenosis, valvar	No	No	No
1-00839	Trio	V2	HiSeq	F	European	No	0	0	No	OTH (ASD)	Atrial septal defect, secundum | Left aortic arch	No	No	No
1-00893	Trio	V2	HiSeq	M	European	Yes	0.726199	0	No	OTH (ASD)	Atrial septal defect, secundum | Left aortic arch | Multiple atrial septal defects	No	No	No
1-00966	Trio	V2	HiSeq	F	European	No	0	0	No	CTD	Atrial septal defect, secundum | Pulmonary stenosis, valvar	No	No	No
1-00995	Trio	V2	HiSeq	F	European	No	0	0	No	CTD	Atrial septal defect, secundum | Congenital pulmonary valve abnormality | Left aortic arch with normal branching pattern	No	No	No
1-01000	Trio	V2	HiSeq	F	European	No	0.369763	0	No	OTH (ASD)	Atrial septal defect, secundum | Left aortic arch with normal branching pattern	No	No	No
1-01075	Trio	V2	HiSeq	F	Southern_Asian	No	0	0	No	OTH	Partially anomalous pulmonary veins | Sinus venosus septal defect, superior type	No	No	No
1-01132	Trio	V2	HiSeq	M	European	No	0	0	No	OTH	Atrial septal defect, secundum | Left aortic arch with normal branching pattern | Partially anomalous pulmonary veins	No	No	No
1-01160	Trio	V2	HiSeq	M	European	No	0.239561	0	No	OTH	Partially anomalous pulmonary veins | Sinus venosus septal defect, inferior type	No	No	No
1-01195	Trio	V2	HiSeq	F	European	No	0	0	No	OTH (ASD)	Atrial septal defect, secundum | Left aortic arch with normal branching pattern	No	No	No
1-01207	Trio	V2	HiSeq	F	European	No	0	0	No	CTD	Pulmonary stenosis, valvar	No	No	No
1-01230	Trio	V2	HiSeq	M	Mexican	No	0	0	No	OTH (ASD)	Atrial septal defect, secundum	No	No	No
1-01273	Trio	V2	HiSeq	F	European	No	0	0	No	OTH	Atrial septal defect, secundum | Left aortic arch with normal branching pattern | Partially anomalous pulmonary veins | Sinus venosus septal defect, superior type	No	No	No
1-01274	Trio	V2	HiSeq	M	European	No	0	0	No	OTH (ASD)	Atrial septal defect, secundum | Right ventricular volume overload	No	No	No
1-01298	Trio	V2	HiSeq	M	European	Yes	2.27539	0.00122782	Yes	OTH (ASD)	Atrial septal defect, secundum | Left aortic arch with normal branching pattern	No	No	No
1-01336	Trio	V2	HiSeq	M	East_Asian	No	0	0	No	CTD	Hypoplastic left pulmonary artery | Pulmonary stenosis, valvar	No	No	No
1-01386	Trio	V2	HiSeq	F	European	No	0	0	No	OTH (ASD)	Atrial septal defect, secundum | Left aortic arch with normal branching pattern	No	No	No
1-01430	Trio	V2	HiSeq	F	European	No	0.000424253	0	No	OTH (ASD)	Atrial septal defect, secundum | Left aortic arch with normal branching pattern	No	No	No
1-01466	Trio	V2	HiSeq	F	Mexican	No	0	0	No	OTH (ASD)	Atrial septal defect, secundum	No	No	No
1-01477	Trio	V2	HiSeq	M	Southern_Asian	No	0	0	No	OTH (ASD)	Atrial septal defect, secundum	No	No	No
1-01514	Trio	V2	HiSeq	M	Undetermined	No	0.290515	0	No	OTH	Partially anomalous pulmonary veins | Sinus venosus septal defect, superior type	No	No	No
1-01566	Trio	V2	HiSeq	F	Southern_Asian	No	0.640255	0	No	OTH (ASD)	Atrial septal defect, secundum	No	No	No
1-01569	Trio	V2	HiSeq	F	East_Asian	No	0.821062	0	No	OTH (ASD)	Atrial septal defect, secundum | Multiple atrial septal defects	No	No	No
1-01622	Trio	V2	HiSeq	F	European	Yes	12.0981	0.00426072	Yes	OTH (ASD)	Atrial septal defect, secundum	No	No	No
1-01627	Trio	V2	HiSeq	F	European	No	0	0	No	OTH (ASD)	Atrial septal defect, secundum | Left aortic arch with unknown branching pattern	No	No	No
1-01652	Trio	V2	HiSeq	F	European	No	0	0	No	OTH (ASD)	Atrial septal defect, secundum	No	No	No
1-01708	Trio	V2	HiSeq	F	European	No	0	0	No	OTH (ASD)	Atrial septal defect, secundum | Left aortic arch with normal branching pattern	No	No	No
1-01715	Trio	V2	HiSeq	M	European	No	0	0	No	CTD	Patent foramen ovale | Pulmonary stenosis, valvar	No	No	No
1-01849	Trio	V2	HiSeq	M	European	No	0	0	No	OTH (ASD)	Atrial septal defect, secundum | Left aortic arch with normal branching pattern	No	No	No
1-01904	Trio	V2	HiSeq	M	European	No	0	0	No	OTH (ASD)	Atrial septal defect, secundum	No	No	No
1-01905	Trio	V2	HiSeq	F	European	No	0	0	No	CTD	Atrial septal defect, secundum | Pulmonary stenosis, valvar	No	No	No
1-01999	Trio	V2	HiSeq	F	European	No	0	0	No	CTD	Left aortic arch with normal branching pattern | Main pulmonary artery abnormality | Pulmonary stenosis, valvar	No	No	No
1-02062	Trio	V2	HiSeq	M	European	No	0	0	No	CTD	Atrial septal defect, secundum | Congenital pulmonary valve abnormality | Left aortic arch with normal branching pattern	No	No	No
1-02085	Trio	V2	HiSeq	M	European	No	0	0	No	CTD	Pulmonary stenosis | Pulmonary stenosis, valvar	No	No	No
1-02119	Trio	V2	HiSeq	F	European	Yes	4.13543	0.00228235	Yes	OTH	Partially anomalous pulmonary veins | Sinus venosus septal defect, superior type	No	No	No
1-02168	Trio	V2	HiSeq	M	Undetermined	No	1.44812	0	No	OTH	Atrial septal defect, secundum | Patent ductus arteriosus | Ventricular septal defect, muscular, trabecular, apical	No	No	No
1-02233	Trio	V2	HiSeq	F	Mexican	No	2.86492	0.00079149	No	OTH (ASD)	Atrial septal defect, secundum	No	No	No
1-02289	Trio	V2	HiSeq	M	Mexican	No	8.42543	0.00541221	Yes	OTH (ASD)	Atrial septal defect, secundum	No	No	No
1-02396	Trio	V2	HiSeq	F	European	No	0	0	No	OTH (ASD)	Atrial septal defect, secundum | Left aortic arch with normal branching pattern	No	No	No
1-02405	Trio	V2	HiSeq	M	European	No	0	0	No	OTH (ASD)	Atrial septal defect, secundum | Left aortic arch with normal branching pattern	No	No	No
1-02406	Trio	V2	HiSeq	M	European	No	0	0	No	OTH	Atrial septal defect, secundum | Partially anomalous pulmonary veins | Sinus venosus septal defect, superior type	No	No	No
[truncated: 3,690 more rows]
