# Supplementary material for: Recessive genetic contribution to congenital heart disease in 5,424 probands
Source: Proc Natl Acad Sci U S A. 2025 Mar 3;122(10):e2419992122. doi: 10.1073/pnas.2419992122 (PMC11912448; doi:10.1073/pnas.2419992122)
Supplement: Supplementary file 3 — Dataset S02 (XLSX) [file pnas.2419992122.sd02.xlsx]

## Sheet: Dataset S2 - RGs
Dataset S2 Recessive genotypes in 5,424 CHD cases
SampleID	Trio/Singleton	Phenotype	Diagnosis	Laterality-associated defect	Left-sided defect	Right-sided valvular defect	Mutation Type	Gene	pRec	Known recessive human CHD gene (N=108)	Characteristic phenotypes of known recessive human CHD genes	Genotype-phenotype concordance for known recessive human CHD gene	Syscilia gene	OMIM gene (all Mendelian diseases)	LoF?	cDNA Change	Amino Acid Change	gnomAD WES freq	gnomAD WGS Freq	Bravo Freq	MetaSVM	CADD
1-05515	trio	CTD	Dysplastic tricuspid valve | Pulmonary atresia, intact ventricular septum	No	No	Yes	Hom	AAAS	0.63466					Yes		c.G1301A	p.R434Q	0.0007	0.0004	0.000366	D	24.4
1-09872	Singleton	CTD	Ventricular septal defect, membranous	No	No	No	Hom	AADACL2	0.098764					No		c.G353A	p.G118E	1.63e-05	0	0	D	27.4
1-03887	trio	CTD	Ventricular septal defect, subpulmonary or conal	No	No	No	Hom	AARS2	0.97619					Yes		c.G761C	p.G254A	0.0002	0.0002	0.000223	D	24.9
1-12822	Singleton	HTX	Asplenia syndrome (right isomerism) | Atrioventricular canal (endocardial cushion defect) | Pulmonary atresia congenital | Right aortic arch | Totally anomalous pulmonary venous return	Yes	No	No	Hom	AASDH	0.98474					No		c.C3188T	p.P1063L	5.69e-05	0	7.96e-06	D	33
1-17466	trio	LVO	Aortic stenosis, subvalvar, discrete, membraneous | Coarctation off the aorta | Congenital mitral valve abnormality | Mitral regurgitation | Mitral stenosis	No	Yes	No	CompHet	ABCA10	0.014115					No		c.C4426T,c.199+2T>C/c.T2641A	p.P1476S,NA/p.F881I	1.00E-04,1.00E-04/2.00E-04	5.00E-04,5.00E-04/7.00E-04	4.30E-04,4.38E-04/6.37E-04	D,NA/D	24,17.29/23.8
1-02562	trio	HTX	Dextrocardia | Left aortic arch with normal branching pattern | Scimitar syndrome	Yes	No	No	Hom	ABCA13	6.094e-15					No		c.C11136G	p.C3712W	0.0002	0	7.96e-06	D	24.4
1-02861	trio	CTD	Ventricular septal defect, membranous	No	No	No	CompHet	ABCA3	1					Yes		c.G3910A/c.C417G	p.G1304S/p.F139L	4.07E-06/0	0/0	0/0	D/D	32/24.5
1-06961	trio	D-TGA	D-loop transposition of the great arteries	Yes	No	No	CompHet	ABCA5	0.93193					No		c.C4523G/c.A569G	p.S1508C/p.N190S	7.00E-04/6.00E-04	9.00E-04/6.00E-04	9.40E-04/7.88E-04	D/D	28.4/24.5
1-00688	Singleton	CTD	Atrial septal abnormality | Atrial septal defect, secundum | Chromosome abnormality, 8q12 | Interrupted aortic arch type a | Ventricular septal defect with interrupted aortic arch	No	No	No	Hom	ABCA7	5.0697e-07					No		c.G2881T	p.V961F	4.07e-06	0	0	D	24.5
1-16454	trio	CTD (TOF)	Multiple atrial septal defects | Right ventricular outflow obstruction | Tetralogy of Fallot	No	No	No	CompHet	ABCA7	5.0697e-07					No		c.G3641A/c.T5438G	p.W1214X/p.L1813W	6.00E-04/2.00E-04	7.00E-04/6.48E-05	4.70E-04/6.37E-05	NA/D	37/26.1
S774VN3A	Singleton	OTH	Simple shunt lesion with clinical sequelae (e.g., PH, arrhythmia, CHF)|Atrial septal defect	No	No	No	Hom	ABCA7	5.0697e-07					No		c.G2966A	p.R989H	0.0008	0.0003	0.000526	D	33
SDVCC21O	Singleton	CTD	Simple shunt lesions with Eisenmenger syndrome|Eisenmenger physiology	No	No	No	Hom	ABCA8	3.5899e-08			`		No		c.G4768A	p.V1590I	0.0008	0.0002	0.000151	D	24.7
1-08346	trio	CTD	Atrial septal defect, secundum | Left aortic arch with normal branching pattern | Patent ductus arteriosus | Pulmonary stenosis, left	No	No	No	Hom	ABCB1	0.99999					No		c.T1529C	p.M510T	0	0	0	D	23.1
1-12574	trio	D-TGA	Left aortic arch with normal branching pattern | Left juxtaposition of the atrial appendages | Left superior vena cava connecting to the coronary sinus | Left superior vena cava, non-communicating with right superior vena cava | Right superior vena cava connecting to the right atrium | Tricuspid atresia with d-loop TGA and pulmonary atresia (Type IIA) | Ventricular septal defect, muscular	Yes	No	No	CompHet	ABCB11	0.99999					Yes		c.A3620T/c.G1724A	p.K1207I/p.R575Q	0/1.00E-04	0/0	7.96E-06/1.35E-04	D/D	33/35
S4OV4848	Singleton	OTH	Simple shunt lesion with clinical sequelae (e.g., PH, arrhythmia, CHF)|Atrial septal defect	No	No	No	Hom	ABCB11	0.99999					Yes		c.G900T	p.E300D	0	0	0	D	32
1-00080	trio	HTX	Double outlet left ventricle | L-loop transposition of the great arteries | Non-cardiac abnormality or disease | Patent foramen ovale | Pulmonary stenosis | Pulmonary stenosis, bilateral branch pulmonary artery | Single ventricle comprised of mostly left ventricle | Subaortic conus | Tricuspid atresia	Yes	No	No	CompHet	ABCB4	1					Yes		c.G1646A/c.A1529G	p.R549H/p.N510S	3.25E-05/2.00E-04	0/6.46E-05	7.96E-06/1.43E-04	D/D	34/23.5
1-00380	trio	HTX	{S,L,L} | Hypoplastic right ventricle (subnormal cavity volume) | L-loop transposition of the great arteries with ventricular septal defect | Left aortic arch | Pulmonary atresia,valvar | Straddling tricuspid valve | Ventricular septal defect, ECD type	Yes	No	No	CompHet	ABCB5	4.8168e-05					No		c.A794G/c.G1840T	p.E265G/p.G614C	8.15E-06/0	0/0	4.78E-05/0	D/D	28.6/25.4
1-04732	trio	CTD	Atrial septal defect, secundum | Pulmonary stenosis, bilateral branch pulmonary artery | Right ventricular volume overload	No	No	No	CompHet	ABCB5	4.8168e-05					No		c.T1211G/c.G1745A	p.L404R/p.R582Q	1.00E-04/2.00E-04	6.00E-04/6.00E-04	5.65E-04/5.34E-04	D/D	32/26.5
1-15371	trio	HTX	{A,D,D} | Abdominal situs ambiguous (abdominal heterotaxy) | Aortic atresia | Double outlet right ventricle | Heterotaxy syndrome | Inferior vena cava, left sided | Situs ambiguous of the atria | Totally anomalous pulmonary venous return | Unbalanced complete atrioventricular canal, right dominant	Yes	Yes	No	CompHet	ABCB5	4.8168e-05					No		c.C1655T/c.G1721A	p.T552M/p.R574Q	6.91E-05/2.00E-04	3.23E-05/6.46E-05	6.37E-05/1.11E-04	D/D	27.9/26.6
1-12318	trio	CTD (TOF)	Tetralogy of Fallot with pulmonary atresia	No	No	No	CompHet	ABCC11	1.551e-07					No		c.C2054T/c.G686T	p.T685M/p.R229L	8.94E-05/0	4.00E-04/0	2.55E-04/1.59E-05	D/D	26/26
1-08289	trio	CTD (TOF)	Atrial septal defect, secundum | Bicuspid pulmonary valve | Hypoplastic main pulmonary artery | Left aortic arch with normal branching pattern | Pulmonary stenosis, subvalvar | Pulmonary stenosis, supravalvar | Pulmonary stenosis, valvar | Tetralogy of Fallot | Ventricular septal defect, malalignment | Ventricular septal defect, single | Ventricular septal defect, subpulmonary or conal	No	No	No	CompHet	ABCC12	2.0487e-08					No		c.C1841G/c.C52T	p.A614G/p.R18W	3.00E-04/1.00E-04	3.23E-05/6.46E-05	1.04E-04/7.96E-05	D/D	26/25.1
1-03300	trio	LVO	Aortic stenosis - valvar | Coronary branching, anomalous, right | Coronary branching, anomalous, right	No	Yes	No	CompHet	ABCC2	6.4371e-07					Yes		c.T1295A/c.C3298T	p.M432K/p.R1100C	2.03E-05/5.00E-04	0/5.00E-04	2.39E-05/7.01E-04	D/D	26.5/29.5
1-04283	trio	CTD	Atrial septal defect | Ventricular septal defect | Ventricular septal defect, membranous | Wolff Parkinson White syndrome	No	No	No	CompHet	ABCC2	6.4371e-07					Yes		c.T2471C/c.G4207T	p.F824S/p.D1403Y	2.03E-05/8.94E-05	0/9.69E-05	0/1.59E-05	D/D	27.7/29.2
1-07689	trio	CTD	{S,D,D} | Congenital coronary anomaly | Double outlet right ventricle, ventricular defect committed to aorta | Left aortic arch with normal branching pattern | Subaortic conus | Ventricular septal defect, malalignment	Yes	No	No	CompHet	ABCC2	6.4371e-07					Yes		c.A2270T/c.C4190T	p.K757M/p.P1397L	0/5.28E-05	0/9.68E-05	0/1.04E-04	D/D	27.8/33
1-04276	trio	CTD	Partially anomalous pulmonary veins | Patent foramen ovale | Ventricular septal defect, membranous	No	No	No	CompHet	ABCC6	0.0015783					Yes		c.G1783A/c.G1012A	p.E595K/p.A338T	8.93E-05/2.03E-05	9.69E-05/9.71E-05	1.27E-04/3.98E-05	D/D	22.9/23.4
1-00669	trio	D-TGA	Aortic arch hypoplasia | Circumflex from right coronary in d-loop transposition of the great arteries | D-loop transposition of the great arteries with ventricular septal defect | Interrupted aortic arch type a | Patent foramen ovale | Subaortic conus | Subpulmonary conus | Ventricular septal defect, subpulmonary or conal	Yes	No	No	CompHet	ABCG4	0.98806					No		c.C404T/c.G1027A	p.T135M/p.V343M	9.00E-04/4.06E-05	8.00E-04/2.00E-04	8.28E-04/1.04E-04	D/D	33/26.8
1-08625	trio	LVO	Aortic stenosis - valvar | Bicommissural aortic valve, right-left fusion | Dilated aortic root | Left aortic arch with normal branching pattern	No	Yes	No	CompHet	ABCG5	0.0010855					Yes		c.C542T/c.G235A	p.A181V/p.G79R	4.06E-06/4.00E-04	0/4.00E-04	3.19E-05/4.22E-04	D/D	31/34
1-04661	Singleton	CTD	Hypoplastic left pulmonary artery | Right aortic arch with unknown branching pattern	No	No	No	Hom	ABHD17B	0.74016					No	Yes	c.870dupA	p.E291fs	3.71e-05	0	1.59e-05	NA	NA
1-07090	Singleton	OTH	Ventricular septal defect, muscular, trabecular	No	No	No	Hom	ABHD18	0.08418					No	Yes	c.444+1A>G	NA	0	0	0	NA	16.19
1-07069	Singleton	CTD	Atrial septal defect, secundum | Pulmonary stenosis, valvar	No	No	No	Hom	ABHD3	0.39036					No	Yes	c.1177_1178insCGTG	p.V393fs	0	0	0	NA	NA
1-07343	Singleton	CTD	Multiple atrial septal defects | Ventricular septal defect, membranous	No	No	No	Hom	ACACB	0.19149					No		c.C871T	p.R291W	0	0	7.96e-06	D	34
1-14863	trio	CTD (TOF)	Abnormal aortic arch | Tetralogy of Fallot	No	No	No	CompHet	ACACB	0.19149					No		c.C1460T/c.C6590T	p.S487L/p.A2197V	1.23E-05/1.22E-05	3.23E-05/0	7.96E-06/4.78E-05	D/T	34/33
1-00996	trio	OTH (ASD)	Atrial septal defect, secundum	No	No	No	Hom	ACAD10	0.0013943					No	Yes	c.C97T	p.R33X	0.0005	0.0004	0.000597	NA	32
1-08289	trio	CTD (TOF)	Atrial septal defect, secundum | Bicuspid pulmonary valve | Hypoplastic main pulmonary artery | Left aortic arch with normal branching pattern | Pulmonary stenosis, subvalvar | Pulmonary stenosis, supravalvar | Pulmonary stenosis, valvar | Tetralogy of Fallot | Ventricular septal defect, malalignment | Ventricular septal defect, single | Ventricular septal defect, subpulmonary or conal	No	No	No	Hom	ACAD11	0.92247					No		c.G2147A	p.R716Q	2.05e-05	6.47e-05	3.19e-05	D	28.4
1-09857	trio	CTD (TOF)	Bicuspid pulmonary valve | Dual anterior descending coronary arteries | Pulmonary stenosis, subvalvar | Pulmonary stenosis, valvar | Tetralogy of Fallot	No	No	No	CompHet	ACAD9	0.98957					Yes		c.1029dupG/c.G1063A	p.Q343fs/p.V355I	0/4.06E-06	0/0	0/7.96E-06	NA/D	NA/24.9
1-07439	Singleton	CTD	Atrial septal defect, secundum | Coarctation off the aorta | Ventricular septal defect | Ventricular septal defect, membranous	No	Yes	No	Hom	ACADS	0.92941					Yes		c.C22T	p.R8W	0	0	0	D	24.8
1-07569	Singleton	LVO	Aortic stenosis - valvar	No	Yes	No	Hom	ACADSB	0.26279					Yes		c.C1145T	p.T382M	4.88e-05	0	0	D	28.3
1-06909	trio	CTD	Aortic arch hypoplasia | Double outlet right ventricle, ventricular defect committed to pulmonary artery | Patent ductus arteriosus | Ventricular septal defect	Yes	No	No	Hom	ACCS	0.98303					No		c.G1039C	p.A347P	0.0008	0.0005	0.000573	D	24.6
1-06108	trio	OTH	Ventricular septal defect, muscular	No	No	No	CompHet	ACE	0.00014326					Yes		c.G2416C/c.T2648C	p.V806L/p.M883T	0/4.06E-06	0/0	0/0	D/D	26.6/25.9
SJDPY15D	Singleton	CTD (TOF)	Tetralogy of Fallot or DORV or pulmonary atresia|Tetralogy of Fallot or DORV	No	No	No	Hom	ACLY	0.91644					No	Yes	c.155_156del	p.S52fs	4.47e-05	0	1.59e-05	NA	NA
1-07130	Singleton	CTD	Atrial septal defect | Hypoplastic right ventricle (subnormal cavity volume) | Pulmonary stenosis | Right sided atrioventricular valve atresia | Ventricular septal defect	No	No	No	Hom	ACOX2	0.96515					Yes	Yes	c.1087_1094del	p.S363fs	0	0	0	NA	NA
GT04006702	trio	LVO (HLHS)	HYPOPLASTIC LEFT HEART SYNDROME;MITRAL STENOSIS;AORTIC ATRESIA;INTACT VENTRICULAR SEPTUM	No	Yes	No	CompHet	ACSF3	7.4304e-06					Yes		c.G1544A/c.C1553A	p.R515Q/p.A518D	3.66E-05/8.12E-06	6.47E-05/0	6.37E-05/8.76E-05	T/D	32/26.5
1-12827	trio	LVO (HLHS)	Aortic arch hypoplasia | Aortic atresia | Cyanotic congenital heart disease | Hypoplastic left heart syndrome | Mitral atresia | Secundum atrial septal defect, restricitve | Tubular hypoplasia of aorta with coarctation	No	Yes	No	Hom	ACSM2B	9.5408e-05					No	Yes	c.C1690T	p.R564X	5.28e-05	3.23e-05	3.98e-05	NA	37
1-10611	trio	CTD	Atrial septal defect, secundum | Double outlet right ventricle, ventricular defect committed to aorta	Yes	No	No	CompHet	ACTR1B	0.99695					No		c.T1075A/c.C707T	p.S359T/p.T236M	0/9.75E-05	0/3.23E-05	0/3.98E-05	D/D	14.59/22.4
1-13037	Singleton	CTD (TOF)	Atrial septal defect | Tetralogy of Fallot with pulmonary atresia and multiple aortopulmonary collaterals | Ventricular septal defect, malalignment	No	No	No	Hom	ACY3	0.44616					No		c.C542T	p.P181L	0	0	0	D	32
1-03725	trio	LVO	Aortic arch hypoplasia | Aortic stenosis | Atrial septal defect | Left superior vena cava, non-communicating with right superior vena cava | Mitral stenosis	No	Yes	No	Hom	ADAM2	0.0055525					No		c.G782A	p.R261H	8.55e-05	9.72e-05	0.000183	T	33
1-01747	trio	D-TGA	D-loop transposition of the great arteries with intact ventricular septum | Usual coronary arteries for d-loop transposition of the great arteries	Yes	No	No	CompHet	ADAMTS18	0.13959					Yes		c.C3040T/c.G1622T	p.R1014C/p.C541F	7.00E-04/0	2.00E-04/0	3.19E-04/0	D/T	29.3/32
1-09253	trio	OTH	Ebsteins disease	No	No	Yes	CompHet	ADAMTS18	0.13959					Yes		c.C2479T/c.C230T	p.R827C/p.S77L	1.22E-05/4.06E-06	3.23E-05/0	7.96E-06/7.96E-06	T/D	32/29.8
1-02939	trio	LVO	Aortic arch hypoplasia | Aortic stenosis - valvar | Bicommissural aortic valve, right-left fusion | Coarctation off the aorta | Dextrocardia | Hypoplastic mitral valve | Mitral stenosis | Patent foramen ovale	Yes	Yes	No	CompHet	ADAMTSL1	1					No		c.C1172T/c.C3563T	p.S391L/p.T1188M	1.00E-04/2.00E-04	4.00E-04/2.00E-04	7.17E-05/2.47E-04	T/T	34/32
S774VN3A	Singleton	OTH	Simple shunt lesion with clinical sequelae (e.g., PH, arrhythmia, CHF)|Atrial septal defect	No	No	No	Hom	ADAMTSL1	1					No		c.C556T	p.R186W	0.0001	6.46e-05	0.000104	D	34
1-07796	Singleton	LVO	Aortic stenosis - valvar	No	Yes	No	Hom	ADGRB3	4.1272e-10					No		c.C2423T	p.A808V	4.48e-05	0	0	T	33
1-07720	Singleton	OTH (ASD)	Atrial septal defect, secundum	No	No	No	Hom	ADGRE2	0.00019954					Yes	Yes	c.C1581A	p.Y527X	3.26e-05	6.46e-05	1.59e-05	NA	35
S28LRO43	Singleton	OTH	Single ventricle (SV) Fontan-spectrum | Fontan | Tricuspid Atresia	No	No	Yes	Hom	ADGRG6	0.99993					Yes		c.A3107G	p.N1036S	0.0002	0	7.96e-06	D	25.1
1-08628	trio	CTD (TOF)	Atrial septal defect, secundum | Tetralogy of Fallot with pulmonary atresia and multiple aortopulmonary collaterals	No	No	No	Hom	ADI1	0.36003					No		c.G479A	p.R160Q	0	0	0	D	29.5
1-00441	trio	LVO	Bicommissural aortic valve, right-left fusion | Coarctation of the aorta, atypical location | Coarctation of the aorta, simple (isolated) | Left aortic arch | Transverse arch obstruction	No	Yes	No	CompHet	ADIPOQ	0.032432					Yes		c.T26A/c.A191G	p.L9Q/p.E64G	3.00E-04/2.60E-05	4.00E-04/3.23E-05	7.01E-04/6.37E-05	D/D	21.2/25
1-07639	Singleton	CTD	Atrial septal defect, secundum | Pulmonary stenosis, valvar	No	No	No	Hom	AGAP2	0.0018353					No		c.G701A	p.R234H	5.42e-05	0	3.19e-05	T	33
1-03360	trio	CTD (TOF)	Aberrant left subclavian artery | Conus coronary artery | Hypoplastic main pulmonary artery | Left aortic arch with abnormal branching pattern | Pulmonary stenosis, subvalvar | Pulmonary stenosis, valvar | Tetralogy of Fallot	No	No	No	CompHet	AGBL4	0.99591					No		c.G814C/c.C169T	p.D272H/p.R57W	1.51E-05/3.00E-04	0/0	0/1.59E-05	D/T	29.5/34
1-04771	Singleton	CTD	Mitral valve prolapse | Ventricular septal defect, membranous | Ventricular septal defect, single	No	Yes	No	Hom	AGL	0.99283					Yes	Yes	c.3856dupA	p.S1285fs	4.09e-05	3.31e-05	1.59e-05	NA	NA
1-07796	Singleton	LVO	Aortic stenosis - valvar	No	Yes	No	Hom	AGTPBP1	0.57849					Yes		c.38_39insCGC	p.A13delinsAA	0	9.86e-05	0.000438	NA	NA
1-00360	trio	HTX	Asplenia syndrome (right isomerism) | Atrioventricular canal (endocardial cushion defect) | Dextrocardia | Double outlet right ventricle | Heterotaxy syndrome | Left superior vena cava connecting to the left atrium | Ostium primum atrial septal defect | Partially anomalous pulmonary veins | Pulmonary atresia congenital | Single ventricle	Yes	No	No	Hom	AIFM2	0.82202					No	Yes	c.C160T	p.R54X	0.0002	3.23e-05	0.000111	NA	39
1-03552	Singleton	D-TGA	D-loop transposition of the great arteries | Double outlet right ventricle | Pulmonary atresia,valvar	Yes	No	No	Hom	AK5	0.99661					No		c.G788A	p.R263Q	1.22e-05	0	7.96e-06	D	34
1-18335	trio	OTH (AVC)	Coarctation off the aorta | Unbalanced complete atrioventricular canal, right dominant	No	Yes	No	Hom	AK9	0.99982					No		c.G2992A	p.G998S	9.07e-05	3.24e-05	7.17e-05	D	31
1-13622	Singleton	CTD	Aortic arch hypoplasia | Atrial septal defect, secundum | Coarctation off the aorta | Double outlet right ventricle with intact ventricular septum | Mitral stenosis, valvar	Yes	Yes	No	Hom	ALDH1L2	0.73343					No	Yes	c.G1809A	p.W603X	0.0006	0.0004	0.000271	NA	45
1-11524	Singleton	CTD	Hypoplastic right ventricle (subnormal cavity volume) | Pulmonary atresia, intact ventricular septum	No	No	Yes	Hom	ALDH3A1	0.0028803					No		c.C440T	p.A147V	0.0001	3.23e-05	2.39e-05	D	27.9
1-04923	Singleton	LVO (HLHS)	Hypoplastic left heart syndrome	No	Yes	No	Hom	ALKBH1	0.86759					No	Yes	c.C1113A	p.C371X	4.87e-05	0	1.59e-05	NA	37
1-01365	trio	CTD (TOF)	Tetralogy of Fallot	No	No	No	CompHet	ALPI	0.0020944					No		c.G154A/c.C1315T	p.A52T/p.Q439X	2.84E-05/2.00E-04	6.46E-05/3.24E-05	3.98E-05/1.04E-04	D/NA	27.4/29.7
1-13018	trio	HTX	Common atrium | Complete common atrioventricular canal | Dextrocardia | Discontinuity of pulmonary arteries | Left superior vena cava connecting to the left atrium | Patent ductus arteriosus atypical | Pulmonary atresia congenital | Right aortic arch | Right inferior vena cava to left atrium | Right superior vena cava, absent | Ventricular inversion (l-loop ventricles)	Yes	No	No	Hom	ALPI	0.0020944					No		c.G1117A	p.V373I	5.69e-05	0	0.000111	D	15.62
1-07406	trio	LVO (HLHS)	Hypoplastic left heart syndrome	No	Yes	No	Hom	ALPK2	0.98526					No	Yes	c.3963delC	p.I1321fs	2.04e-05	0	0	NA	NA
1-10813	Singleton	OTH	Atrial septal defect, secundum | Patent ductus arteriosus	No	No	No	Hom	ALS2CL	0.0035655					No		c.G1322A	p.R441Q	6.12e-05	3.24e-05	7.96e-05	T	35
1-15916	trio	CTD (TOF)	Pulmonary stenosis, subvalvar | Tetralogy of Fallot | Ventricular septal defect	No	No	No	CompHet	ALS2CL	0.0035655					No		c.T2207G/c.C1900T	p.L736X/p.R634C	8.13E-06/6.00E-04	0/9.00E-04	0/5.81E-04	NA/T	37/32
1-08870	Singleton	CTD	Atrial septal defect | Interrupted aortic arch | Ventricular septal defect, membranous	No	No	No	Hom	AMY2A	0.021137					No		c.A308G	p.N103S	3.7e-05	9.81e-05	3.98e-05	D	15.93
1-11729	trio	CTD (TOF)	Tetralogy of Fallot	No	No	No	Hom	ANGPTL3	0.053986					Yes		c.G124A	p.D42N	0.0002	0.0001	7.96e-06	T	32
1-17395	trio	CTD	Anophthalmia | Vascular ring	No	No	No	CompHet	ANK2	2.8569e-19					Yes		c.C3986T/c.A5041G	p.P1329L/p.T1681A	7.72E-05/1.23E-05	9.69E-05/3.23E-05	8.76E-05/1.59E-05	T/D	33/8.836
1-07090	Singleton	OTH	Ventricular septal defect, muscular, trabecular	No	No	No	Hom	ANKEF1	0.8989					No		c.G190T	p.V64F	1.22e-05	0	0	D	27
1-01309	trio	LVO	Bicommissural aortic valve, right-non fusion | Coarctation of the aorta, simple (isolated) | Left aortic arch with normal branching pattern	No	Yes	No	CompHet	ANKK1	0.24124					No		c.T497G/c.G728A	p.L166R/p.R243Q	1.00E-04/1.63E-05	6.46E-05/0	1.83E-04/1.59E-05	D/D	24.2/25.5
1-01677	trio	OTH	Atrial septal defect, secundum | Congenital coronary anomaly | Hypoplastic right ventricle (subnormal cavity volume) | Tricuspid atresia with no pulmonary stenosis and large VSD (Type IC)	No	No	Yes	Hom	ANKRD36	2.9816e-17					No	Yes	c.C688T	p.R230X	4.42e-05	9.71e-05	7.96e-05	NA	25.1
S7V36IT1	Singleton	D-TGA	D-TGA or physiologically corrected TGA (systemic right ventricle)|Mustard or Senning (atrial switch for TGA)	Yes	No	No	Hom	ANKRD36	2.9816e-17					No	Yes	c.2173-1G>C	NA	7.6e-06	0	1.59e-05	NA	2.114
1-07598	Singleton	LVO	Aortic stenosis - valvar | Coarctation off the aorta	No	Yes	No	Hom	ANKS3	0.99863					No		c.C1436T	p.T479M	4.25e-05	0	2.39e-05	D	28.7
FGT07004051	Singleton	OTH	A1:4:1:2:. | Single Ventricle | Triscuspid atresia | D-loop, No transposition of the great arteries (Type 1) | Pulmonary hypoplasia, small ventricular septal defect (Type 1b)	No	No	No	Hom	AOX1	0.071904					No		c.C2264T	p.T755I	0.0009	0.0006	0.000701	D	33
1-05226	trio	CTD	Ventricular septal defect, single	No	No	No	CompHet	APC	5.5556e-11					Yes		c.C613T/c.A2489T	p.L205F/p.N830I	4.07E-06/0	0/0	0/0	D/D	24.2/12.71
1-07057	Singleton	OTH (ASD)	Atrial septal defect, secundum	No	No	No	Hom	APC	5.5556e-11					Yes		c.G6058A	p.G2020R	0.0003	0	0	D	24.1
BRZ-2025	trio	CTD (TOF)	Tetralogy of Fallot	No	No	No	Hom	APCDD1	0.98967					Yes	Yes	c.G230A	p.W77X	0	0	7.96e-06	NA	39
1-05375	Singleton	CTD	Dysplastic tricuspid valve | Pulmonary atresia congenital | Pulmonary atresia, intact ventricular septum | Pulmonary atresia,valvar | Tricuspid regurgitation neonatal	No	No	Yes	Hom	APLP2	0.62034					No		c.C1319A	p.A440D	6.1e-05	0	0	T	33
1-04860	Singleton	CTD (TOF)	Tetralogy of Fallot	No	No	No	Hom	ARFGAP3	0.86424					No		c.G1211A	p.R404H	0.0003	0.0009	0.000948	T	33
1-05371	trio	OTH	Atrial septal defect, secundum | Partially anomalous pulmonary veins	No	No	No	Hom	ARHGAP31	8.5193e-06					Yes		c.C1430T	p.P477L	0.0005	0	2.39e-05	T	34
1-12222	Singleton	LVO	Aortic stenosis - valvar | Bicommissural aortic valve | Coarctation off the aorta | Ventricular septal defect, muscular	No	Yes	No	Hom	ARHGEF10	0.030132					No		c.C1514T	p.S505L	4.07e-05	3.23e-05	2.39e-05	T	34
1-08464	trio	OTH (ASD)	Atrial septal defect, secundum	No	No	No	Hom	ARHGEF38	0.92752					No		c.C1925A	p.P642H	7.53e-06	0	0	T	32
FUEL-0471-1	Singleton	HTX	1:3:3:3:88 | Single Ventricle | Mitral atresia | {S,L,L} or {S,L,D} or {S,L,I} (corrected transposition) | Pulmonary stenosis	Yes	Yes	No	Hom	ARHGEF40	1					No		c.G3185A	p.R1062Q	0.0007	0.0004	0.000693	T	33
1-00737	trio	OTH (ASD)	Atrial septal defect, secundum | Left aortic arch	No	No	No	CompHet	ARHGEF7	4.6096e-05					No		c.C493T/c.1878_1880del	p.R165W/p.626_627del	7.31E-05/5.74E-05	3.23E-05/6.46E-05	5.57E-05/1.75E-04	T/NA	34/NA
1-00240	Singleton	HTX	{I,D,D} | Atrial inversion (situs inversus of the atria) | Atrial septal defect, secundum | D-loop corrected transposition of the great arteries {I,D,?} | Dextrocardia | Inferior vena cava, left sided | Left superior vena cava connecting to the right atrium | Pulmonary stenosis | Right aortic arch | Right superior vena cava, absent | Situs inversus totalis | Ventricular septal defect, ECD type	Yes	No	No	Hom	ARMC4	0.0025289	Yes	SI	Y	Yes	Yes	Yes	c.857_858del	p.R286fs	4.37e-05	0	0	NA	NA
1-00195	trio	OTH	Dilated mitral valve annulus | Mitral regurgitation | Mitral valve prolapse	No	Yes	No	Hom	ARSB	0.6889					Yes		c.G971T	p.G324V	4.06e-06	0	3.19e-05	D	33
1-06696	Singleton	CTD	Mitral regurgitation | Mitral valve prolapse | Ventricular septal defect, membranous | Ventricular septal defect, single	No	Yes	No	Hom	ARSG	0.41787					Yes		c.G566T	p.R189M	0	0	0	D	24.2
SY9878UJ	Singleton	OTH	Simple shunt lesions (e.g., ASD, VSD, PAPVR, PDA), repaired/small without sequelae|Atrial septal defect	No	No	No	Hom	ASB8	0.62137					No		c.268_270del	p.90_90del	6.5e-05	3.23e-05	3.19e-05	NA	NA
1-07342	trio	CTD (TOF)	Aortic stenosis | Bicommissural aortic valve | Right coronary artery arising from the left sinus of Valsalva | Tetralogy of Fallot with pulmonary atresia and multiple aortopulmonary collaterals	No	Yes	No	CompHet	ASIC1	0.06983					No		c.C229T/c.640+2T>G	p.L77F/NA	4.06E-06/4.47E-06	0/0	7.96E-06/0	D/T	27.9/2.852
1-02496	trio	LVO	Atrial septal defect, secundum | Left-sided patent ductus arteriosus | Tubular hypoplasia of aorta with coarctation | Ventricular septal defect, malalignment | Ventricular septal defect, muscular outlet	No	Yes	No	CompHet	ATAD3C	0.45887					No		c.A509G/c.C719T	p.Y170C/p.A240V	2.44E-05/0	0/0	3.98E-05/0	D/D	23.3/25.5
1-07650	Singleton	HTX	Atrial septal defect, secundum | Biventricular, discordant atrioventricular connection | Congenital coronary anomaly | Double outlet right ventricle, ventricular defect committed to aorta | Pulmonary stenosis, subvalvar | Pulmonary stenosis, valvar	Yes	No	No	Hom	ATG13	0.036411					No		c.C1082T	p.S361F	0	0	0	T	33
1-06560	trio	OTH	Partially anomalous pulmonary veins | Sinus venosus septal defect, superior type	No	No	No	Hom	ATG2B	1					No		c.G3749A	p.R1250K	9.26e-06	0	0	T	31
1-00129	trio	D-TGA	Atrial septal defect, secundum | D-loop transposition of the great arteries with ventricular septal defect | Hypoplastic left pulmonary artery | Hypoplastic right pulmonary artery | Parachute mitral valve | Pulmonary stenosis, supravalvar | Pulmonary stenosis, valvar | Usual coronary arteries for d-loop transposition of the great arteries | Ventricular septal defect, multiple | Ventricular septal…	Yes	Yes	No	CompHet	ATIC	0.008365	Yes	ASD	Y		Yes		c.1227+2T>A/c.A1277G	NA/p.K426R	8.12E-06/1.22E-05	0/6.46E-05	7.96E-06/1.59E-05	NA/D	24.6/32
1-01055	Singleton	HTX	{S,L,L} | Aortic stenosis, subvalvar, discrete, membraneous | Double outlet left ventricle | Left aortic arch with normal branching pattern | Left superior vena cava connecting to the coronary sinus | Pulmonary stenosis, valvar | Right superior vena cava connecting to the right atrium | Ventricular septal defect	Yes	Yes	No	Hom	ATIC	0.008365	Yes	ASD	N		Yes		c.C986T	p.T329I	0	0	0	D	32
1-05708	trio	CTD	Atrial septal defect, secundum | Pulmonary atresia, intact ventricular septum	No	No	Yes	CompHet	ATM	1					Yes		c.C5908T/c.C7552T	p.Q1970X/p.P2518S	3.26E-05/2.44E-05	0/2.00E-04	7.96E-06/3.03E-04	NA/D	41/24.9
1-06780	trio	OTH (ASD)	Atrial septal defect, secundum	No	No	No	Hom	ATP10D	0.99613					No		c.G797A	p.R266H	0.0004	0.0001	0.000207	D	34
BRZ-530	trio	CTD (TOF)	Tetralogy of Fallot	No	No	No	Hom	ATP13A4	0.16034					No		c.G2882A	p.R961K	3.25e-05	3.23e-05	1.59e-05	D	23.1
1-09658	trio	CTD (TOF)	Hypoplastic left pulmonary artery | Hypoplastic main pulmonary artery | Hypoplastic right pulmonary artery | Multiple major aortopulmonary collateral arteries (mapcas) | Tetralogy of Fallot with pulmonary atresia | Tetralogy of Fallot with pulmonary atresia and multiple aortopulmonary collaterals	No	No	No	CompHet	ATP13A4	0.16034					No		c.T2831C/c.T1610G	p.I944T/p.I537S	1.00E-04/2.84E-05	9.68E-05/0	7.17E-05/2.39E-05	D/D	28.3/25.2
FUEL-0192-1	Singleton	HTX	1:3:6:1:88 | Single Ventricle | Mitral atresia | {I,L,L} or {I,L,D} or {I,L,I} (corrected transposition) | No pulmonary stenosis or atresia	Yes	Yes	No	Hom	ATP1A4	0.49054					No		c.T2393C	p.M798T	2.84e-05	0	7.96e-06	D	12.33
BRZ-3930	trio	CTD (TOF)	Tetralogy of Fallot	No	No	No	CompHet	ATP2A1	0.98106					Yes		c.G707A/c.C2458A	p.R236Q/p.P820T	1.22E-05/1.00E-04	0/4.00E-04	3.19E-05/6.21E-04	D/D	25.4/25.9
1-06409	trio	LVO	Bicommissural aortic valve, right-left fusion | Coarctation of the aorta, simple (isolated) | Left aortic arch with normal branching pattern	No	Yes	No	CompHet	ATP2B4	0.99849					No		c.G46A/c.A1705T	p.E16K/p.N569Y	5.69E-05/0	2.00E-04/0	1.43E-04/0	D/D	23.8/29
1-02829	trio	HTX	Common atrium | D-loop transposition of the great arteries | Heterotaxy syndrome | Hypoplastic left ventricle (subnormal cavity volume) | Mesocardia | Patent ductus arteriosus, right sided | Right aortic arch | Single ventricle with unbalanced atrioventricular canal defect | Totally anomalous pulmonary venous return	Yes	No	No	CompHet	ATP2C2	5.0878e-14					No		c.C1676T,c.G2227A/c.C1826G	p.S559F,p.A743T/p.A609G	8.13E-06,8.53E-05/4.07E-06	0,0/0	0,7.17E-05/7.96E-06	D,D/D	24.4,31/27.1
1-05978	trio	CTD	{S,D,D} | Double outlet right ventricle | Hypoplastic left ventricle (subnormal cavity volume) | Hypoplastic main pulmonary artery | Left aortic arch with normal branching pattern | Left superior vena cava connecting to the coronary sinus | Mitral atresia | Partially anomalous pulmonary veins | Patent ductus arteriosus | Pulmonary stenosis, subvalvar | Pulmonary stenosis, valvar | Right superior …	Yes	Yes	No	CompHet	ATP2C2	5.0878e-14					No		c.T1382C/c.T2501G	p.L461S/p.L834R	0/3.00E-04	0/3.00E-04	0/2.31E-04	D/D	23.7/26.4
1-06216	trio	OTH (ASD)	Atrial septal defect, secundum	No	No	No	Hom	ATP2C2	5.0878e-14					No		c.A2221C	p.I741L	0.0001	0.0002	0.000175	D	27.1
1-15763	Singleton	CTD (TOF)	Patent foramen ovale | Tetralogy of Fallot | Tricuspid regurgitation	No	No	No	Hom	ATP7B	0.00025242					Yes		c.C2294G	p.S765C	4.87e-05	0	0	D	26.7
BRZ-617	trio	CTD (TOF)	Tetralogy of Fallot	No	No	No	Hom	ATP8B3	0.028273					No		c.T2990C	p.L997P	0.0001	3.23e-05	6.37e-05	D	31
1-09005	trio	CTD	Absent left pulmonary artery | Aortic arch abnormal branching | Double aortic arch, right arch dominant	No	No	No	Hom	ATXN1	0.02502					Yes	Yes	c.C22T	p.R8X	0.0003	0.0002	0.000446	NA	9.758
1-00161	trio	HTX	Aberrant right subclavian artery | Atrial septal defect, secundum | Atypical coronary arteries in d-loop transposition of the great arteries | Dextrocardia | L-loop corrected transposition of the great arteries {S,L,?} with ventricular septal defect | Single right coronary in d-loop transposition of the great arteries | Ventricular septal defect, muscular | Ventricular septal defect, subpulmonary…	Yes	No	No	Hom	BAG4	0.99493					No		c.A293G	p.Y98C	0.0005	0	1.59e-05	D	26.7
1-03099	trio	CTD	Chromosome abnormality or finding | Double outlet right ventricle | Hypoplastic left ventricle (subnormal cavity volume)	Yes	No	No	Hom	BAZ1A	4.5962e-08					No		c.T677A	p.L226H	8.14e-06	0	1.59e-05	D	26.6
1-05775	trio	OTH (AVC)	Cleft mitral valve with regurgitation | Left aortic arch with normal branching pattern | Left ventricular-right atrial shunt in atrioventricular canal | Ostium primum atrial septal defect, balanced	No	Yes	No	CompHet	BBS1	0.72271				Yes	Yes		c.G1181A/c.G1385A	p.G394D/p.R462H	2.00E-04/1.65E-05	9.00E-04/3.24E-05	9.48E-04/7.96E-06	D/D	28.8/28.1
1-05059	Singleton	CTD (TOF)	Abdominal situs ambiguous (abdominal heterotaxy) | Anatomic or functional polysplenia | Common atrium | Complete common atrioventricular canal, Rastelli type c | Heterotaxy syndrome | Inferior vena caval anomaly | Intestinal malrotation | Left aortic arch with normal branching pattern | Polysplenia syndrome (left isomerism) | Pulmonary stenosis, subvalvar | Pulmonary stenosis, valvar | Tetralogy …	Yes	No	No	Hom	BBS10	0.058405				Yes	Yes	Yes	c.C1767A	p.Y589X	0	0	0	NA	36
GT04009102	trio	LVO (HLHS)	HYPOPLASTIC LEFT HEART SYNDROME;MITRAL STENOSIS;AORTIC ATRESIA;INTACT VENTRICULAR SEPTUM	No	Yes	No	CompHet	BCHE	0.041975					Yes		c.C959T/c.C812T	p.P320L/p.T271M	2.45E-05/4.00E-04	0/5.00E-04	2.39E-05/6.61E-04	D/D	25.2/25
1-02271	trio	HTX	Abdominal situs inversus | Atrial inversion (situs inversus of the atria) | Atrial septal defect | D-loop transposition of the great arteries | Heterotaxy syndrome | Left inferior vena cava to right atrium | Left superior vena cava connecting to the right atrium | Levocardia with abdominal heterotaxy | Major aortopulmonary collateral artery | Pulmonary atresia congenital | Right aortic arch with …	Yes	No	No	Hom	BCO2	0.010007					No		c.C1480G	p.L494V	0.0001	6.46e-05	8.76e-05	D	24.2
1-01783	trio	LVO	Aortic stenosis - valvar | Bicommissural aortic valve | Left aortic arch with normal branching pattern	No	Yes	No	CompHet	BEST1	0.031428					Yes		c.G1561A/c.G1669A	p.G521R/p.E557K	2.84E-05/5.00E-04	0/3.00E-04	1.59E-05/5.81E-04	D/D	5.267/12.58
1-00868	trio	CTD	{S,L,L} | Double outlet left ventricle | Left aortic arch | Pulmonary stenosis | Ventricular septal defect	No	No	No	CompHet	BHMG1	NA					No		c.G65A/c.G448C	p.S22N/p.A150P	7.00E-04/7.00E-04	6.46E-05/3.00E-04	2.23E-04/3.42E-04	D/D	9.694/10.45
1-15117	trio	CTD	Double outlet right ventricle | Heart disease | Left superior vena cava connecting to the coronary sinus | Non-cardiac congenital anatomic abnormalities, absent | Normal aortic arch branching pattern | Pulmonary stenosis | Right aortic arch | Ventricular septal defect, membranous	Yes	No	No	Hom	BICC1	0.16315					No		c.G731A	p.R244H	0.0001	0	1.59e-05	T	33
1-16992	trio	CTD (TOF)	Patent foramen ovale | Tetralogy of Fallot with pulmonary atresia | VATERS/VACTERLS syndrome	No	No	No	CompHet	BIN1	0.22178					Yes		c.C958T/c.G286A	p.R320W/p.G96S	2.90E-05/1.00E-04	2.00E-04/3.24E-05	7.96E-05/3.19E-05	T/D	34/29.8
SO9V82GG	Singleton	CTD (TOF)	Tetralogy of Fallot or DORV or pulmonary atresia|Tetralogy of Fallot or DORV	No	No	No	Hom	BIRC6	1.3183e-24					No		c.C10879G	p.L3627V	0	0	0	D	24.1
1-07403	trio	LVO	Bicommissural aortic valve, right-non fusion | Coarctation off the aorta	No	Yes	No	Hom	BLK	0.12984					Yes		c.C391T	p.R131W	0.0005	0.0005	0.000796	D	28.3
1-00222	trio	LVO (HLHS)	Aortic atresia | Atrial septal defect, secundum | Coarctation off the aorta | Hypoplastic left heart syndrome | Left superior vena cava connecting to the coronary sinus | Mitral atresia	No	Yes	No	Hom	BLMH	0.87119					No		c.C1079T	p.A360V	0.0001	6.46e-05	0.000111	D	34
1-07200	Singleton	HTX	Abdominal situs solitus | Biventricular, discordant atrioventricular connection | Dextrocardia | Left superior vena cava connecting to the left atrium | Pulmonary atresia congenital | Single outlet ventriculoarterial connection | Ventricular septal defect	Yes	No	No	Hom	BMP8B	0.72888					No		c.G1198A	p.G400S	0.0005	0.0002	0.000478	D	35
1-03055	trio	D-TGA	D-loop transposition of the great arteries with ventricular septal defect and left ventricular outflow tract obstruction	Yes	No	No	Hom	BOC	1					No		c.G1417A	p.E473K	0.0004	0.0001	0.000135	T	33
1-01768	Singleton	LVO (HLHS)	Aortic atresia | Hypoplastic left heart syndrome | Hypoplastic left ventricle (subnormal cavity volume) | Left superior vena cava connecting to the coronary sinus | Mitral atresia | Tubular hypoplasia of aorta with coarctation	No	Yes	No	Hom	BPIFB3	0.085514					No	Yes	c.1324+1G>A	NA	7.31e-05	0.0004	0.00043	NA	23
1-05709	trio	OTH (ASD)	Sino-septal defect	No	No	No	Hom	BRCA1	0.24418					Yes	Yes	c.442-1G>T	NA	0	3.23e-05	0	NA	21.4
1-03552	Singleton	D-TGA	D-loop transposition of the great arteries | Double outlet right ventricle | Pulmonary atresia,valvar	Yes	No	No	Hom	BRCA2	1					Yes		c.A6935T	p.D2312V	0.0003	3.23e-05	3.19e-05	D	28.4
1-04241	Singleton	LVO (HLHS)	Atrial septal defect, secundum | Hypoplastic left heart syndrome | Left superior vena cava connecting to the coronary sinus | Ventricular septal defect, muscular, trabecular, apical	No	Yes	No	Hom	BTNL9	0.035249					No	Yes	c.C652T	p.R218X	0.0002	3.23e-05	0.000175	NA	35
1-08977	trio	LVO	Aortic valve regurgitation | Bicommissural aortic valve | Coarctation off the aorta	No	Yes	No	Hom	C15orf52	0.17284					No		c.C274T	p.R92W	0.0002	6.49e-05	9.56e-05	T	33
1-13622	Singleton	CTD	Aortic arch hypoplasia | Atrial septal defect, secundum | Coarctation off the aorta | Double outlet right ventricle with intact ventricular septum | Mitral stenosis, valvar	Yes	Yes	No	Hom	C15orf52	0.17284					No		c.G725C	p.R242P	2.12e-05	0	7.96e-06	D	34
1-04592	trio	LVO	Atrial septal defect, secundum | Coarctation off the aorta | Double outlet right ventricle | Left superior vena cava connecting to the coronary sinus | Left ventricular outflow tract obstruction | Straddling tricuspid valve	Yes	Yes	No	Hom	C1orf127	0.5612					No	Yes	c.G205T	p.E69X	0	0	0	NA	34
1-06907	trio	CTD	Dilated left atrium | Double outlet right ventricle, ventricular defect uncommitted (remote) | Hypoplastic mitral valve | Patent foramen ovale	Yes	Yes	No	Hom	C1orf127	0.5612					No	Yes	c.C1579T	p.R527X	0.0009	6.46e-05	7.96e-05	NA	35
1-07573	Singleton	LVO	LV outflow tract obstruction, abnormal muscle band	No	Yes	No	Hom	C1orf127	0.5612					No	Yes	c.C1579T	p.R527X	0.0009	6.46e-05	7.96e-05	NA	35
1-10838	trio	HTX	Hypoplastic right ventricle (subnormal cavity volume) | L-loop corrected TGA {S,L,?} with ventricular septal defect and pulmonary stenosis | Right aortic arch with mirror image branching pattern	Yes	No	No	CompHet	C1orf127	0.5612					No	Yes	c.2245dupG/c.854_858del	p.V749fs/p.Y285fs	8.00E-04/4.06E-06	3.00E-04/0	4.22E-04/0	NA/NA	NA/NA
1-12419	Singleton	HTX	Absence of the suprarenal inferior vena cava with azygous continuation | Anatomic or functional hypo- of asplenia | Double outlet right ventricle | Single ventricle, right, double inlet right ventricle | Situs ambiguous of the atria	Yes	No	No	Hom	C1orf127	0.5612					No	Yes	c.C337T	p.R113X	7.42e-06	0	2.39e-05	NA	35
1-03908	Singleton	OTH	Dilated aorta | Mitral regurgitation | Mitral valve prolapse	No	Yes	No	Hom	C21orf2	0.34135				Yes	Yes		c.G215A	p.R72H	0.0001	6.47e-05	0.000119	T	31
1-05476	trio	CTD (TOF)	Anomalous origin of right coronary artery from pulmonary artery | Right aortic arch | Tetralogy of Fallot	No	No	No	Hom	C5orf42	1				Yes	Yes		c.A1688T	p.D563V	0	0	0	D	23.6
1-14794	trio	CTD	Pulmonary atresia, intact ventricular septum | Tricuspid regurgitation | Tricuspid stenosis	No	No	Yes	CompHet	C7orf25	0.64371					No		c.A968G/c.114_123del	p.E323G/p.A38fs	3.25E-05/3.60E-05	3.23E-05/0	1.59E-05/3.19E-05	D/NA	26.5/NA
1-07479	trio	CTD	{S,D,L} | Bilateral subarterial conus | Crisscross atrioventricular valves | Double outlet right ventricle | Hypoplastic right ventricle (subnormal cavity volume) | Pulmonary stenosis | Pulmonary stenosis, subvalvar | Straddling mitral valve | Superior-inferior ventricles (upstairs-downstairs ventricles)	Yes	Yes	No	CompHet	CACNA1A	4.3239e-13					Yes		c.6656_6657insCCACCA/c.G5897A	p.H2219delinsHHH/p.R1966Q	9.21E-05/6.00E-04	6.75E-05/9.69E-05	9.56E-05/3.90E-04	NA/D	NA/31
1-16569	trio	CTD (TOF)	Hypoplastic pulmonary annulus | Left superior vena cava connecting to the coronary sinus | Patent foramen ovale | Pulmonary artery stenosis | Tetralogy of Fallot | Ventricular septal defect, malalignment	No	No	No	CompHet	CACNA1A	4.3239e-13					Yes		c.G6680T/c.C5987T	p.R2227L/p.T1996M	2.29E-05/9.94E-05	3.28E-05/0	3.98E-05/3.98E-05	D/D	27.4/22.6
1-00318	trio	D-TGA	D-loop transposition of the great arteries with ventricular septal defect and left ventricular outflow tract obstruction | Pulmonary stenosis, subvalvar | Ventricular septal defect, subpulmonary or conal	Yes	No	No	CompHet	CACNA1B	1.89e-05					Yes		c.C5869T/c.68_69insCGGCGGGGC	p.R1957C/p.G23delinsGGGA	3.00E-04/0	5.00E-04/3.33E-05	2.95E-04/2.39E-05	D/NA	34/NA
1-01989	trio	D-TGA	D-loop transposition of the great arteries | Double outlet right ventricle, ventricular defect uncommitted (remote) | Hypoplastic right ventricle (subnormal cavity volume) | Pulmonary stenosis, subvalvar | Right aortic arch | Tricuspid stenosis	Yes	No	No	Hom	CACNA1B	1.89e-05					Yes		c.G6537C	p.E2179D	0.0009	0.0006	0.000717	D	23.2
1-05059	Singleton	CTD (TOF)	Abdominal situs ambiguous (abdominal heterotaxy) | Anatomic or functional polysplenia | Common atrium | Complete common atrioventricular canal, Rastelli type c | Heterotaxy syndrome | Inferior vena caval anomaly | Intestinal malrotation | Left aortic arch with normal branching pattern | Polysplenia syndrome (left isomerism) | Pulmonary stenosis, subvalvar | Pulmonary stenosis, valvar | Tetralogy …	Yes	No	No	Hom	CACNA1B	1.89e-05					Yes	Yes	c.4673-1C>T	NA	0	6.46e-05	0	NA	14.32
1-00249	trio	LVO (HLHS)	Aneurysm of septum primum | Aneurysm of septum primum | Aortic arch hypoplasia | Aortic atresia | Hypoplastic left heart syndrome | Mitral stenosis | Secundum atrial septal defect, restricitve	No	Yes	No	Hom	CACNA1G	4.5601e-07					Yes		c.G1367T	p.R456L	6.27e-05	3.24e-05	7.17e-05	D	22.5
1-01650	trio	HTX	Anomalous hepatic venous drainage | Dextrocardia | Heterotaxy syndrome | Hypoplastic right ventricle (subnormal cavity volume) | Inferior vena cava, left sided | L-loop transposition of the great arteries with ventricular septal defect | Partially anomalous pulmonary veins | Pulmonary stenosis | Superior vena caval anomaly | Unbalanced complete atrioventricular canal, left dominant	Yes	No	No	Hom	CACNA1G	4.5601e-07					Yes		c.C6710A	p.P2237H	0.0005	0.0004	0.000414	D	24.2
1-02042	trio	CTD	Pulmonary atresia, intact ventricular septum | Single ventricle	No	No	Yes	CompHet	CACNA1H	1					Yes		c.C2203T/c.C4741G	p.R735W/p.L1581V	9.53E-05/1.00E-04	2.00E-04/3.24E-05	2.15E-04/9.56E-05	D/D	25.3/17.6
1-04950	trio	D-TGA	Aortic arch hypoplasia | Aortic stenosis - subvalvar | Coarctation off the aorta | D-loop transposition of the great arteries with ventricular septal defect | Left aortic arch with unknown branching pattern | Usual coronary arteries for d-loop transposition of the great arteries | Ventricular septal defect	Yes	Yes	No	CompHet	CACNA1H	1					Yes		c.C1853T/c.G3050A	p.P618L/p.G1017D	5.00E-04/0	6.00E-04/0	5.26E-04/0	D/D	27.7/27.1
1-07483	Singleton	CTD	Atrial septal defect, secundum | Ventricular septal defect, membranous	No	No	No	Hom	CACNA1H	1					Yes		c.A4894C	p.I1632L	3.29e-05	0	1.59e-05	D	23.6
1-14523	trio	LVO	Coarctation off the aorta	No	Yes	No	Hom	CACNA1H	1					Yes		c.G4790A	p.R1597Q	0.0004	0.0001	0.000255	D	27.5
1-00030	trio	LVO (HLHS)	Aortic atresia | Hypoplasia ascending aorta | Hypoplastic left heart syndrome | Hypoplastic left ventricle (subnormal cavity volume) | Mitral atresia | Secundum atrial septal defect, restricitve	No	Yes	No	CompHet	CACNA1S	1					Yes		c.G3331A/c.C754G	p.V1111M/p.R252G	2.00E-04/0	0/0	7.17E-05/0	D/D	25.9/27.5
1-10610	trio	CTD (TOF)	Atrial septal defect, secundum | Left superior vena cava connecting to the coronary sinus | Tetralogy of Fallot | Venous disease	No	No	No	Hom	CAD	7.0141e-05					Yes		c.C859T	p.R287C	1.22e-05	3.24e-05	3.98e-05	D	35
1-07374	Singleton	LVO	Aortic stenosis - valvar | Bicommissural aortic valve, right-left fusion	No	Yes	No	Hom	CAMK1	0.98664					No		c.A564C	p.E188D	4.48e-05	3.23e-05	3.19e-05	D	24.3
1-06560	trio	OTH	Partially anomalous pulmonary veins | Sinus venosus septal defect, superior type	No	No	No	Hom	CAMSAP3	1.698e-06					No		c.C1150T	p.R384C	5.69e-05	0	7.96e-06	T	35
1-09872	Singleton	CTD	Ventricular septal defect, membranous	No	No	No	Hom	CAMTA2	0.00082462					No		c.G2402A	p.G801D	2.85e-05	0	0	D	33
1-07343	Singleton	CTD	Multiple atrial septal defects | Ventricular septal defect, membranous	No	No	No	Hom	CANX	0.13365					No		c.G1468T	p.G490C	0	0	0	T	32
1-07189	Singleton	OTH (AVC)	Balanced complete atrioventricular canal	No	No	No	Hom	CAPN13	0.011533					No	Yes	c.C1414T	p.R472X	8.12e-06	0	7.96e-06	NA	38
1-00240	Singleton	HTX	{I,D,D} | Atrial inversion (situs inversus of the atria) | Atrial septal defect, secundum | D-loop corrected transposition of the great arteries {I,D,?} | Dextrocardia | Inferior vena cava, left sided | Left superior vena cava connecting to the right atrium | Pulmonary stenosis | Right aortic arch | Right superior vena cava, absent | Situs inversus totalis | Ventricular septal defect, ECD type	Yes	No	No	Hom	CAPN14	0.019211					No		c.A59G	p.Q20R	0	0	0	D	23.1
1-09378	trio	CTD	Aortic stenosis - subvalvar | Aortic stenosis - valvar | Atrial septal defect | Coarctation off the aorta | Excessive myocardial trabeculation or noncompaction | Hypoplastic right ventricle (subnormal cavity volume) | Tricuspid stenosis | Ventricular septal defect, malalignment	No	Yes	Yes	CompHet	CAPN14	0.019211					No		c.C25A/c.G358A	p.L9I/p.V120I	7.12E-06/7.91E-05	6.46E-05/4.00E-04	7.96E-06/5.26E-04	D/D	24.2/21.4
1-09184	trio	OTH	Ebsteins disease | Mitral valve prolapse	No	Yes	Yes	CompHet	CAPN5	0.99504					No		c.C263T/c.G799A	p.S88L/p.G267S	4.94E-05/2.00E-04	3.23E-05/2.00E-04	3.98E-05/8.76E-05	D/D	34/25.9
1-10933	trio	CTD (TOF)	Tetralogy of Fallot	No	No	No	CompHet	CAPN9	0.0086724					No		c.284-1G>C/c.G1181A	NA/p.C394Y	1.00E-03/1.22E-05	5.00E-04/0	8.84E-04/0	NA/D	25.6/25
1-11524	Singleton	CTD	Hypoplastic right ventricle (subnormal cavity volume) | Pulmonary atresia, intact ventricular septum	No	No	Yes	Hom	CAPNS1	0.72436					No		c.G127A	p.G43S	0	0	0	D	22.6
1-18335	trio	OTH (AVC)	Coarctation off the aorta | Unbalanced complete atrioventricular canal, right dominant	No	Yes	No	Hom	CASQ2	0.051175					Yes		c.1147_1149del	p.383_383del	0.0003	0.0002	0.000279	NA	NA
1-07661	trio	CTD (TOF)	Tetralogy of Fallot	No	No	No	Hom	CCDC154	0.055948					No	Yes	c.C1156T/c.G470A	p.R386X/p.R157Q	3.49E-05/4.14E-05	3.24E-05/3.24E-05	6.37E-05/7.96E-05	NA/T	36/33
1-12709	trio	LVO	Aortic stenosis - valvar | Left aortic arch with normal branching pattern | Unicommissural aortic valve	No	Yes	No	Hom	CCDC18	0.00554					No		c.2705_2713del	p.902_905del	0.0002	0.0005	0.000127	NA	NA
1-01588	trio	LVO	Coarctation off the aorta	No	Yes	No	Hom	CCDC189	0.5042					No		c.168_169insGCG	p.K57delinsAK	7.57e-05	9.69e-05	0.000151	NA	NA
1-11524	Singleton	CTD	Hypoplastic right ventricle (subnormal cavity volume) | Pulmonary atresia, intact ventricular septum	No	No	Yes	Hom	CCDC30	0.6975					No	Yes	c.G256T	p.E86X	8.14e-06	0	0	NA	40
1-15130	trio	CTD (TOF)	Heart disease | Non-cardiac congenital anatomic abnormalities, absent | Normal aortic arch branching pattern | Normal aortic arch sidedness | Patent foramen ovale | Right ventricular hypertrophy | Tetralogy of Fallot | Ventricular septal defect	No	No	No	CompHet	CCDC39	0.99849	Yes	SI, HTX	I	Yes	Yes		c.C2431T/c.C640T	p.R811C/p.R214C	7.11E-05/1.63E-05	0/0	1.59E-05/3.98E-05	D/T	34/32
1-09872	Singleton	CTD	Ventricular septal defect, membranous	No	No	No	Hom	CCDC42	0.82141					No		c.G680A	p.R227H	3.25e-05	3.23e-05	0	T	33
1-01238	trio	CTD	Left aortic arch with normal branching pattern | Truncus arteriosus type III (separate pulmonary artery origins)	No	No	No	Hom	CCDC86	0.88239					No		c.C1058T	p.P353L	0.0007	0.0004	0.000454	D	24.8
1-02349	trio	CTD	Atrial septal defect, secundum | Truncus arteriosus type I (main pulmonary artery present)	No	No	No	CompHet	CCKBR	0.90308					No		c.C500T,c.C955T/c.G987T	p.T167M,p.R319W/p.K329N	1.23E-05,2.00E-04/8.00E-04	3.23E-05,2.00E-04/2.00E-04	1.59E-05,3.66E-04/1.67E-04	T,D/D	32,28/28.7
1-07320	trio	CTD	Atrial septal defect, secundum | Right aortic arch with abnormal branching pattern | Truncus arteriosus type II (main pulmonary artery absent)	No	No	No	Hom	CCR5	0.015501					No		c.G705T	p.R235S	1.22e-05	0	7.17e-05	D	26.4
1-01524	trio	HTX	Complete heart block | L-loop corrected transposition of the great arteries {S,L,?} with ventricular septal defect	Yes	No	No	CompHet	CD36	5.629e-17					Yes		c.G668T/c.G692A	p.G223V/p.R231Q	6.00E-04/4.50E-05	4.00E-04/6.47E-05	5.65E-04/7.17E-05	D/D	32/34
1-01552	trio	CTD	Atrial septal defect, secundum | Double outlet right ventricle, ventricular defect committed to aorta | Hypoplastic left ventricle (subnormal cavity volume) | Hypoplastic mitral valve | Left superior vena cava connecting to the coronary sinus | Pulmonary stenosis, valvar | Right aortic arch with mirror image branching pattern | Right superior vena cava connecting to the right atrium	Yes	Yes	No	CompHet	CD36	5.629e-17					Yes	Yes	c.1138-1G>C/c.945_949del	NA/p.T315fs	2.86E-05/4.00E-04	3.23E-05/2.00E-04	1.59E-05/5.10E-04	NA/NA	25/NA
1-08464	trio	OTH (ASD)	Atrial septal defect, secundum	No	No	No	Hom	CD36	5.629e-17					Yes	Yes	c.T614G	p.L205X	0.0002	0.0002	0.000191	NA	39
1-06248	trio	CTD (TOF)	Conus coronary artery | Right aortic arch with mirror image branching pattern | Tetralogy of Fallot	No	No	No	CompHet	CDAN1	0.99996					Yes		c.G2993A/c.C523G	p.R998Q/p.L175V	0/0	0/0	0/0	D/D	29.7/23.6
1-07360	trio	CTD	Double aortic arch, right arch dominant, left arch patent | Patent foramen ovale	No	No	No	Hom	CDC6	0.77382					No		c.T941C	p.I314T	4.06e-06	0	0	D	26.7
92022282	Singleton	UNK	.NoData	Unknown	Unknown	Unknown	Hom	CDK11A	0.011155					No		c.C1587G	p.H529Q	5.72e-05	3.29e-05	7.96e-05	D	15.93
1-09807	trio	D-TGA	D-loop transposition of the great arteries with ventricular septal defect	Yes	No	No	CompHet	CDT1	0.26945					Yes		c.488dupG/c.1344_1346del	p.C163fs/p.448_449del	0/4.11E-06	0/0	0/0	NA/NA	NA/NA
1-02281	Singleton	CTD (TOF)	Bicuspid pulmonary valve | Pulmonary stenosis, subvalvar | Pulmonary stenosis, valvar | Tetralogy of Fallot	No	No	No	Hom	CELA1	0.92889					No	Yes	c.419delC	p.A140fs	0.0005	0.0003	0.000486	NA	NA
FGT07006103	Singleton	OTH	A3:3:3:.:. | Other functional single ventricle not fitting any other categories | Tricuspid valve anomaly | Ebstein's	No	No	Yes	Hom	CELSR3	1.7914e-05					No		c.C5587T	p.R1863W	0.0001	6.47e-05	0.000143	T	33
1-14606	trio	CTD (TOF)	Discontinuity of pulmonary arteries | Tetralogy of Fallot | Ventricular septal defect, muscular outlet	No	No	No	CompHet	CEP152	0.96515					Yes		c.C3871T/c.C2984T	p.R1291X/p.A995V	1.63E-05/6.45E-05	0/0	7.96E-06/5.57E-05	NA/T	37/31
1-10723	trio	OTH (ASD)	Atrial septal defect, secundum	No	No	No	CompHet	CEP164	0.93277				Yes	Yes		c.C1220T/c.C2689T	p.S407F/p.R897X	7.00E-04/8.15E-06	8.00E-04/0	7.88E-04/5.57E-05	T/NA	32/39
1-11524	Singleton	CTD	Hypoplastic right ventricle (subnormal cavity volume) | Pulmonary atresia, intact ventricular septum	No	No	Yes	Hom	CEP76	0.99758					No		c.150_152del	p.50_51del	0.0003	0	1.59e-05	NA	NA
1-03698	Singleton	CTD (TOF)	Pulmonary stenosis, left | Pulmonary stenosis, subvalvar | Pulmonary stenosis, valvar | Tetralogy of Fallot | Ventricular septal defect, malalignment	No	No	No	Hom	CERCAM	0.98786					No		c.G353A	p.R118K	0.0003	0	0	D	28.7
1-03326	trio	D-TGA	D-loop transposition of the great arteries with ventricular septal defect | Single left coronary in d-loop transposition of the great arteries | Ventricular septal defect, membranous	Yes	No	No	CompHet	CETN1	0.65824				Yes	No		c.187_194del/c.G445A	p.E63fs/p.A149T	8.94E-05/8.00E-04	1.00E-04/5.00E-04	1.59E-04/7.01E-04	NA/D	NA/23.5
1-02097	trio	HTX	{S,L,L} | Aortic arch hypoplasia | Hypoplastic aortic annulus | Hypoplastic mitral valve | Hypoplastic right ventricle (subnormal cavity volume) | L-loop transposition of the great arteries with ventricular septal defect | Mitral stenosis, valvar | Multiple aortopulmonary collateral arteries | Restrictive bulboventricular foramen | Single ventricle, left; double inlet left ventricle	Yes	Yes	No	Hom	CFAP44	1					No		c.A1157G	p.D386G	0.0004	3.23e-05	0.000319	D	27.3
1-03698	Singleton	CTD (TOF)	Pulmonary stenosis, left | Pulmonary stenosis, subvalvar | Pulmonary stenosis, valvar | Tetralogy of Fallot | Ventricular septal defect, malalignment	No	No	No	Hom	CFAP47	0.28937					No		c.4336_4338del	p.1446_1446del	0.0005	4.63e-05	0	NA	NA
1-07057	Singleton	OTH (ASD)	Atrial septal defect, secundum	No	No	No	Hom	CFAP99	NA					No	Yes	c.C838T	p.R280X	7.71e-05	0	8.76e-05	NA	34
1-00965	trio	OTH	Atrial septal defect, secundum | Cor triatriatum dexter | Excessive myocardial trabeculation or noncompaction | Hypoplastic right ventricle (subnormal cavity volume) | Pulmonary atresia congenital | Tricuspid atresia | Ventricular septal defect, muscular	No	No	Yes	CompHet	CFTR	1.7171e-10					Yes		c.T1043A/c.T3154G	p.M348K/p.F1052V	1.00E-04/6.00E-04	6.46E-05/4.00E-04	1.04E-04/4.46E-04	D/D	25.1/31
1-04926	trio	OTH	Tricuspid atresia with pulmonary stenosis or small VSD (Type IB)	No	No	Yes	CompHet	CFTR	1.7171e-10					Yes		c.G1001A/c.G3846A	p.R334Q/p.W1282X	1.00E-04/4.00E-04	6.46E-05/2.00E-04	1.35E-04/2.55E-04	D/NA	19.78/48
1-12484	Singleton	OTH	Anomalous origin of left coronary artery from pulmonary artery	No	No	No	Hom	CFTR	1.7171e-10					Yes		c.A202G	p.K68E	0.0002	3.23e-05	3.98e-05	D	23.8
1-15117	trio	CTD	Double outlet right ventricle | Heart disease | Left superior vena cava connecting to the coronary sinus | Non-cardiac congenital anatomic abnormalities, absent | Normal aortic arch branching pattern | Pulmonary stenosis | Right aortic arch | Ventricular septal defect, membranous	Yes	No	No	Hom	CFTR	1.7171e-10					Yes		c.C2327T	p.S776L	5.29e-06	0	0	D	32
1-05189	trio	CTD (TOF)	Hypoplastic main pulmonary artery | Hypoplastic pulmonary annulus | Right aortic arch with mirror image branching pattern | Tetralogy of Fallot | Ventricular septal defect, malalignment | Ventricular septal defect, single	No	No	No	Hom	CHAF1A	2.8366e-06					No	Yes	while gene	while gene	0	0	0	NA	NA
1-06406	trio	D-TGA	Bicuspid pulmonary valve | D-loop transposition of the great arteries with ventricular septal defect | Ventricular septal defect, muscular	Yes	No	No	CompHet	CHAT	0.95223					Yes		c.C769T/c.G1325A	p.R257W/p.R442H	5.00E-04/8.94E-05	1.00E-04/3.23E-05	2.63E-04/6.37E-05	D/D	35/34
1-00688	Singleton	CTD	Atrial septal abnormality | Atrial septal defect, secundum | Chromosome abnormality, 8q12 | Interrupted aortic arch type a | Ventricular septal defect with interrupted aortic arch	No	No	No	Hom	CHD7	2.8241e-19					Yes	Yes	c.G7863A	p.Q2621Q	4.56e-05	0	3.19e-05	NA	10.96
1-01684	trio	LVO	Aortic stenosis | Atrial septal defect | Bicommissural aortic valve | Interrupted aortic arch type a	No	Yes	No	CompHet	CHD8	7.6235e-18					No		c.C4645T/c.A6280G	p.R1549C/p.K2094E	2.44E-05/1.30E-05	0/2.00E-04	0/4.78E-05	D/D	32/19.52
1-01671	Singleton	LVO	Aortic stenosis - valvar | Hypoplastic aortic annulus | Interrupted aortic arch type a | Subvalvar aortic stenosis, deviation of conal septum | Ventricular septal defect with interrupted aortic arch	No	Yes	No	Hom	CHRNA10	0.11305					No		c.T113C	p.F38S	0.0001	6.47e-05	5.57e-05	D	28.3
1-04137	trio	CTD	Left superior vena cava connecting to the coronary sinus | Truncus arteriosus type I (main pulmonary artery present)	No	No	No	CompHet	CHRNG	0.0046169					Yes		c.C82T/c.G812A	p.R28C/p.G271D	7.00E-04/2.03E-05	5.00E-04/9.71E-05	7.65E-04/1.59E-05	D/D	34/27.8
1-05660	trio	CTD	Ventricular septal defect, membranous | Ventricular septal defect, single	No	No	No	CompHet	CLASP1	1.7202e-08					No		c.G2798T/c.C601T	p.G933V/p.R201C	0/0	0/0	0/0	T/T	32/33
1-11213	Singleton	CTD (TOF)	Tetralogy of Fallot	No	No	No	Hom	CLCF1	0.051941					No		c.C82T	p.L28F	0.0001	0	7.96e-06	D	26
1-02004	trio	HTX	Absence of the suprarenal inferior vena cava with azygous continuation | Aortic arch hypoplasia | Cleft tricuspid valve with regurgitation | Complete heart block | Ostium primum atrial septal defect, balanced | Patent ductus arteriosus | Polysplenia syndrome (left isomerism)	Yes	No	No	CompHet	CLCN1	0.20311					Yes		c.G2881C/c.C2926T	p.G961R/p.R976X	0/3.00E-04	0/5.00E-04	0/7.49E-04	D/NA	24.6/42
1-07704	trio	OTH	Left aortic arch with normal branching pattern | Left superior vena cava connecting to the coronary sinus | Left superior vena cava, communicating with right superior vena cava | Partially anomalous pulmonary veins | Sinus venosus septal defect, superior type	No	No	No	CompHet	CLCN2	0.9975					Yes		c.G1795A/c.A689G	p.D599N/p.Y230C	4.00E-04/2.03E-05	3.00E-04/0	6.53E-04/1.59E-05	D/D	34/26.3
M007-20	trio	HTX	Double outlet right ventricle | Heterotaxy syndrome	Yes	No	No	Hom	CLDN17	0.38388					No	Yes	c.C475T	p.R159X	0.0001	0.0002	0.000358	NA	36
1-09802	trio	OTH (ASD)	Multiple atrial septal defects	No	No	No	Hom	CLDN23	0.30862					No	Yes	c.G322T	p.E108X	3.46e-05	6.48e-05	2.39e-05	NA	35
1-09392	trio	CTD	Right aortic arch with abnormal branching pattern	No	No	No	CompHet	CLPB	0.99949					Yes		c.C1525T/c.A1087G	p.R509W/p.R363G	3.26E-05/2.00E-04	3.23E-05/2.00E-04	3.98E-05/3.66E-04	D/D	34/27.3
1-08464	trio	OTH (ASD)	Atrial septal defect, secundum	No	No	No	Hom	CLPSL1	0.16694					No	Yes	c.71_72del	p.S24fs	0	0	0	NA	NA
1-04217	trio	CTD	Left aortic arch with normal branching pattern | Ventricular septal defect, membranous | Ventricular septal defect, multiple	No	No	No	CompHet	CLSTN1	0.022434					No		c.G2131A/c.A1097G	p.E711K/p.N366S	4.88E-05/2.00E-04	6.46E-05/3.25E-05	4.78E-05/1.35E-04	T/D	31/25.4
1-08628	trio	CTD (TOF)	Atrial septal defect, secundum | Tetralogy of Fallot with pulmonary atresia and multiple aortopulmonary collaterals	No	No	No	Hom	CLTCL1	0.0033267					No		c.C2431T	p.R811W	0.0001	9.7e-05	0.000175	T	34
1-10137	trio	HTX	Absence of the suprarenal inferior vena cava with azygous continuation | Dextrocardia | Double outlet right ventricle | Left superior vena cava connecting to the coronary sinus | Polysplenia syndrome (left isomerism) | Pulmonary stenosis, subvalvar | Pulmonary stenosis, valvar | Right aortic arch with mirror image branching pattern	Yes	No	No	Hom	CMTM5	0.87705					No		c.C188T	p.A63V	3.66e-05	0	7.96e-06	T	31
1-07345	Singleton	OTH	Atrial septal defect | Left pulmonary artery stenosis, central | Pulmonary atresia congenital | Single ventricle, left; double inlet left ventricle | Univentricular, double inlet atrioventricular connection	No	No	Yes	Hom	CNBD2	0.020268					No		c.C286G	p.P96A	0.0001	0.0001	0.000183	D	24.2
1-00998	trio	D-TGA	Aortic arch hypoplasia | Atrial septal defect, secundum | Coarctation off the aorta | D-loop transposition of the great arteries with ventricular septal defect | Double outlet right ventricle, Taussig-Bing | Double outlet right ventricle, ventricular defect uncommitted (remote) | Inverted coronary origins with posterior left anterior descending coronary in d-loop transposition of the great arteri…	Yes	Yes	No	Hom	CNGA3	0.001037					Yes		c.C1349T	p.T450M	8.95e-05	0.0002	0.000111	D	25.4
1-02897	trio	OTH	Patent ductus arteriosus	No	No	No	Hom	CNGA4	0.90809				Yes	No		c.C520G	p.L174V	0.0003	0.0003	0.000422	D	12.73
1-04764	trio	LVO	Aortic stenosis, subvalvar, discrete, membraneous	No	Yes	No	Hom	CNTN1	0.84869					No		c.G2041A	p.V681M	2.85e-05	3.23e-05	2.39e-05	D	31
1-05794	trio	HTX	{S,L,L} | Anatomic or functional polysplenia | Hypoplastic right ventricle (subnormal cavity volume) | Hypoplastic tricuspid valve | L-loop transposition of the great arteries | Polysplenia syndrome (left isomerism) | Pulmonary atresia congenital | Right aortic arch with mirror image branching pattern | Ventricular inversion (l-loop ventricles) | Ventricular septal defect	Yes	No	No	CompHet	CNTN6	0.00034992					No		c.G2354A/c.C2704T	p.G785E/p.P902S	0/2.00E-04	0/4.00E-04	0/1.27E-04	D/T	32/31
1-06775	trio	CTD	Atrial septal defect | Double outlet right ventricle | Hypoplastic left ventricle (subnormal cavity volume) | Mitral atresia | Pulmonary artery anomaly | Pulmonary stenosis | Pulmonary stenosis, subvalvar | Totally anomalous pulmonary venous return, coronary sinus | Ventricular septal defect	Yes	Yes	No	CompHet	COBLL1	0.95333					No		c.A1037G/c.A302G	p.Y346C/p.E101G	3.66E-05/1.63E-05	2.00E-04/0	1.35E-04/2.39E-05	D/D	23.7/29.3
1-09030	trio	CTD	{S,D,D} | Aortopulmonary collateral artery | Cleft mitral valve | Congenital coronary anomaly | Double outlet right ventricle, ventricular defect uncommitted (remote) | Hypoplastic left ventricle (subnormal cavity volume) | Left aortic arch with normal branching pattern | Straddling mitral valve | Superior-inferior ventricles (upstairs-downstairs ventricles) | Ventricular septal defect, malalignm…	Yes	Yes	No	CompHet	COL17A1	0.99961					Yes		c.G3730A/c.C1819G	p.D1244N/p.Q607E	3.00E-04/2.03E-05	4.00E-04/0	5.02E-04/7.96E-06	D/D	34/13.22
1-06696	Singleton	CTD	Mitral regurgitation | Mitral valve prolapse | Ventricular septal defect, membranous | Ventricular septal defect, single	No	Yes	No	Hom	COL18A1	1					Yes		c.C3178T	p.R1060C	0.0004	0	2.39e-05	T	32
1-09853	trio	LVO (HLHS)	Hypoplastic left heart syndrome | Totally anomalous pulmonary venous return, supracardiac	No	Yes	No	CompHet	COL18A1	1					Yes		c.C1615T/c.G1852A	p.P539S/p.G618R	3.71E-05/1.63E-05	4.00E-04/3.24E-05	1.67E-04/7.17E-05	D/D	22.6/27.6
1-00050	trio	LVO (HLHS)	Bicommissural aortic valve, right-non fusion | Hypoplastic left ventricle (subnormal cavity volume) | Hypoplastic mitral valve | Left aortic arch | Tubular hypoplasia of aorta with coarctation	No	Yes	No	CompHet	COL19A1	0.078434					No		c.G2255A/c.C3026T	p.R752Q/p.P1009L	1.63E-05/2.92E-05	0/0	0/0	D/D	27.4/13.7
1-00875	trio	HTX	L-loop transposition of the great arteries with ventricular septal defect | Pulmonary stenosis, subvalvar	Yes	No	No	CompHet	COL1A1	1.0553e-11					Yes		c.G1882A/c.G1583A	p.A628T/p.R528H	2.00E-04/2.00E-04	3.00E-04/0	2.95E-04/1.11E-04	D/D	24.2/27.7
1-09069	trio	OTH	Pulmonary blood flow asymmetric	No	No	No	Hom	COL1A1	1.0553e-11					Yes		c.T4387C	p.F1463L	0.0008	0	0	D	24.1
1-16879	trio	CTD (TOF)	Aortopulmonary collateral artery | Pulmonary stenosis | Right aortic arch with mirror image branching pattern | Tetralogy of Fallot	No	No	No	CompHet	COL1A1	1.0553e-11					Yes		c.C1663T/c.C1132G	p.P555S/p.P378A	2.03E-05/2.00E-04	3.25E-05/6.48E-05	0/1.67E-04	D/D	24.6/15.9
1-13318	trio	CTD (TOF)	Patent foramen ovale | Tetralogy of Fallot with pulmonary atresia	No	No	No	Hom	COL1A2	1.2442e-06	Yes	MVP, MR, MV insufficiency, Aortic insufficiency	N		Yes		c.G1246A	p.V416I	8.53e-05	0	1.59e-05	D	25.6
1-00638	trio	CTD (TOF)	Tetralogy of Fallot	No	No	No	Hom	COL21A1	0.064518					No		c.G1949C	p.G650A	2.18e-05	0	0	D	24.8
1-06615	trio	LVO (HLHS)	Atrial septal defect | Hypoplastic left heart syndrome	No	Yes	No	CompHet	COL22A1	0.006274					No		c.C4462T/c.C3706T	p.P1488S/p.P1236S	2.00E-04/4.24E-05	1.00E-04/0	2.23E-04/1.59E-05	D/D	18.45/15.61
1-06927	trio	LVO (HLHS)	Atrial septal defect, secundum | Hypoplastic left heart syndrome	No	Yes	No	CompHet	COL23A1	0.95292					No		c.1440+1G>A/c.G1351A	NA/p.G451S	4.06E-06/9.00E-05	0/1.00E-04	0/1.19E-04	NA/D	26.2/27.6
BRZ-922	trio	CTD (TOF)	Tetralogy of Fallot	No	No	No	CompHet	COL25A1	0.8942					Yes		c.G673A/c.420+1C>T	p.G225S/NA	0/8.00E-04	0/7.00E-04	0/8.60E-04	D/NA	23.2/18.1
1-07598	Singleton	LVO	Aortic stenosis - valvar | Coarctation off the aorta	No	Yes	No	Hom	COL27A1	0.4136					Yes		c.C2551A	p.L851M	1.62e-05	0	0	D	23.4
GT04006883	trio	LVO (HLHS)	HYPOPLASTIC LEFT HEART SYNDROME;MITRAL ATRESIA;AORTIC ATRESIA	No	Yes	No	Hom	COL28A1	0.0027147					No		c.C1589T	p.A530V	0.0001	6.47e-05	8.76e-05	D	24.2
1-03569	trio	OTH (ASD)	Atrial septal defect, secundum	No	No	No	CompHet	COL4A1	3.6239e-11					Yes		c.C2216T/c.A521G	p.P739L/p.E174G	4.47E-05/0	6.46E-05/0	1.59E-05/0	D/D	21.6/23.2
1-06190	trio	OTH (ASD)	Atrial septal defect, secundum | Left aortic arch with normal branching pattern	No	No	No	CompHet	COL4A1	3.6239e-11					Yes		c.C2705G/c.A1545T	p.P902R/p.Q515H	5.00E-04/1.00E-04	6.47E-05/9.69E-05	3.50E-04/7.17E-05	D/D	22.6/13.43
1-03330	trio	OTH (AVC)	Balanced complete atrioventricular canal | Complete common atrioventricular canal, Rastelli type a	No	No	No	CompHet	COL4A2	1					Yes		c.G4268C/c.T4915C	p.G1423A/p.S1639P	1.56E-05/1.00E-04	0/0	2.39E-05/9.56E-05	D/D	24.3/22.8
9504000259-0	trio	LVO (HLHS)	O1.04.01:HLHS; Intact ventricular septum	No	Yes	No	CompHet	COL4A4	1					Yes		c.C4513G/c.C2161T	p.Q1505E/p.P721S	2.84E-05/9.75E-05	3.23E-05/7.13E-05	2.39E-05/7.17E-05	D/D	23.8/25.9
1-13314	trio	LVO (HLHS)	Aortic atresia | Hypoplastic left heart syndrome | Left aortic arch with normal branching pattern | Mitral atresia | Patent foramen ovale	No	Yes	No	Hom	COL5A1	1.1548e-17					Yes		c.G2182A	p.A728T	0.0002	3.23e-05	1.59e-05	D	20.8
1-02287	trio	CTD	Aberrant right subclavian artery | Atrial septal defect, secundum | Left aortic arch with abnormal branching pattern | Ventricular septal defect, membranous	No	No	No	CompHet	COL5A2	5.7713e-13					Yes		c.G3209A/c.C2117T	p.R1070H/p.P706L	6.50E-05/8.94E-05	3.00E-04/6.49E-05	8.76E-05/2.39E-04	D/D	29.9/23.7
1-04062	trio	HTX	Asplenia syndrome (right isomerism) | Discontinuity of pulmonary arteries | Double outlet right ventricle | Heterotaxy syndrome | Left superior vena cava connecting to the coronary sinus | Obstructed totally anomalous pulmonary venous return | Pulmonary atresia,valvar | Right aortic arch with mirror image branching pattern | Single ventricle in heterotaxy syndrome | Single ventricle with unbalanc…	Yes	No	No	Hom	COL5A2	5.7713e-13					Yes		c.G1067A	p.R356Q	8.13e-06	0	0	D	33
1-02861	trio	CTD	Ventricular septal defect, membranous	No	No	No	CompHet	COL6A2	1					Yes		c.G638A/c.C1079T	p.R213H/p.A360V	5.40E-05/0	6.48E-05/0	7.17E-05/0	D/D	32/19
1-11213	Singleton	CTD (TOF)	Tetralogy of Fallot	No	No	No	Hom	COL6A2	1					Yes		c.A2003C	p.E668A	0	0	0	D	23.7
1-07614	trio	CTD (TOF)	Tetralogy of Fallot with pulmonary atresia and multiple aortopulmonary collaterals	No	No	No	CompHet	COL6A3	1					Yes		c.A7447G/c.C3754T	p.K2483E/p.R1252C	6.00E-04/1.00E-04	5.00E-04/9.69E-05	4.78E-04/1.35E-04	D/D	20.5/24.6
1-05431	trio	CTD (TOF)	Tetralogy of Fallot with pulmonary atresia	No	No	No	CompHet	COL6A5	0.0071508					No		c.G481A/c.7819+1G>A	p.G161R/NA	2.00E-04/7.67E-05	9.70E-05/4.00E-04	1.67E-04/4.62E-04	D/NA	23/23.8
BRZ-3930	trio	CTD (TOF)	Tetralogy of Fallot	No	No	No	CompHet	COL7A1	1					Yes		c.C4222T/c.G4163A	p.R1408W/p.R1388H	2.00E-04/2.89E-05	8.00E-04/6.48E-05	8.20E-04/1.51E-04	D/D	27.4/23.2
1-07730	trio	CTD	Atrial septal defect, secundum | Pulmonary stenosis, valvar	No	No	No	CompHet	COL7A1	1					Yes		c.G3932C/c.G3166A	p.G1311A/p.V1056M	1.66E-05/4.16E-06	6.48E-05/0	3.98E-05/7.96E-06	D/D	22.2/24.8
1-01155	Singleton	CTD	Ventricular septal defect, membranous	No	No	No	Hom	COL9A2	0.99997					Yes		c.G1753A/c.C217T	p.V585M/p.P73S	7.08E-05/2.84E-05	6.48E-05/6.46E-05	3.98E-05/1.59E-05	D/D	24.6/12.08
1-02726	Singleton	CTD (TOF)	Tetralogy of Fallot	No	No	No	Hom	COLGALT1	0.96678					Yes		c.C1525G	p.L509V	0.0001	0.0003	0.000327	D	25.3
1-02861	trio	CTD	Ventricular septal defect, membranous	No	No	No	Hom	CPEB2	0.9998					No		c.1442_1447del	p.481_483del	0.0004	0.0002	0.000462	NA	NA
1-07521	Singleton	D-TGA	Aortic arch hypoplasia | Coarctation off the aorta | Complete heart block | Discordant ventriculoarterial connection | Secundum atrial septal defect, restricitve | Single ventricle, left; double inlet left ventricle	Yes	Yes	No	Hom	CPNE3	4.7498e-05					No	Yes	c.1013+1G>A	NA	0.0003	0.0001	0.000263	NA	27.5
1-11816	trio	HTX	Anatomic or functional hypo- of asplenia | Complete common atrioventricular canal | Double outlet right ventricle, ventricular defect uncommitted (remote) | Left superior vena cava connecting to the right atrium | Right superior vena cava connecting to the right atrium | Totally anomalous pulmonary venous return	Yes	No	No	Hom	CPO	0.00013065					No		c.A707C	p.H236P	4.07e-06	0	0	D	24.7
1-04084	trio	CTD (TOF)	Left superior vena cava connecting to the coronary sinus | Right aortic arch with mirror image branching pattern | Tetralogy of Fallot	No	No	No	CompHet	CPS1	1					Yes		c.G568A/c.G2026A	p.V190M/p.E676K	0/3.26E-05	0/3.24E-05	0/3.19E-05	D/D	22.8/34
1-12329	trio	CTD	Double outlet right ventricle | Hypoplastic left ventricle (subnormal cavity volume) | Malpositioned atrial septum (with or without PAPVC) | Mitral atresia | Pulmonary venous obstruction | Systemic venous to pulmonary venous collateral	Yes	Yes	No	CompHet	CPS1	1					Yes		c.G1018A/c.G1627A	p.A340T/p.A543T	1.63E-05/1.00E-04	0/9.72E-05	0/6.37E-05	D/D	29.9/12.59
1-07598	Singleton	LVO	Aortic stenosis - valvar | Coarctation off the aorta	No	Yes	No	Hom	CPXM1	0.91366					No		c.C1984T	p.R662C	2.86e-05	0	0	T	32
1-07130	Singleton	CTD	Atrial septal defect | Hypoplastic right ventricle (subnormal cavity volume) | Pulmonary stenosis | Right sided atrioventricular valve atresia | Ventricular septal defect	No	No	No	Hom	CR1	0.010527					No		c.G5186A	p.G1729E	8.13e-06	0	7.96e-06	D	27.4
1-04764	trio	LVO	Aortic stenosis, subvalvar, discrete, membraneous	No	Yes	No	Hom	CR2	0.87829					Yes		c.G1676A	p.G559E	0.0008	0.0002	0.000565	D	24.8
1-04923	Singleton	LVO (HLHS)	Hypoplastic left heart syndrome	No	Yes	No	Hom	CRB2	0.91697					Yes		c.C347T	p.P116L	6.29e-05	3.23e-05	0.000127	D	27.1
1-08379	trio	LVO	Bicommissural aortic valve | Ventricular septal defect	No	Yes	No	CompHet	CRB2	0.91697					Yes		c.T3665C/c.3698_3699insCCT	p.L1222P/p.C1233delinsCL	3.00E-04/3.00E-04	2.00E-04/3.00E-04	1.91E-04/3.34E-04	D/NA	24.3/NA
1-13339	trio	CTD (TOF)	Hypoplastic left pulmonary artery | Hypoplastic left ventricle (subnormal cavity volume) | Hypoplastic mitral valve | Hypoplastic right pulmonary artery | Multiple major aortopulmonary collateral arteries (mapcas) | Parachute mitral valve | Pulmonary atresia congenital | Pulmonary atresia,valvar | Tetralogy of Fallot with pulmonary atresia and multiple aortopulmonary collaterals	No	Yes	No	CompHet	CRB2	0.91697					Yes		c.A782G/c.C1429A	p.D261G/p.R477S	0/0	0/0	0/0	D/D	23.4/26.3
1-05019	Singleton	LVO (HLHS)	Hypoplasia ascending aorta | Hypoplastic aortic annulus | Hypoplastic aortic isthmus | Hypoplastic left heart syndrome | Hypoplastic mitral valve | Left aortic arch with normal branching pattern	No	Yes	No	Hom	CROCC	0.99997				Yes	No		c.5840_5841insGCA	p.A1947delinsAQ	0.0001	3.23e-05	6.37e-05	NA	NA
1-04892	trio	HTX	Abdominal situs ambiguous (abdominal heterotaxy) | Abnormal systemic vein to left atrium | Anatomic or functional hypo- of asplenia | Common atrium | Multiple major aortopulmonary collateral arteries (mapcas) | Pulmonary atresia congenital | Right inferior vena cava to left atrium | Totally anomalous pulmonary venous return, supracardiac | Unbalanced complete atrioventricular canal, right dominant	Yes	No	No	CompHet	CRTAC1	0.9954					No		c.G1715A/c.C466T	p.R572Q/p.R156W	5.00E-04/3.00E-04	6.46E-05/6.46E-05	2.71E-04/1.83E-04	D/T	28/34
1-14515	trio	D-TGA	D-loop transposition of the great arteries | Intact ventricular septum	Yes	No	No	Hom	CRYBG1	0.004861					No		c.C3421T	p.P1141S	0	0	0	D	32
1-07119	trio	CTD	Atrial septal abnormality | Atrial septal defect | Pulmonary stenosis, subvalvar | Pulmonary stenosis, valvar | Univentricular, absent right atrioventricular connection | Ventricular septal defect, membranous | Ventricular septal defect, muscular	No	No	No	Hom	CRYBG3	0.99991					No		c.G8492A	p.R2831H	0.0004	0.0002	0.000295	D	34
S8MM7633	Singleton	LVO (HLHS)	Single ventricle (SV) Fontan-spectrum | Fontan | HLHS	No	Yes	No	Hom	CSMD2	NA					No	Yes	c.C853T	p.R285X	8.26e-06	0	7.96e-06	NA	37
1-04860	Singleton	CTD (TOF)	Tetralogy of Fallot	No	No	No	Hom	CSMD3	0.9429					No		c.C3442T	p.P1148S	0	0	0	D	27.7
1-08845	trio	HTX	{S,L,L} | Dextrocardia | L-loop corrected TGA {S,L,?} with ventricular septal defect and pulmonary stenosis | Multiple major aortopulmonary collateral arteries (mapcas) | Pulmonary atresia,valvar	Yes	No	No	Hom	CTBP2	0.99863					No		c.G1031A	p.R344H	0.0007	0.0002	0.000526	D	32
1-07483	Singleton	CTD	Atrial septal defect, secundum | Ventricular septal defect, membranous	No	No	No	Hom	CTSC	0.80137					Yes		c.G140T	p.G47V	0.0001	0	0	D	22.8
1-09635	Singleton	HTX	L-loop transposition of the great arteries with ventricular septal defect	Yes	No	No	Hom	CTSC	0.80137					Yes		c.G1201A	p.E401K	0.0002	6.46e-05	0.000127	D	28.2
1-16001	trio	CTD	Atrial septal defect | Heart disease | Non-cardiac abnormality or disease | Normal aortic arch sidedness | Normal aortic caliber | Ventricular septal defect	No	No	No	Hom	CUTC	0.97843					No		c.G503A	p.R168H	2.03e-05	0	0	D	35
1-08666	trio	HTX	L-loop transposition of the great arteries with intact ventricular septum	Yes	No	No	Hom	CYP17A1	0.98524					Yes		c.A446G	p.E149G	4.13e-06	0	0	D	26.7
1-02134-03	trio	CTD	Ventricular septal defect	No	No	No	Hom	CYP2D6	2.5671e-06					No		c.C974T	p.P325L	0.0002	0.0003	0.000295	D	28
1-06216	trio	OTH (ASD)	Atrial septal defect, secundum	No	No	No	CompHet	CYP4B1	0.50802					No		c.C670T/c.C1139G	p.Q224X/p.P380R	4.07E-06/0	0/3.23E-05	0/7.96E-06	NA/D	36/28.1
1-06922	trio	LVO	Aortic arch hypoplasia | Atrial septal defect, secundum | Bicommissural aortic valve, right-left fusion | Coarctation off the aorta | Left aortic arch with normal branching pattern | Ventricular septal defect, membranous	No	Yes	No	Hom	DAPK2	0.21303					No		c.C121T	p.R41W	3.27e-05	3.23e-05	5.57e-05	T	31
1-01687	Singleton	HTX	Abdominal situs inversus | Aortic valve regurgitation | Atrial septal defect, secundum | Biventricular, discordant atrioventricular connection | Discordant ventriculoarterial connection | Double outlet right ventricle | Double outlet ventriculoarterial connection | Mesocardia | Pulmonary stenosis, valvar | Right aortic arch with abnormal branching pattern | Ventricular septal defect, membranous	Yes	Yes	No	Hom	DAW1	0.98805				Yes	No		c.G1046C	p.S349T	1.63e-05	0	0	D	27.8
1-06817	trio	LVO (HLHS)	Coarctation off the aorta | Hypoplastic aortic annulus | Hypoplastic left ventricle (subnormal cavity volume) | Left atrial hypoplasia | Left-sided patent ductus arteriosus | Patent foramen ovale | Sinus venosus septal defect | Ventricular septal defect, muscular	No	Yes	No	CompHet	DAW1	0.98805				Yes	No		c.T152A/c.G1071T	p.L51X/p.W357C	8.33E-06/0	0/0	0/0	NA/D	35/32
1-07483	Singleton	CTD	Atrial septal defect, secundum | Ventricular septal defect, membranous	No	No	No	Hom	DBH	0.74958					Yes		c.C1115G	p.T372R	0.0001	0	0	D	32
1-00534	trio	CTD (TOF)	Left-sided descending aorta | Tetralogy of Fallot with pulmonary atresia	No	No	No	Hom	DCAF4	0.99695					No		c.G1306A	p.D436N	0.0006	0.0003	0.000557	D	31
BRZ-649	trio	CTD (TOF)	Tetralogy of Fallot	No	No	No	CompHet	DCHS1	2.8957e-05					No		c.G8689T/c.T7955A	p.E2897X/p.L2652Q	5.75E-06/0	0/0	7.96E-06/0	NA/D	41/26.5
S4OV4848	Singleton	OTH	Simple shunt lesion with clinical sequelae (e.g., PH, arrhythmia, CHF)|Atrial septal defect	No	No	No	Hom	DDI1	0.07503					No		c.G787T	p.A263S	4.06e-06	0	0	D	27.8
1-12419	Singleton	HTX	Absence of the suprarenal inferior vena cava with azygous continuation | Anatomic or functional hypo- of asplenia | Double outlet right ventricle | Single ventricle, right, double inlet right ventricle | Situs ambiguous of the atria	Yes	No	No	Hom	DDOST	0.995					No		c.C889T	p.R297C	2.44e-05	0	1.59e-05	D	35
1-01039	trio	HTX	Complete common atrioventricular canal | D-loop transposition of the great arteries with ventricular septal defect | Heterotaxy syndrome | Left superior vena cava connecting to the coronary sinus | Pulmonary atresia congenital	Yes	No	No	CompHet	DDX10	0.62061					No		c.G1150A/c.C1525T	p.V384M/p.R509C	5.28E-05/8.22E-06	0/0	3.98E-05/2.39E-05	T/T	33/35
1-00395	trio	D-TGA	Aberrant right subclavian artery | Circumflex from right coronary in d-loop transposition of the great arteries | D-loop transposition of the great arteries with intact ventricular septum	Yes	No	No	Hom	DGCR2	0.96756					No		c.C578G	p.T193S	0.001	0.0003	0.000446	D	17.24
1-11413	trio	CTD (TOF)	Patent foramen ovale | Tetralogy of Fallot	No	No	No	Hom	DGCR2	0.96756					No		c.G1213A	p.G405R	1.22e-05	3.23e-05	0	D	23.2
SJDPY15D	Singleton	CTD (TOF)	Tetralogy of Fallot or DORV or pulmonary atresia|Tetralogy of Fallot or DORV	No	No	No	Hom	DHRS1	0.0031797					No	Yes	c.C154T	p.Q52X	0	0	0	NA	35
1-04922	trio	OTH	Totally anomalous pulmonary venous return, infradiaphragmatic	No	No	No	Hom	DHRS7C	0.18424					No		c.G430T	p.D144Y	0.001	0.0007	0.000956	D	34
1-17343	trio	OTH	Atrial septal defect | Totally anomalous pulmonary venous return	No	No	No	CompHet	DHX37	0.0074807					Yes		c.G2212A/c.G931A	p.E738K/p.A311T	6.69E-06/2.00E-04	0/2.00E-04	2.39E-05/1.19E-04	T/T	34/34
S28LRO43	Singleton	OTH	Single ventricle (SV) Fontan-spectrum | Fontan | Tricuspid Atresia	No	No	Yes	Hom	DIDO1	2.6286e-07					No	Yes	c.A1708T	p.K570X	0	0	7.96e-06	NA	36
FGT07007584	Singleton	OTH	A1:4:1:2:. | Single Ventricle | Triscuspid atresia | D-loop, No transposition of the great arteries (Type 1) | Pulmonary hypoplasia, small ventricular septal defect (Type 1b)	No	No	No	Hom	DLG5	0.00052258					No		c.G5710A	p.V1904I	0.0009	0.0008	0.000788	T	33
SYJ2J63F	Singleton	HTX	D-TGA or physiologically corrected TGA (systemic right ventricle)|Mustard or Senning (atrial switch for TGA)	Yes	No	No	Hom	DMBT1	2.0669e-08					No		c.A1666C	p.I556L	8.28e-06	0	3.19e-05	D	23.3
1-13021	trio	HTX	Atrial septal defect | Biventricular, discordant atrioventricular connection | Dextrocardia | Double outlet right ventricle | Situs inversus totalis	Yes	No	No	Hom	DMWD	0.63039					No		c.1665_1679del	p.555_560del	1.28e-05	0	0	NA	NA
1-02315	trio	HTX	Asplenia syndrome (right isomerism) | Balanced complete atrioventricular canal | D-loop transposition of the great arteries | Levocardia with abdominal heterotaxy | Partially anomalous pulmonary veins | Pulmonary stenosis, subvalvar | Pulmonary stenosis, valvar	Yes	No	No	CompHet	DNAAF1	0.68019	Yes	SI	Y	Yes	Yes	Yes	c.281delA/c.1482delC	p.Q94fs/p.L494fs	0/0	0/0	0/0	NA/NA	NA/NA
1-02702	trio	D-TGA	D-loop transposition of the great arteries with intact ventricular septum and left ventricular outflow tract obstruction | Single right coronary in d-loop transposition of the great arteries	Yes	No	No	CompHet	DNAH10	1				Yes	No		c.G1183A/c.C7940T	p.A395T/p.P2647L	1.00E-04/8.53E-05	0/1.00E-04	1.35E-04/7.96E-06	T/D	33/28.7
1-10455	trio	CTD (TOF)	Atrial septal defect, secundum | Tetralogy of Fallot with pulmonary atresia	No	No	No	CompHet	DNAH11	1	Yes	SI	I	Yes	Yes		c.G9577A/c.T12796A	p.A3193T/p.F4266I	0/1.63E-05	0/6.46E-05	7.96E-06/1.35E-04	D/T	34/33
1-11578	trio	HTX	{I,D,D} | Dextrocardia | Pulmonary atresia congenital | Right aortic arch with mirror image branching pattern | Unbalanced transitional atrioventricular canal, right dominant	Yes	No	No	CompHet	DNAH11	1	Yes	SI	Y	Yes	Yes		c.G9884A/c.G10472A	p.G3295D/p.R3491H	4.90E-05/7.00E-04	3.23E-05/3.00E-04	7.96E-06/5.73E-04	D/T	28.6/34
1-00046	trio	D-TGA	D-loop transposition of the great arteries with ventricular septal defect | Hypoplastic pulmonary annulus | Pulmonary stenosis, subvalvar | Right aortic arch | Ventricular septal defect, malalignment	Yes	No	No	CompHet	DNAH14	0.0046655				Yes	No		c.T7810G/c.G12938A	p.Y2604D/p.R4313Q	3.40E-05/2.00E-04	0/3.23E-05	0/1.43E-04	T/T	31/35
1-06412	trio	OTH	Atrial septal defect, secundum | Tricuspid atresia with no pulmonary stenosis and large VSD (Type IC)	No	No	Yes	CompHet	DNAH17	0.99978				Yes	Yes		c.11629_11631del/c.T9815A	p.3877_3877del/p.L3272Q	8.20E-06/2.44E-05	0/0	0/3.19E-05	NA/D	NA/29
1-14560	trio	CTD	Interrupted aortic arch + AP window (aortopulmonary window)	No	No	No	CompHet	DNAH2	1				Yes	No		c.T4569G/c.C11275T	p.Y1523X/p.R3759C	8.12E-06/5.69E-05	6.46E-05/0	4.78E-05/7.17E-05	NA/T	36/35
1-03450	trio	D-TGA	{S,X,D} | Aortic arch hypoplasia | Atrial septal defect, secundum | Bilateral subarterial conus | Coarctation off the aorta | D-loop transposition of the great arteries | Double outlet right ventricle | Hypoplastic aortic annulus | Mitral atresia | Single ventricle comprised of mostly right ventricle	Yes	Yes	No	CompHet	DNAH3	0.859				Yes	No		c.G9050A/c.C7742T	p.R3017Q/p.P2581L	1.00E-04/6.00E-04	1.00E-04/7.00E-04	1.51E-04/6.05E-04	D/D	29.2/32
1-05270	trio	LVO	Coarctation of the aorta, simple (isolated) | Dilated left atrium | Left aortic arch with normal branching pattern | Mitral regurgitation	No	Yes	No	CompHet	DNAH3	0.859				Yes	No		c.C7726T/c.C5519G	p.R2576C/p.A1840G	4.06E-05/4.09E-06	6.46E-05/0	3.98E-05/0	D/D	35/25.8
1-06321	trio	CTD (TOF)	Tetralogy of Fallot	No	No	No	CompHet	DNAH3	0.859				Yes	No		c.G9230A/c.C1942T	p.R3077H/p.R648W	1.63E-05/2.44E-05	0/0	1.59E-05/1.59E-05	D/T	32/31
1-00803	trio	CTD	Atrial septal defect, secundum | Atypical cleft of mitral valve | Ventricular septal defect, membranous | Ventricular septal defect, muscular outlet | Ventricular septal defect, single	No	Yes	No	CompHet	DNAH5	1	Yes	SI, HTX, congenital HD	I	Yes	Yes	Yes	c.C13486T/c.5563dupA	p.R4496X/p.I1855fs	5.29E-05/6.10E-05	6.47E-05/6.46E-05	7.17E-05/4.78E-05	NA/NA	57/NA
1-02956	trio	HTX	Absence of the suprarenal inferior vena cava with azygous continuation | Complete common atrioventricular canal | D-loop transposition of the great arteries | Double outlet right ventricle | Heterotaxy syndrome | Left superior vena cava, non-communicating with right superior vena cava | Pulmonary stenosis | Right aortic arch	Yes	No	No	CompHet	DNAH5	1	Yes	SI, HTX, congenital HD	Y	Yes	Yes		c.C10615T/c.8011-1G>A	p.R3539C/NA	1.63E-05/0	3.23E-05/0	5.57E-05/0	D/NA	35/24.6
1-05359	trio	HTX	{S,D,D} | Abdominal situs ambiguous (abdominal heterotaxy) | Anatomic or functional hypo- of asplenia | Anomalous hepatic venous drainage | Asplenia syndrome (right isomerism) | Double outlet right ventricle with atrioventricular canal defect | Heterotaxy syndrome | Inferior vena caval anomaly | Intestinal malrotation | Mesocardia | Obstructed totally anomalous pulmonary venous return | Right aor…	Yes	No	No	CompHet	DNAH5	1	Yes	SI, HTX, congenital HD	Y	Yes	Yes		c.10815delT/c.T1222C	p.D3605fs/p.C408R	2.00E-04/0	2.00E-04/0	1.67E-04/0	NA/D	NA/27.8
1-07483	Singleton	CTD	Atrial septal defect, secundum | Ventricular septal defect, membranous	No	No	No	Hom	DNAH5	1	Yes	SI, HTX, congenital HD	I	Yes	Yes		c.C6956T	p.T2319M	0.0004	0.0003	0.000669	T	32
1-07450	trio	CTD	Dilated left pulmonary artery | Dilated right pulmonary artery | Left pulmonary artery abnormality | Main pulmonary artery abnormality | Ventricular septal defect, membranous | Ventricular septal defect, multiple | Ventricular septal defect, muscular	No	No	No	CompHet	DNAH7	0.025032				Yes	No		c.G11948A/c.11638_11640del	p.R3983Q/p.3880_3880del	1.00E-04/1.00E-04	3.23E-05/2.00E-04	3.19E-05/2.63E-04	D/NA	33/NA
1-13080	trio	LVO (HLHS)	Hypoplastic left heart syndrome | Restrictive patent foramen ovale	No	Yes	No	CompHet	DNAH7	0.025032				Yes	No		c.G10958A/c.G8371A	p.R3653H/p.E2791K	8.13E-06/2.49E-05	0/0	7.96E-06/0	T/T	35/35
1-05864	trio	HTX	{A,L,L} | Ambiguous genitalia | Anatomic or functional hypo- of asplenia | Asplenia syndrome (right isomerism) | Balanced complete atrioventricular canal | Common atrium | Hypoplastic pulmonary annulus | Left superior vena cava connecting to the left atrium | Left superior vena cava, non-communicating with right superior vena cava | Pulmonary stenosis | Pulmonary stenosis, subvalvar | Pulmonary s…	Yes	No	No	CompHet	DNAH9	1	Yes	SI, laterality defect	Y	Yes	Yes	Yes	c.302delT/c.C4918T	p.L101fs/p.R1640X	7.00E-04/5.69E-05	5.00E-04/3.23E-05	5.50E-04/0	NA/NA	NA/40
1-06215	trio	CTD (TOF)	Aberrant left subclavian artery | Right aortic arch left ligament | Right aortic arch with abnormal branching pattern | Tetralogy of Fallot | Vascular ring | Ventricular septal defect, malalignment	No	No	No	CompHet	DNAH9	1	Yes	SI, laterality defect	I	Yes	Yes		c.302dupT/c.G10193A	p.L101fs/p.R3398Q	3.00E-04/8.12E-06	1.00E-04/0	3.50E-04/7.96E-06	NA/D	NA/35
GT04006421	trio	LVO (HLHS)	HYPOPLASTIC LEFT HEART SYNDROME MITRAL STENOSIS;AORTIC ATRESIA;INTACT VENTRICULAR SEPTUM	No	Yes	No	CompHet	DNAH9	1	Yes	SI, laterality defect	I	Yes	Yes		c.G5785A/c.9933+1G>C	p.V1929M/NA	5.00E-04/4.13E-06	2.00E-04/0	2.71E-04/7.96E-06	T/NA	32/25
1-00392	trio	HTX	Complete common atrioventricular canal | Double outlet right ventricle | Heterotaxy syndrome | L-loop transposition of the great arteries | Left superior vena cava connecting to the coronary sinus | Mesocardia | Patent foramen ovale | Pulmonary stenosis, subvalvar | Pulmonary stenosis, valvar | Right aortic arch | Ventricular inversion (l-loop ventricles)	Yes	No	No	Hom	DNAI2	0.68903	Yes	SI	Y	Yes	Yes		c.G1153A	p.D385N	3.66e-05	9.69e-05	2.39e-05	T	32
1-07573	Singleton	LVO	LV outflow tract obstruction, abnormal muscle band	No	Yes	No	Hom	DNAI2	0.68903	Yes	SI	I	Yes	Yes	Yes	c.158dupC	p.A54fs	8.16e-06	0	0	NA	NA
1-11613	Singleton	OTH	Patent ductus arteriosus	No	No	No	Hom	DNAI2	0.68903	Yes	SI	I	Yes	Yes		c.G1553A	p.R518Q	0.0001	6.46e-05	0.000119	T	31
1-05059	Singleton	CTD (TOF)	Abdominal situs ambiguous (abdominal heterotaxy) | Anatomic or functional polysplenia | Common atrium | Complete common atrioventricular canal, Rastelli type c | Heterotaxy syndrome | Inferior vena caval anomaly | Intestinal malrotation | Left aortic arch with normal branching pattern | Polysplenia syndrome (left isomerism) | Pulmonary stenosis, subvalvar | Pulmonary stenosis, valvar | Tetralogy …	Yes	No	No	Hom	DNAJB8	0.77994					No		c.G317T	p.G106V	0.0005	0.0003	0.000414	D	24.3
1-07483	Singleton	CTD	Atrial septal defect, secundum | Ventricular septal defect, membranous	No	No	No	Hom	DNHD1	0.46407					No	Yes	c.12864-1G>A	NA	8.13e-06	0	0	NA	24.1
1-03153	trio	CTD (TOF)	Obstructed totally anomalous pulmonary venous return | Totally anomalous pulmonary venous return, supracardiac	No	No	No	Hom	DNPEP	0.92654					No	Yes	c.507+1G>A	NA	0	0	0	NA	22.8
1-04747	trio	CTD	Tubular hypoplasia of aorta with coarctation | Ventricular septal defect, muscular outlet | Ventricular septal defect, single	No	Yes	No	CompHet	DOK7	0.94894					No		c.T478G/c.C577T	p.Y160D/p.R193X	0/4.14E-05	0/3.23E-05	0/7.96E-06	D/NA	27.4/18.48
BRZ-900	trio	CTD (TOF)	Tetralogy of Fallot	No	No	No	Hom	DPP3	0.99185					No		c.G1715A	p.R572Q	8.14e-06	0	7.96e-06	T	35
9504000221-0	Singleton	LVO (HLHS)	O1.02.01:HLHS; Intact ventricular septum	No	Yes	No	Hom	DPP7	0.00016901					No		c.A1328G	p.H443R	6.55e-05	0	0	D	23.6
1-06893	trio	OTH (ASD)	Atrial septal defect, secundum	No	No	No	CompHet	DPY19L2	0.89185					Yes		c.G869A/c.C271T	p.R290H/p.Q91X	2.00E-04/0	2.00E-04/0	2.31E-04/0	T/NA	34/28
1-05375	Singleton	CTD	Dysplastic tricuspid valve | Pulmonary atresia congenital | Pulmonary atresia, intact ventricular septum | Pulmonary atresia,valvar | Tricuspid regurgitation neonatal	No	No	Yes	Hom	DPYD	0.10319					Yes		c.G1775A	p.R592Q	1.63e-05	3.23e-05	3.19e-05	D	33
SDVCC21O	Singleton	CTD	Simple shunt lesions with Eisenmenger syndrome|Eisenmenger physiology	No	No	No	Hom	DPYS	0.26924					Yes		c.T800A	p.V267E	0	3.23e-05	0	D	28.3
1-13722	trio	D-TGA	D-loop transposition of the great arteries | Right aortic arch | Single ventricle, left; double inlet left ventricle	Yes	No	No	CompHet	DST	2.6087e-18					Yes		c.T13514C/c.C3200G	p.I4505T/p.S1067C	4.07E-06/0	0/0	0/0	T/D	31/27.3
1-04764	trio	LVO	Aortic stenosis, subvalvar, discrete, membraneous	No	Yes	No	Hom	DSTYK	0.48738					Yes	Yes	c.654+1G>A	NA	0.0003	0.0002	0.000199	NA	26.3
1-07130	Singleton	CTD	Atrial septal defect | Hypoplastic right ventricle (subnormal cavity volume) | Pulmonary stenosis | Right sided atrioventricular valve atresia | Ventricular septal defect	No	No	No	Hom	DSTYK	0.48738					Yes		c.G86A	p.R29Q	0.001	0.0002	0.000526	D	24.3
1-03552	Singleton	D-TGA	D-loop transposition of the great arteries | Double outlet right ventricle | Pulmonary atresia,valvar	Yes	No	No	Hom	DTX4	0.78294					No		c.C308T	p.T103M	6.5e-05	3.24e-05	7.17e-05	T	33
1-06330	Singleton	CTD	Double outlet right ventricle, ventricular defect committed to aorta | Hypoplastic left ventricle (subnormal cavity volume) | Pulmonary stenosis, subvalvar | Pulmonary stenosis, valvar	Yes	No	No	Hom	DYNC2H1	1	Yes	common AVC, PDA with R-L shunt	I	Yes	Yes		c.C9916T	p.R3306C	2.73e-05	0	0	T	33
1-06387	trio	HTX	Abdominal situs ambiguous (abdominal heterotaxy) | Anatomic or functional hypo- of asplenia | Anomalous hepatic venous drainage | Asplenia syndrome (right isomerism) | Dextrocardia | Double outlet right ventricle with atrioventricular canal defect | Heterotaxy syndrome | Inferior vena caval anomaly | Intestinal malrotation | Left-sided descending aorta | Pulmonary atresia congenital | Right aorti…	Yes	No	No	CompHet	DYNC2H1	1	Yes	common AVC, PDA with R-L shunt	Y	Yes	Yes		c.T5791A/c.T6206C	p.L1931M/p.V2069A	6.08E-05/1.22E-05	3.23E-05/3.23E-05	1.59E-05/4.78E-05	D/D	14.17/25.8
1-00662	trio	CTD (TOF)	Bicuspid pulmonary valve | Coronary artery anomaly, left | Left aortic arch | Tetralogy of Fallot	No	No	No	Hom	DYSF	0.99992					Yes		c.G5534A	p.R1845Q	6.18e-05	3.23e-05	0	D	35
1-01892	trio	HTX	Abdominal situs ambiguous (abdominal heterotaxy) | Anomalous hepatic venous drainage | Aortic arch hypoplasia | Asplenia syndrome (right isomerism) | D-loop transposition of the great arteries | Heterotaxy syndrome | Hypoplasia ascending aorta | Hypoplastic aortic annulus | Hypoplastic right ventricle (subnormal cavity volume) | Left superior vena cava connecting to the left atrium | Left superio…	Yes	No	No	CompHet	DYSF	0.99992					Yes		c.C5257T/c.G6116A	p.P1753S/p.R2039Q	2.44E-05/3.00E-04	0/6.46E-05	0/1.99E-04	D/D	26.6/35
1-06333	trio	HTX	{S,L,L} | L-loop corrected TGA {S,L,?} with ventricular septal defect and pulmonary stenosis | Ventricular inversion (l-loop ventricles) | Ventricular septal defect restrictive | Ventricular septal defect, membranous	Yes	No	No	CompHet	DYSF	0.99992					Yes		c.G1957A/c.C2653T	p.G653R/p.R885W	4.06E-06/2.44E-05	0/0	0/1.59E-05	D/D	34/35
1-13368	trio	CTD (TOF)	Aberrant left subclavian artery | Bicuspid pulmonary valve | Patent foramen ovale | Pulmonary stenosis, valvar | Right aortic arch left ligament | Right aortic arch with abnormal branching pattern | Tetralogy of Fallot | Vascular ring | Ventricular septal defect, malalignment	No	No	No	Hom	DYSF	0.99992					Yes		c.G2519A	p.R840Q	0.0004	0.0004	0.00055	D	35
1-07504	trio	HTX	{A,L,I} | Abdominal situs ambiguous (abdominal heterotaxy) | Abdominal situs inversus | Absence of the suprarenal inferior vena cava with azygous continuation | Anatomic or functional polysplenia | Aortic stenosis - subvalvar | Coarctation off the aorta | Levocardia with abdominal heterotaxy | Partially anomalous pulmonary veins | Posterior deviation infundibular septum | Right aortic arch with m…	Yes	Yes	No	CompHet	ECE2	0.11146					No		c.C742T/c.G2134T	p.R248W/p.G712C	4.87E-05/4.06E-06	0/0	5.57E-05/7.96E-06	D/D	31/33
1-15360	trio	D-TGA	D-loop transposition of the great arteries | Inverted coronary origins with posterior left anterior descending coronary in d-loop transposition of the great arteries	Yes	No	No	CompHet	ECE2	0.11146					No		c.T1445C/c.C2551T	p.V482A/p.R851C	0/1.00E-04	0/9.70E-05	0/1.43E-04	D/D	24.1/35
1-11524	Singleton	CTD	Hypoplastic right ventricle (subnormal cavity volume) | Pulmonary atresia, intact ventricular septum	No	No	Yes	Hom	EFNA4	0.62204					No		c.C196T	p.P66S	0.0002	0.0002	0.000127	D	22.9
1-01617	trio	LVO (HLHS)	Aortic arch hypoplasia | Aortic atresia | Atrial septal defect, secundum | Cardiomyopathy | Hypoplasia ascending aorta | Hypoplastic left heart syndrome | Hypoplastic left ventricle (subnormal cavity volume) | Left aortic arch with unknown branching pattern | Mitral atresia | Veno-venous collateral	No	Yes	No	Hom	EID2B	NA					No	Yes	c.220_232del	p.G74fs	0	0	0	NA	NA
1-02032	trio	CTD	Double outlet right ventricle | Pulmonary stenosis | Single coronary from the right facing cusp	Yes	No	No	CompHet	EIF2B5	0.93583					Yes		c.G362A/c.G1913A	p.R121Q/p.R638H	4.00E-04/2.00E-04	7.00E-04/2.00E-04	3.98E-04/1.43E-04	D/D	22.8/23.1
1-16463	trio	CTD	{S,D,D} | Double outlet right ventricle | Hypoplastic right pulmonary artery | Left superior vena cava connecting to the coronary sinus | Pulmonary stenosis, valvar | Straddling mitral valve | Straddling tricuspid valve | Ventricular septal defect, muscular posterior (inlet)	Yes	Yes	No	Hom	EIF4ENIF1	5.2166e-06					No		c.G809T	p.G270V	8.25e-06	0	0	T	32
1-07085	Singleton	CTD	Ventricular septal defect, membranous	No	No	No	Hom	ENPP2	0.99721					No		c.C487T	p.R163C	3.28e-05	0	2.39e-05	D	34
1-04732	trio	CTD	Atrial septal defect, secundum | Pulmonary stenosis, bilateral branch pulmonary artery | Right ventricular volume overload	No	No	No	CompHet	EPB41	0.99996					Yes		c.G172A/c.C1616T	p.G58R/p.T539I	1.00E-04/2.00E-04	5.00E-04/4.00E-04	7.72E-04/4.94E-04	D/D	24.7/28.3
1-00638	trio	CTD (TOF)	Tetralogy of Fallot	No	No	No	Hom	EPB41L4A	0.11033					No		c.T1523C	p.M508T	0.0001	0	2.39e-05	D	23.5
1-01164	trio	HTX	Absence of the suprarenal inferior vena cava with azygous continuation | Double outlet right ventricle | Dysplastic pulmonary valve | Pulmonary stenosis, subvalvar | Single coronary from the right facing cusp | Ventricular septal defect, malalignment	Yes	No	No	CompHet	EPB41L4A	0.11033					No		c.C1324G/c.G201C	p.R442G/p.Q67H	2.84E-05/7.00E-04	6.46E-05/9.00E-04	1.59E-05/9.88E-04	D/D	22.7/27.9
1-10002	trio	OTH	Patent ductus arteriosus	No	No	No	CompHet	EPB41L4A	0.11033					No		c.C1801T/c.A613G	p.R601C/p.M205V	8.12E-06/1.63E-05	3.23E-05/0	2.39E-05/7.96E-06	D/D	35/25.2
1-04241	Singleton	LVO (HLHS)	Atrial septal defect, secundum | Hypoplastic left heart syndrome | Left superior vena cava connecting to the coronary sinus | Ventricular septal defect, muscular, trabecular, apical	No	Yes	No	Hom	EPB41L5	0.9792					No		c.A1742T	p.D581V	0.0003	0.0003	0.000215	D	23.4
1-01914	trio	OTH	Ebsteins disease	No	No	Yes	CompHet	EPHA1	0.032287					No		c.999dupC/c.G263A	p.S334fs/p.R88H	2.75E-05/1.63E-05	0/3.23E-05	7.96E-06/3.19E-05	NA/T	NA/34
1-15013	trio	CTD (TOF)	Heart disease | Hypoplastic left pulmonary artery | Non-cardiac congenital anatomic abnormalities, absent | Patent foramen ovale | Right aortic arch | Tetralogy of Fallot | Ventricular septal defect, malalignment	No	No	No	Hom	EPS8L1	0.34159					No		c.C994G	p.R332G	0.0003	0.0003	0.000542	T	32
1-03099	trio	CTD	Chromosome abnormality or finding | Double outlet right ventricle | Hypoplastic left ventricle (subnormal cavity volume)	Yes	No	No	Hom	ERBB3	0.99997					No		c.G3380A	p.R1127H	0.0007	0.0006	0.000828	T	33
1-11524	Singleton	CTD	Hypoplastic right ventricle (subnormal cavity volume) | Pulmonary atresia, intact ventricular septum	No	No	Yes	Hom	ERCC2	0.048256					Yes		c.G2165A	p.R722Q	5.69e-05	6.47e-05	2.39e-05	D	35
1-12872	trio	CTD	Vascular ring	No	No	No	CompHet	ERCC2	0.048256					Yes		c.G1775A/c.C373T	p.R592H/p.R125C	3.00E-04/3.66E-05	9.00E-04/9.70E-05	1.43E-04/4.78E-05	D/D	33/34
BRZ-900	trio	CTD (TOF)	Tetralogy of Fallot	No	No	No	Hom	ERCC2	0.048256					Yes		c.G952A	p.A318T	2.14e-05	0	3.19e-05	D	26.1
1-03476	Singleton	CTD	Coarctation of the aorta, simple (isolated) | Left pulmonary artery stenosis, central | Mitral valve prolapse | Right aortic arch with mirror image branching pattern	No	Yes	No	Hom	ERCC6L2	0.99967					Yes	Yes	c.4028_4032del	p.Y1343fs	0	0	7.96e-06	NA	NA
1-07598	Singleton	LVO	Aortic stenosis - valvar | Coarctation off the aorta	No	Yes	No	Hom	ERMARD	0.32029					No		c.G300T	p.W100C	3.25e-05	0	0	D	28.5
BRZ-2149	trio	CTD (TOF)	Tetralogy of Fallot	No	No	No	CompHet	ESRRA	0.40268					No		c.C97A/c.G1108A	p.P33T/p.G370R	3.70E-05/1.23E-05	0/0	4.78E-05/7.96E-06	D/D	12.49/17.77
1-10610	trio	CTD (TOF)	Atrial septal defect, secundum | Left superior vena cava connecting to the coronary sinus | Tetralogy of Fallot | Venous disease	No	No	No	Hom	EVC	0.013303	Yes	AVC with common atrium	I	Yes	Yes		c.G569T	p.R190L	0.0002	0.0005	0.000701	T	33
1-09635	Singleton	HTX	L-loop transposition of the great arteries with ventricular septal defect	Yes	No	No	Hom	EVX1	0.28537					No		c.C664T	p.P222S	9.03e-06	0	1.59e-05	D	24
SR8385HA	Singleton	OTH	Single ventricle (SV) Fontan-spectrum | Fontan | Tricuspid Atresia	No	No	Yes	Hom	EXOSC10	0.99943					No		c.C161T	p.P54L	3.27e-05	0	3.19e-05	D	29.8
1-13652	trio	CTD (TOF)	Discontinuity of pulmonary arteries | Left-sided patent ductus arteriosus | Patent ductus arteriosus, right sided | Pulmonary stenosis, subvalvar | Right aortic arch with mirror image branching pattern | Tetralogy of Fallot	No	No	No	CompHet	EYA2	0.90203					No		c.C563T/c.G1519C	p.P188L/p.E507Q	2.00E-04/4.00E-04	2.00E-04/4.00E-04	3.34E-04/4.14E-04	D/D	24.5/29
1-00312	trio	LVO (HLHS)	Aortic stenosis - valvar | Hypoplasia ascending aorta | Hypoplastic aortic annulus | Hypoplastic left heart syndrome | Hypoplastic left ventricle (subnormal cavity volume) | Hypoplastic mitral valve | Mitral stenosis | Tubular hypoplasia of the aortic arch	No	Yes	No	CompHet	F5	1					Yes		c.C5446T/c.A1898G	p.P1816S/p.Y633C	1.00E-03/3.25E-05	8.00E-04/0	5.97E-04/9.56E-05	D/D	26.4/26.3
1-15566	trio	CTD (TOF)	Tetralogy of Fallot	No	No	No	Hom	FAHD2B	0.32185					No		c.G715C	p.V239L	0	0	0	D	16.6
1-05480	trio	OTH (ASD)	Atrial septal defect, secundum | Left aortic arch with unknown branching pattern	No	No	No	Hom	FAM129B	0.98302					No		c.G503A	p.R168H	0.0002	0.0002	0.000183	T	35
M003-08	trio	HTX	Heterotaxy syndrome | L-loop transposition of the great arteries	Yes	No	No	CompHet	FAM151B	0.20231					No	Yes	c.G105A/c.G387A	p.W35X/p.W129X	2.00E-04/4.06E-06	9.70E-05/0	2.71E-04/7.96E-06	NA/NA	37/39
S3LE5711	Singleton	OTH	Single ventricle (SV) Fontan-spectrum | Fontan | Double-inlet LV	No	No	No	Hom	FAM155A	0.024142					No		c.250_258del	p.84_86del	0.0006	0.0005	0.000311	NA	NA
1-11680	Singleton	CTD (TOF)	Hypoplastic left pulmonary artery | Tetralogy of Fallot	No	No	No	Hom	FAM166B	0.043439					No		c.208_210del	p.70_70del	4.47e-05	0	7.96e-06	NA	NA
1-11680	Singleton	CTD (TOF)	Hypoplastic left pulmonary artery | Tetralogy of Fallot	No	No	No	Hom	FAM189A2	0.51133					No	Yes	c.359delC	p.S120fs	0	0	0	NA	NA
GT04016063	trio	LVO (HLHS)	HLHS; Intact ventricular septum	No	Yes	No	CompHet	FAM83D	0.53076					No		c.C266T/c.C862T	p.S89L/p.R288X	0/4.06E-06	0/3.23E-05	0/0	T/NA	33/43
1-10610	trio	CTD (TOF)	Atrial septal defect, secundum | Left superior vena cava connecting to the coronary sinus | Tetralogy of Fallot | Venous disease	No	No	No	Hom	FANCA	4.7793e-13					Yes		c.G1648T/c.G1435C	p.D550Y/p.E479Q	0/0	0/0	0/0	D/D	29.5/17.63
1-01360	trio	LVO	Bicommissural aortic valve | Coarctation off the aorta | Left aortic arch	No	Yes	No	CompHet	FARP2	2.6347e-05					No		c.T794C/c.G1549T	p.F265S/p.G517C	4.00E-04/2.49E-05	1.00E-04/0	3.82E-04/5.57E-05	D/D	29.7/24.2
1-08346	trio	CTD	Atrial septal defect, secundum | Left aortic arch with normal branching pattern | Patent ductus arteriosus | Pulmonary stenosis, left	No	No	No	Hom	FAT1	1					No		c.G7957A	p.G2653S	0.0006	0.0006	0.000916	D	24.1
FUEL-0084-1	Singleton	HTX	1:6:3:88:88 | Single Ventricle | Heterotaxia syndrome | Other	Yes	No	No	Hom	FAT2	1					Yes		c.G1150A	p.V384M	5.69e-05	0.0001	0.000111	D	24.7
1-06907	trio	CTD	Dilated left atrium | Double outlet right ventricle, ventricular defect uncommitted (remote) | Hypoplastic mitral valve | Patent foramen ovale	Yes	Yes	No	Hom	FBN2	1.2375e-09					Yes		c.G7477A	p.D2493N	0.0001	3.23e-05	1.59e-05	D	26.6
1-02199	trio	D-TGA	{S,D,D} | D-loop transposition of the great arteries | Left aortic arch with normal branching pattern | Usual coronary arteries for d-loop transposition of the great arteries	Yes	No	No	CompHet	FBN3	0.99988					No		c.G4463C/c.C1733T	p.R1488P/p.T578M	0/4.22E-05	0/2.00E-04	0/1.83E-04	D/D	25.9/12.1
1-03967	trio	HTX	Anomalous hepatic venous drainage | Aortic valve position relative to the pulmonary valve, anterior | Asplenia syndrome (right isomerism) | Double outlet right ventricle | Heterotaxy syndrome | Hypoplastic left ventricle (subnormal cavity volume) | Left superior vena cava connecting to the coronary sinus | Pulmonary stenosis, subvalvar | Pulmonary stenosis, valvar | Single ventricle in heterotaxy…	Yes	No	No	Hom	FBXO40	0.63805					No	Yes	c.C1528T	p.R510X	0.0001	3.23e-05	0.000127	NA	37
1-12419	Singleton	HTX	Absence of the suprarenal inferior vena cava with azygous continuation | Anatomic or functional hypo- of asplenia | Double outlet right ventricle | Single ventricle, right, double inlet right ventricle | Situs ambiguous of the atria	Yes	No	No	Hom	FBXO7	0.96917					Yes		c.C674T	p.P225L	1.22e-05	3.23e-05	7.96e-06	T	35
1-08870	Singleton	CTD	Atrial septal defect | Interrupted aortic arch | Ventricular septal defect, membranous	No	No	No	Hom	FEM1A	0.1538					No		c.1222_1230del	p.408_410del	0	0	0	NA	NA
1-11524	Singleton	CTD	Hypoplastic right ventricle (subnormal cavity volume) | Pulmonary atresia, intact ventricular septum	No	No	Yes	Hom	FFAR1	0.54743					No	Yes	c.237delC	p.C79fs	4.96e-06	0	0	NA	NA
1-07394	trio	HTX	{S,D,A} | Double outlet right ventricle | Heterotaxy syndrome | Hypoplastic mitral valve | Partially anomalous pulmonary veins | Single ventricle in heterotaxy syndrome | Single ventricle, right, double inlet right ventricle | Univentricular, double inlet atrioventricular connection	Yes	Yes	No	CompHet	FLNB	1					No		c.C5441T/c.G6286A	p.T1814M/p.V2096M	1.00E-04/1.00E-04	6.46E-05/9.69E-05	7.96E-05/3.90E-04	D/D	34/33
1-04709	trio	CTD (TOF)	Heart disease | Non-cardiac congenital anatomic abnormalities, absent | Normal aortic arch sidedness | Tetralogy of Fallot	No	No	No	CompHet	FLNB	1					No		c.A410G/c.A1868T	p.K137R/p.D623V	0/3.00E-04	0/0	0/7.96E-05	D/D	16.47/28.9
1-02990	trio	LVO	Aortic stenosis - valvar | Bicommissural aortic valve | Left aortic arch with normal branching pattern	No	Yes	No	CompHet	FLNB	1					No		c.C470T/c.C4233G	p.P157L/p.F1411L	0/6.00E-04	0/8.00E-04	0/7.01E-04	D/D	34/34
1-10190	trio	CTD (TOF)	Aberrant right subclavian artery | Hypoplastic left pulmonary artery | Hypoplastic main pulmonary artery | Hypoplastic right pulmonary artery | Left aortic arch with abnormal branching pattern | Tetralogy of Fallot with pulmonary atresia and multiple aortopulmonary collaterals | Ventricular septal defect, malalignment | Ventricular septal defect, single	No	No	No	CompHet	FLT4	1.7175e-08					Yes		c.C2374T/c.T1532C	p.L792F/p.V511A	1.63E-05/4.07E-06	6.47E-05/3.24E-05	6.37E-05/7.96E-05	D/D	26.1/26.3
1-12486	trio	HTX	Dextrocardia | Double outlet right ventricle, ventricular defect committed to pulmonary artery | Pulmonary atresia congenital | Situs inversus totalis	Yes	No	No	Hom	FOXC1	0.046517					Yes		c.A548G	p.K183R	4.14e-06	3.28e-05	0	D	17.34
FUEL-0087-1	Singleton	LVO (HLHS)	2:1:88:88:88 | Hypoplastic left heart syndrome | Aortic atresia and mitral atresia	No	Yes	No	Hom	FOXF2	0.15284					No		c.95_109del	p.32_37del	0.0004	0	0.00043	NA	NA
1-07130	Singleton	CTD	Atrial septal defect | Hypoplastic right ventricle (subnormal cavity volume) | Pulmonary stenosis | Right sided atrioventricular valve atresia | Ventricular septal defect	No	No	No	Hom	FOXI1	0.22583					Yes		c.C733G	p.P245A	0.001	0.0006	0.000733	D	0.088
1-18335	trio	OTH (AVC)	Coarctation off the aorta | Unbalanced complete atrioventricular canal, right dominant	No	Yes	No	Hom	FOXK2	0.97405					No		c.A1497C	p.Q499H	0.0007	6.46e-05	4.78e-05	D	12.23
1-05059	Singleton	CTD (TOF)	Abdominal situs ambiguous (abdominal heterotaxy) | Anatomic or functional polysplenia | Common atrium | Complete common atrioventricular canal, Rastelli type c | Heterotaxy syndrome | Inferior vena caval anomaly | Intestinal malrotation | Left aortic arch with normal branching pattern | Polysplenia syndrome (left isomerism) | Pulmonary stenosis, subvalvar | Pulmonary stenosis, valvar | Tetralogy …	Yes	No	No	Hom	FOXO3	0.011938					No		c.G1015A	p.D339N	9.35e-05	3.23e-05	8.76e-05	D	23.3
1-00938	trio	LVO (HLHS)	Aortic arch hypoplasia | Aortic atresia | Atrial septal defect | Hypoplasia ascending aorta | Hypoplastic left heart syndrome | Hypoplastic left ventricle (subnormal cavity volume) | Left aortic arch | Mitral atresia	No	Yes	No	CompHet	FSIP1	0.066124					No	Yes	c.1428_1429del/c.A1G	p.C476fs/p.M1V	2.44E-05/2.00E-04	0/3.00E-04	7.96E-06/5.57E-05	NA/T	NA/23.8
1-04986	trio	LVO (HLHS)	Aortic atresia | Hypoplastic left heart syndrome | Hypoplastic mitral valve | Left aortic arch with normal branching pattern	No	Yes	No	CompHet	FUBP3	0.20175					No		c.G511A/c.G1033T	p.A171T/p.D345Y	4.06E-06/3.25E-05	0/3.23E-05	0/4.78E-05	T/T	34/33
1-00604	trio	CTD (TOF)	Pulmonary stenosis, subvalvar | Pulmonary stenosis, valvar | Tetralogy of Fallot	No	No	No	Hom	FUT2	0.0020575					No		c.G994A	p.G332R	4.07e-06	0	1.59e-05	D	24.3
1-04548	trio	OTH (ASD)	Sinus venosus septal defect	No	No	No	CompHet	FZD1	0.95647					No		c.A863G/c.T1442C	p.Y288C/p.L481P	1.64E-05/0	0/0	7.96E-06/0	D/D	26/23.6
1-08317	trio	LVO (HLHS)	Aortic arch hypoplasia | Aortic atresia | Hypoplastic left heart syndrome | Hypoplastic left ventricle (subnormal cavity volume) | Hypoplastic mitral valve | Mitral stenosis	No	Yes	No	CompHet	GAA	0.36003					Yes		c.G1849A/c.G1996A	p.V617M/p.A666T	1.67E-05/0	0/0	2.39E-05/0	D/D	25/33
1-07130	Singleton	CTD	Atrial septal defect | Hypoplastic right ventricle (subnormal cavity volume) | Pulmonary stenosis | Right sided atrioventricular valve atresia | Ventricular septal defect	No	No	No	Hom	GABRP	0.030013					No	Yes	c.C859T	p.Q287X	0	0	0	NA	12.61
1-08870	Singleton	CTD	Atrial septal defect | Interrupted aortic arch | Ventricular septal defect, membranous	No	No	No	Hom	GATAD2B	1.9133e-05					Yes		c.C331T	p.R111W	1.64e-05	6.46e-05	3.98e-05	T	31
1-07636	Singleton	OTH (ASD)	Atrial septal defect, secundum	No	No	No	Hom	GBP6	0.025403					No		c.T113C	p.V38A	0.0005	0.0003	0.000406	D	23.1
1-00390	trio	HTX	Atrial septal defect, secundum | Partially anomalous pulmonary veins | Right aortic arch | Sinus venosus septal defect | Situs inversus totalis	Yes	No	No	CompHet	GBP7	0.094143					No		c.1874dupT/c.G165A	p.L625fs/p.M55I	1.00E-04/9.76E-05	1.00E-04/3.24E-05	1.83E-04/3.98E-05	NA/D	NA/26.8
1-09069	trio	OTH	Pulmonary blood flow asymmetric	No	No	No	Hom	GCAT	0.38802					No		c.G409A	p.A137T	6.09e-05	9.69e-05	0.000127	D	32
1-11524	Singleton	CTD	Hypoplastic right ventricle (subnormal cavity volume) | Pulmonary atresia, intact ventricular septum	No	No	Yes	Hom	GCDH	0.99403					Yes		c.T367C	p.Y123H	8.12e-06	0	0	D	26.9
1-13419	Singleton	CTD (TOF)	Hypoplastic left pulmonary artery | Tetralogy of Fallot with pulmonary atresia and multiple aortopulmonary collaterals	No	No	No	Hom	GCFC2	0.0031485					No	Yes	c.T836G	p.L279X	0	0	3.98e-05	T	37
1-04923	Singleton	LVO (HLHS)	Hypoplastic left heart syndrome	No	Yes	No	Hom	GDAP1L1	0.55351					No		c.A986G	p.N329S	0.0004	6.46e-05	7.17e-05	D	11.65
1-00532	trio	HTX	L-loop transposition of the great arteries with intact ventricular septum	Yes	No	No	Hom	GDF1	0.55482	Yes	HTX	Y		Yes		c.T1091C	p.M364T	0.0005	0.0001	0.000199	D	26.9
1-00620	trio	D-TGA	Coronary artery anomaly, left | D-loop transposition of the great arteries with ventricular septal defect and left ventricular outflow tract obstruction	Yes	No	No	Hom	GDF1	0.55482	Yes	HTX	Y		Yes		c.T1091C	p.M364T	0.0005	0.0001	0.000199	D	26.9
1-00862	Singleton	HTX	L-loop corrected TGA {S,L,?} with ventricular septal defect and pulmonary stenosis	Yes	No	No	Hom	GDF1	0.55482	Yes	HTX	Y		Yes		c.T1091C	p.M364T	0.0005	0.0001	0.000199	D	26.9
1-01815	Singleton	D-TGA	D-loop transposition of the great arteries with ventricular septal defect and left ventricular outflow tract obstruction | Discontinuity of pulmonary arteries | Left pulmonary artery abnormality | Left superior vena cava connecting to the coronary sinus | Pulmonary atresia congenital | Right aortic arch	Yes	No	No	Hom	GDF1	0.55482	Yes	HTX	Y		Yes		c.T1091C	p.M364T	0.0005	0.0001	0.000199	D	26.9
1-02374	Singleton	D-TGA	D-loop transposition of the great arteries with ventricular septal defect and left ventricular outflow tract obstruction | Pulmonary atresia,valvar | Single left coronary in d-loop transposition of the great arteries	Yes	No	No	Hom	GDF1	0.55482	Yes	HTX	Y		Yes		c.T1091C	p.M364T	0.0005	0.0001	0.000199	D	26.9
1-02504	trio	CTD (TOF)	Tetralogy of Fallot with pulmonary atresia	No	No	No	Hom	GDF1	0.55482	Yes	HTX	I		Yes		c.T1091C	p.M364T	0.0005	0.0001	0.000199	D	26.9
1-02531	trio	CTD	{S,D,D} | Aortic valve position relative to the pulmonary valve, right and anterior | Double outlet right ventricle | Hypoplastic left ventricle (subnormal cavity volume) | Pulmonary atresia,valvar | Single left coronary in d-loop transposition of the great arteries | Single ventricle | Totally anomalous pulmonary venous return | Totally anomalous pulmonary venous return, right atrium | Unobstruc…	Yes	No	Yes	Hom	GDF1	0.55482	Yes	HTX	Y		Yes		c.T1091C	p.M364T	0.0005	0.0001	0.000199	D	26.9
1-04480	trio	HTX	Aortic valve position relative to the pulmonary valve, left and anterior | Crisscross atrioventricular valves | Hypoplastic right ventricle (subnormal cavity volume) | L-loop corrected TGA {S,L,?} with ventricular septal defect and pulmonary stenosis | Left superior vena cava connecting to the coronary sinus | Right aortic arch with mirror image branching pattern | Superior-inferior ventricles (u…	Yes	No	No	Hom	GDF1	0.55482	Yes	HTX	Y		Yes		c.T1091C	p.M364T	0.0005	0.0001	0.000199	D	26.9
1-05386	trio	HTX	{A,D,D} | Abdominal situs ambiguous (abdominal heterotaxy) | Asplenia syndrome (right isomerism) | Common atrium | Dextrocardia | Double outlet right ventricle | Heterotaxy syndrome | Left superior vena cava, non-communicating with right superior vena cava | Obstructed totally anomalous pulmonary venous return | Pulmonary stenosis, subvalvar | Pulmonary stenosis, valvar | Right aortic arch with m…	Yes	No	No	CompHet	GDF1	0.55482	Yes	HTX	Y		Yes		c.1090_1092del/c.C681A	p.364_364del/p.C227X	0/0	0/5.00E-04	0/5.02E-04	NA/NA	NA/33
1-06122	Singleton	CTD	{S,D,D} | Double outlet right ventricle | Left aortic arch with normal branching pattern | Patent ductus arteriosus, right sided | Pulmonary stenosis | Ventricular septal defect	Yes	No	No	Hom	GDF1	0.55482	Yes	HTX	Y		Yes		c.T1091C	p.M364T	0.0005	0.0001	0.000199	D	26.9
1-06272	trio	HTX	Abdominal situs ambiguous (abdominal heterotaxy) | Anatomic or functional hypo- of asplenia | Anomalous hepatic venous drainage | Asplenia syndrome (right isomerism) | Atrial septal defect, secundum | Double outlet right ventricle with atrioventricular canal defect | Heterotaxy syndrome | Hypoplastic left ventricle (subnormal cavity volume) | Hypoplastic main pulmonary artery | Inferior vena cava…	Yes	No	No	CompHet	GDF1	0.55482	Yes	HTX	Y		Yes		c.909dupC/c.T392C	p.V304fs/p.F131S	2.00E-04/0	9.00E-04/0	3.19E-05/0	NA/D	NA/27.1
1-06789	trio	CTD (TOF)	Congenital coronary anomaly | Tetralogy of Fallot	No	No	No	Hom	GDF1	0.55482	Yes	HTX	I		Yes		c.T1091C	p.M364T	0.0005	0.0001	0.000199	D	26.9
1-08845	trio	HTX	{S,L,L} | Dextrocardia | L-loop corrected TGA {S,L,?} with ventricular septal defect and pulmonary stenosis | Multiple major aortopulmonary collateral arteries (mapcas) | Pulmonary atresia,valvar	Yes	No	No	Hom	GDF1	0.55482	Yes	HTX	Y		Yes		c.T1091C	p.M364T	0.0005	0.0001	0.000199	D	26.9
1-02244	trio	CTD (TOF)	Atrial septal defect, secundum | Bicommissural aortic valve | Dilated aortic root | Hypoplastic main pulmonary artery | Pulmonary stenosis, subvalvar | Pulmonary stenosis, valvar | Right aortic arch with unknown branching pattern | Single coronary from the left facing cusp | Tetralogy of Fallot | Ventricular septal defect, malalignment | Ventricular septal defect, muscular	No	Yes	No	Hom	GFAP	0.85366					Yes		c.G1367A	p.R456Q	8.54e-05	3.23e-05	6.37e-05	D	23.2
1-07168	Singleton	OTH (AVC)	Balanced transitional atrioventricular canal	No	No	No	Hom	GFM1	0.99347					Yes		c.G829A	p.A277T	0	0	0	D	31
1-00287	Singleton	LVO (HLHS)	Aortic arch hypoplasia | Coarctation off the aorta | Deficient aortic valve cusp(s) | Hypoplastic aortic annulus | Hypoplastic left ventricle (subnormal cavity volume) | Hypoplastic mitral valve | Parachute mitral valve	No	Yes	No	Hom	GIPR	1.5841e-06					No	Yes	c.906-1G>A	NA	8.19e-06	0	0	NA	25.5
1-01019	trio	HTX	Atrial inversion (situs inversus of the atria) | Atrial septal defect, secundum | D-loop transposition of the great arteries with intact ventricular septum | Dextrocardia | Heterotaxy syndrome	Yes	No	No	Hom	GJA10	0.11983					No		c.C1357T	p.R453W	4.87e-05	0.0002	0.000175	D	24.1
1-04420	trio	OTH (AVC)	Aortic arch hypoplasia | Balanced transitional atrioventricular canal | Ventricular septal defect, muscular	No	No	No	CompHet	GJA9	0.028386					No		c.G451A/c.C257G	p.G151R/p.S86C	0/4.06E-06	3.23E-05/0	0/0	D/D	23.2/26.3
BRZ-900	trio	CTD (TOF)	Tetralogy of Fallot	No	No	No	Hom	GJA9	0.028386					No		c.G1010A	p.S337N	0.0006	0.0003	0.000454	D	0.222
1-07110	trio	OTH (ASD)	Atrial septal defect, secundum | Left aortic arch with normal branching pattern	No	No	No	CompHet	GJB2	0.0001543					Yes		c.A487G/c.G231A	p.M163V/p.W77X	1.00E-04/1.00E-04	3.23E-05/0	2.07E-04/0	D/NA	14.13/38
1-07031	Singleton	OTH (AVC)	Complete common atrioventricular canal	No	No	No	Hom	GJB3	0.77014					Yes		c.651_662del	p.217_221del	0.0003	0.0002	0.000199	NA	NA
1-15393	trio	UNK	.NoData	Unknown	Unknown	Unknown	CompHet	GJC2	0.84221					Yes		c.G556T/c.C644T	p.G186C/p.A215V	7.00E-04/8.39E-06	6.00E-04/0	6.77E-04/0	D/D	19.23/23.8
92025048	Singleton	UNK	.NoData	Unknown	Unknown	Unknown	Hom	GJD4	0.46916					No		c.C436T	p.H146Y	0	0	7.96e-06	D	25.8
1-02318	Singleton	CTD (TOF)	Double outlet right ventricle, doubly committed ventricular septal defect | Tetralogy of Fallot	Yes	No	No	Hom	GLT8D1	0.55192					No		c.C752T	p.T251M	1.22e-05	0	0	T	32
BRZ-2700	trio	CTD (TOF)	Tetralogy of Fallot	No	No	No	Hom	GMPPA	0.90517					Yes		c.C958T	p.R320W	1.79e-05	3.24e-05	0.000104	T	35
1-14228	trio	OTH (ASD)	Atrial septal defect, secundum	No	No	No	CompHet	GMPPB	0.75868					Yes		c.G1000A/c.G988A	p.D334N/p.V330I	8.13E-05/5.69E-05	0/6.47E-05	0/3.19E-05	D/D	29.2/32
1-12313	trio	CTD	Left aortic arch with normal branching pattern | Left coronary artery arising from the right sinus of Valsalva	No	No	No	CompHet	GNA14	0.0011304					No		c.A730G/c.A416T	p.M244V/p.E139V	7.86E-05/2.84E-05	2.00E-04/2.00E-04	4.14E-04/1.59E-04	D/D	22.5/25.4
1-07992	trio	HTX	Hypoplastic right ventricle (subnormal cavity volume) | L-loop transposition of the great arteries with ventricular septal defect | Single ventricle, left; double inlet left ventricle	Yes	No	No	CompHet	GNE	0.05991					Yes		c.G2086T/c.T1402A	p.V696L/p.L468M	9.00E-04/0	9.00E-04/0	8.36E-04/0	D/D	23.3/25.4
1-01970	trio	CTD	Atrial septal defect | Pulmonary stenosis, subvalvar | Pulmonary stenosis, valvar | Tricuspid atresia with d-loop TGA and pulmonary stenosis (Type IIB) | Ventricular septal defect	Yes	No	No	CompHet	GOLGA2	0.012445					No		c.2169_2171del/c.G1640A	p.723_724del/p.R547H	1.00E-03/3.67E-05	0/0	2.39E-05/7.96E-06	NA/T	NA/32
FUEL-0492-1	Singleton	OTH (AVC)	1:5:1:1:88 | Single Ventricle | Unbalanced atrioventricular canal defect | Right dominant | No pulmonary stenosis or atresia	No	No	No	Hom	GOLGA6L6	0.00051764					No	Yes	c.1376+2C>A	NA	2.63e-05	0	0	NA	0.29
1-04026	trio	D-TGA	D-loop transposition of the great arteries with ventricular septal defect | Pulmonary atresia,valvar	Yes	No	No	CompHet	GORASP1	0.97694					No		c.C520T/c.C416T	p.R174W/p.S139L	8.00E-04/5.00E-04	3.00E-04/4.00E-04	2.39E-05/6.85E-04	T/T	34/33
BRZ-1234	trio	CTD (TOF)	Tetralogy of Fallot	No	No	No	Hom	GPI	0.99931					Yes		c.C926T	p.T309M	0.0002	0.0004	0.000478	D	23.4
1-07090	Singleton	OTH	Ventricular septal defect, muscular, trabecular	No	No	No	Hom	GPLD1	0.97989					No		c.C1345T	p.R449W	0.0002	0.0001	0.000327	T	35
1-15488	trio	LVO	Aortic stenosis | Bicommissural aortic valve	No	Yes	No	CompHet	GPNMB	8.057e-06					Yes		c.310_323del/c.A842G	p.R104fs/p.Y281C	6.00E-04/4.87E-05	3.00E-04/0	5.02E-04/1.59E-05	NA/D	NA/26.4
1-12222	Singleton	LVO	Aortic stenosis - valvar | Bicommissural aortic valve | Coarctation off the aorta | Ventricular septal defect, muscular	No	Yes	No	Hom	GPR151	0.18281					No		c.390_392del	p.130_131del	6.5e-05	0	7.96e-05	NA	NA
1-03506	Singleton	CTD (TOF)	Hypoplastic left pulmonary artery | Hypoplastic main pulmonary artery | Hypoplastic right pulmonary artery | Multiple major aortopulmonary collateral arteries (mapcas) | Patent foramen ovale | Tetralogy of Fallot with pulmonary atresia | Tetralogy of Fallot with pulmonary atresia and multiple aortopulmonary collaterals | Ventricular septal defect, malalignment | Ventricular septal defect, single	No	No	No	Hom	GRIK1	0.99933					No		c.C374T	p.A125V	1.63e-05	0	1.59e-05	D	23.2
1-07189	Singleton	OTH (AVC)	Balanced complete atrioventricular canal	No	No	No	Hom	GRM2	0.87977					No		c.C632T	p.A211V	4.06e-06	0	0	D	32
1-00982	trio	HTX	Hypoplastic main pulmonary artery | L-loop corrected transposition of the great arteries {S,L,?} | L-loop transposition of the great arteries with ventricular septal defect | Patent foramen ovale | Pulmonary atresia congenital | Ventricular inversion (l-loop ventricles) | Ventricular septal defect, single | Ventricular septal defect, subpulmonary or conal	Yes	No	No	Hom	GRM7	0.0010396					Yes		c.C1832T	p.T611I	0.0001	3.23e-05	4.78e-05	D	23.7
1-07598	Singleton	LVO	Aortic stenosis - valvar | Coarctation off the aorta	No	Yes	No	Hom	GZMA	0.27995					No		c.T128A	p.M43K	6.1e-05	3.23e-05	0	D	29.2
1-02854	trio	CTD	Coarctation of the aorta, simple (isolated) | Coronary artery dilation or ectasia | Left superior vena cava connecting to the coronary sinus | Tricuspid regurgitation neonatal | Ventricular septal defect, membranous	No	Yes	No	CompHet	H6PD	0.90801					Yes		c.T31G/c.C1001T,c.G1178T	p.L11V/p.T334M,p.C393F	8.53E-05/3.00E-04,6.11E-05	2.00E-04/4.00E-04,9.70E-05	1.04E-04/5.34E-04,3.03E-04	D/D,D	0.001/34,24.9
1-04921	trio	CTD	Hypoplastic right ventricle (subnormal cavity volume) | Pulmonary atresia, intact ventricular septum	No	No	Yes	CompHet	H6PD	0.90801					Yes		c.C1343T/c.C1495T	p.A448V/p.R499C	8.00E-04/3.25E-05	6.00E-04/0	8.76E-04/7.96E-06	D/D	0.689/31
1-07090	Singleton	OTH	Ventricular septal defect, muscular, trabecular	No	No	No	Hom	H6PD	0.90801					Yes		c.C1405T	p.R469W	8.13e-06	0	0	D	28
1-07569	Singleton	LVO	Aortic stenosis - valvar	No	Yes	No	Hom	HABP2	0.0547					No		c.C46G	p.L16V	0.0005	3.23e-05	7.96e-06	D	21.4
1-03822	trio	LVO	Aortic stenosis - valvar | Bicommissural aortic valve | Left aortic arch with normal branching pattern	No	Yes	No	CompHet	HAGH	0.89863					No		c.G551A/c.G355A	p.R184H/p.V119M	5.00E-04/8.15E-05	4.00E-04/3.23E-05	4.54E-04/1.04E-04	D/D	23.6/28.3
1-02084	trio	CTD	Anterior deviation infundibular septum | Double outlet right ventricle | Ventricular septal defect, ECD type | Ventricular septal defect, malalignment | Ventricular septal defect, multiple | Ventricular septal defect, muscular	Yes	No	No	CompHet	HAO2	0.23426					No	Yes	c.C79T/c.526dupG	p.R27X/p.C175fs	2.85E-05/9.00E-04	0/9.69E-05	1.59E-05/5.10E-04	NA/NA	35/NA
BRZ-2350	trio	CTD (TOF)	Tetralogy of Fallot	No	No	No	Hom	HDAC7	0.00030993					No		c.C196T	p.R66C	0.0003	0.0004	0.000231	T	32
1-00909	trio	OTH (AVC)	Atrial septal defect, secundum | Complete common atrioventricular canal, Rastelli type a | Pulmonary stenosis, supravalvar | Pulmonary stenosis, valvar	No	No	No	CompHet	HEATR4	0.00024318					No		c.2806_2808del/c.1324_1326del	p.936_936del/p.442_442del	6.92E-05/2.00E-04	6.51E-05/2.00E-04	7.96E-05/1.99E-04	NA/NA	NA/NA
1-08225	trio	CTD (TOF)	Bicuspid pulmonary valve | Dual anterior descending coronary arteries | Hypoplastic main pulmonary artery | Left aortic arch with normal branching pattern | Pulmonary stenosis, subvalvar | Pulmonary stenosis, valvar | Tetralogy of Fallot | Ventricular septal defect, malalignment	No	No	No	CompHet	HEATR6	0.665					No		c.C2917T/c.C1258T	p.R973X/p.R420C	2.84E-05/6.00E-04	0/9.00E-04	7.96E-05/2.63E-04	NA/D	45/35
1-03154	trio	LVO (HLHS)	Atrial septal defect, secundum | Hypoplastic left ventricle (subnormal cavity volume) | Hypoplastic mitral valve | Parachute mitral valve | Tubular hypoplasia of aorta with coarctation | Ventricular septal defect, membranous	No	Yes	No	CompHet	HEPHL1	4.696e-05					No		c.C655T/c.A2889T	p.R219W/p.E963D	5.00E-04/2.03E-05	3.00E-04/6.46E-05	3.66E-04/7.96E-06	D/D	28/22.7
1-06696	Singleton	CTD	Mitral regurgitation | Mitral valve prolapse | Ventricular septal defect, membranous | Ventricular septal defect, single	No	Yes	No	Hom	HEPHL1	4.696e-05					No		c.G2870A	p.R957H	0.0002	0.0001	0.000199	D	0.409
1-07403	trio	LVO	Bicommissural aortic valve, right-non fusion | Coarctation off the aorta	No	Yes	No	CompHet	HEPHL1	4.696e-05					No		c.T2393A/c.A2968C	p.I798N/p.N990H	8.13E-06/2.00E-04	0/2.00E-04	7.96E-06/1.83E-04	D/D	22.8/23.3
1-07543	trio	OTH (ASD)	Atrial septal defect, secundum	No	No	No	CompHet	HEPHL1	4.696e-05					No		c.A2591G/c.A2968C	p.Y864C/p.N990H	8.17E-06/2.00E-04	0/2.00E-04	0/1.83E-04	D/D	27.2/23.3
1-01334	trio	HTX	Dextrocardia | Double outlet right ventricle with atrioventricular canal defect | Hypoplastic left ventricle (subnormal cavity volume) | Left aortic arch | Mitral atresia	Yes	Yes	No	CompHet	HERC2	4.4909e-13					Yes		c.G9110A/c.C8740T	p.R3037Q/p.R2914C	2.00E-04/3.00E-04	0/1.00E-04	5.57E-05/3.50E-04	D/T	33/34
1-00574	trio	OTH (ASD)	Atrial septal defect, secundum | Left aortic arch with normal branching pattern | Multiple atrial septal defects | Right ventricular dilation/enlargement	No	No	No	CompHet	HEXA	0.7737					Yes		c.G1606A/c.C778T	p.E536K/p.R260W	0/2.00E-04	0/2.00E-04	0/2.71E-04	D/D	35/33
1-05226	trio	CTD	Ventricular septal defect, single	No	No	No	Hom	HEXA	0.7737					Yes		c.C1438G	p.L480V	4.07e-06	0	0	D	23.4
1-14924	trio	CTD	Atrial septal defect, secundum | Discontinuity of pulmonary arteries | Double outlet right ventricle | Pulmonary stenosis, subvalvar | Pulmonary stenosis, valvar	Yes	No	No	CompHet	HFM1	0.080918					Yes		c.A2181T/c.1685+1G>A	p.R727S/NA	4.09E-06/0	0/0	0/7.96E-06	D/NA	29.2/25
BRZ-984	trio	CTD (TOF)	Tetralogy of Fallot	No	No	No	Hom	HFM1	0.080918					Yes		c.938_939insGTT	p.F313delinsLF	0	0	7.96e-06	NA	NA
1-07090	Singleton	OTH	Ventricular septal defect, muscular, trabecular	No	No	No	Hom	HHATL	0.96362					No		c.G1067T	p.G356V	8.13e-06	0.0002	0.000183	D	26.2
1-11524	Singleton	CTD	Hypoplastic right ventricle (subnormal cavity volume) | Pulmonary atresia, intact ventricular septum	No	No	Yes	Hom	HKDC1	0.92494					No		c.G2515A	p.A839T	0.0001	6.48e-05	0.000127	D	24.4
1-04416	trio	CTD	Atrial septal defect, secundum | Pulmonary stenosis, valvar	No	No	No	Hom	HMCN1	1					No		c.A12965T	p.D4322V	8.14e-05	0.0003	0.00043	D	32
1-04583	Singleton	OTH	Patent ductus arteriosus	No	No	No	Hom	HNRNPAB	0.23467					No		c.G717C	p.Q239H	0	0	0	D	16.44
1-02244	trio	CTD (TOF)	Atrial septal defect, secundum | Bicommissural aortic valve | Dilated aortic root | Hypoplastic main pulmonary artery | Pulmonary stenosis, subvalvar | Pulmonary stenosis, valvar | Right aortic arch with unknown branching pattern | Single coronary from the left facing cusp | Tetralogy of Fallot | Ventricular septal defect, malalignment | Ventricular septal defect, muscular	No	Yes	No	Hom	HOXB4	0.875					No		c.A506G	p.Y169C	0	0	0	D	25.1
1-07633	trio	CTD	Aortic stenosis - valvar | Atrial septal defect, secundum | Bicommissural aortic valve | Mitral stenosis, valvar | Tubular hypoplasia of aorta with coarctation | Ventricular septal defect, subpulmonary or conal	No	Yes	No	CompHet	HOXC10	0.81448					No		c.G426T/c.C467G	p.E142D/p.S156C	2.00E-04/3.00E-04	1.00E-04/2.00E-04	2.55E-04/3.50E-04	D/D	17.53/24
1-07031	Singleton	OTH (AVC)	Complete common atrioventricular canal	No	No	No	Hom	HOXD12	0.57057					No	Yes	c.G790T	p.E264X	0.0002	0.0001	0.000175	NA	42
S28LRO43	Singleton	OTH	Single ventricle (SV) Fontan-spectrum | Fontan | Tricuspid Atresia	No	No	Yes	Hom	HOXD4	0.90435					No		c.A443G	p.N148S	0.0007	6.47e-05	0.000143	D	13.6
1-03506	Singleton	CTD (TOF)	Hypoplastic left pulmonary artery | Hypoplastic main pulmonary artery | Hypoplastic right pulmonary artery | Multiple major aortopulmonary collateral arteries (mapcas) | Patent foramen ovale | Tetralogy of Fallot with pulmonary atresia | Tetralogy of Fallot with pulmonary atresia and multiple aortopulmonary collaterals | Ventricular septal defect, malalignment | Ventricular septal defect, single	No	No	No	Hom	HP	0.8876					No	Yes	c.G398A	p.W133X	0	0	0	NA	36
1-06174	trio	OTH (ASD)	Atrial septal defect, secundum	No	No	No	Hom	HP	0.8876					No		c.C1145T	p.A382V	0	0	0	D	17.33
1-07031	Singleton	OTH (AVC)	Complete common atrioventricular canal	No	No	No	Hom	HSD17B13	0.78549					No	Yes	c.294_298del	p.E98fs	0.0005	0.0004	0.000406	NA	NA
1-05038	trio	D-TGA	D-loop transposition of the great arteries | Left aortic arch with normal branching pattern | Usual coronary arteries for d-loop transposition of the great arteries	Yes	No	No	CompHet	HSPG2	1					Yes		c.C6001T/c.C2023T	p.R2001W/p.R675W	7.36E-05/9.43E-05	2.00E-04/1.00E-04	1.04E-04/1.59E-04	D/T	31/34
1-02594	trio	CTD	Left aortic arch with normal branching pattern | Truncus arteriosus type IA (main pulmonary artery present, ventricular septal defect present) | Ventricular septal defect, malalignment	No	No	No	Hom	ICA1L	0.99859					No		c.G386A	p.R129H	2.44e-05	0	6.37e-05	D	35
1-14743	trio	HTX	Asplenia syndrome (right isomerism) | Atrioventricular canal (endocardial cushion defect) | Dextrocardia | Discontinuity of pulmonary arteries | Heterotaxy syndrome | L-loop transposition of the great arteries | Left superior vena cava, non-communicating with right superior vena cava | Pulmonary atresia congenital | Totally anomalous pulmonary venous return	Yes	No	No	CompHet	IDUA	0.16117					Yes		c.C880G/c.G1475C	p.P294A/p.R492P	0/0	0/0	0/0	D/D	26/19.63
1-00612	trio	LVO	Aortic stenosis - valvar | Dilated aortic root | Dilated ascending aorta | Left aortic arch | Unicommissural aortic valve	No	Yes	No	CompHet	IFT140	0.9806				Yes	Yes		c.G2303A/c.C1513T	p.C768Y/p.R505X	8.12E-06/2.03E-05	3.23E-05/0	0/1.59E-05	D/NA	32/43
1-02318	Singleton	CTD (TOF)	Double outlet right ventricle, doubly committed ventricular septal defect | Tetralogy of Fallot	Yes	No	No	Hom	IGFN1	0.00055624					No		c.T2290C	p.W764R	0	0	0	D	24.4
1-00112	trio	LVO	Tubular hypoplasia of aorta with coarctation	No	Yes	No	CompHet	IGSF10	4.547e-08					No		c.G5983A/c.G467T	p.V1995I/p.R156L	8.00E-04/4.00E-04	6.00E-04/2.00E-04	9.64E-04/5.73E-04	T/T	33/33
1-04764	trio	LVO	Aortic stenosis, subvalvar, discrete, membraneous	No	Yes	No	Hom	IKBKE	0.99099					No		c.T701C	p.M234T	0	0	1.59e-05	D	25.2
1-03698	Singleton	CTD (TOF)	Pulmonary stenosis, left | Pulmonary stenosis, subvalvar | Pulmonary stenosis, valvar | Tetralogy of Fallot | Ventricular septal defect, malalignment	No	No	No	Hom	ILVBL	0.93947					No		c.C608T	p.P203L	0.0002	3.24e-05	2.39e-05	D	27.1
1-03698	Singleton	CTD (TOF)	Pulmonary stenosis, left | Pulmonary stenosis, subvalvar | Pulmonary stenosis, valvar | Tetralogy of Fallot | Ventricular septal defect, malalignment	No	No	No	Hom	INPP5B	0.97897					No		c.A487G	p.T163A	0	0	0	D	0.931
1-11213	Singleton	CTD (TOF)	Tetralogy of Fallot	No	No	No	Hom	INPP5D	0.028025					No		c.574C>T	p.L192F	0	0	7.96e-06	D	24.5
1-01028	trio	CTD	Right aortic arch | Truncus arteriosus atypical | Truncus arteriosus type I (main pulmonary artery present)	No	No	No	Hom	INTS10	1.4072e-05					No	Yes	c.C802T	p.Q268X	0.0005	0.0001	4.78e-05	NA	16.45
1-02818	Singleton	CTD	Coarctation off the aorta | Hypoplastic mitral valve | Left superior vena cava connecting to the coronary sinus | Multiple atrial septal defects | Shones syndrome (aupramitral, mitral , and subarotic stenosis with coarctation) | Ventricular septal defect, membranous | Ventricular septal defect, multiple | Ventricular septal defect, muscular	No	Yes	No	Hom	INTS14	0.98653					No	Yes	c.422+2T>A	NA	0	0	0	T	25.4
1-10272	Singleton	OTH	Atrial septal defect, secundum | Ventricular septal defect, muscular	No	No	No	Hom	IPO8	0.7656					No	Yes	c.G776A	p.W259X	0	0	0	NA	39
1-13037	Singleton	CTD (TOF)	Atrial septal defect | Tetralogy of Fallot with pulmonary atresia and multiple aortopulmonary collaterals | Ventricular septal defect, malalignment	No	No	No	Hom	IRS2	0.0096801					No		c.79_84del	p.27_28del	9.36e-05	0	3.98e-05	NA	NA
1-03020	trio	OTH	Coronary artery anomaly, right	No	No	No	Hom	ITGA3	1					Yes		c.G2326T	p.G776W	0.0007	0.0001	0.000247	T	31
1-02666	trio	LVO	Aortic stenosis, subvalvar, discrete, membraneous | Bicommissural aortic valve, right-left fusion | Coarctation off the aorta | Dysplastic mitral valve	No	Yes	No	CompHet	ITGA6	1					Yes		c.C2881T/c.G2956A	p.R961X/p.V986M	2.47E-05/8.93E-05	0/3.23E-05	1.59E-05/5.57E-05	NA/T	41/34
BRZ-2350	trio	CTD (TOF)	Tetralogy of Fallot	No	No	No	Hom	ITGB1BP1	0.81264					No	Yes	c.19+1G>A	NA	0	0	2.39e-05	NA	18.26
1-09133	trio	LVO (HLHS)	Atrial septal defect, secundum | Hypoplastic left heart syndrome	No	Yes	No	CompHet	ITIH1	7.6371e-05					No		c.C1197G/c.C1286T	p.I399M/p.P429L	6.90E-05/3.00E-04	6.46E-05/0	1.43E-04/7.96E-06	D/D	26.1/34
FGT07006103	Singleton	OTH	A3:3:3:.:. | Other functional single ventricle not fitting any other categories | Tricuspid valve anomaly | Ebstein's	No	No	Yes	Hom	ITIH3	0.92263					No		c.G760A	p.V254M	0.0003	0.0003	0.000486	D	31
BRZ-1111	trio	CTD (TOF)	Tetralogy of Fallot	No	No	No	CompHet	ITPR3	1					No		c.C6019T/c.C6178A	p.R2007W/p.L2060I	1.00E-04/3.31E-05	6.47E-05/3.23E-05	7.17E-05/1.59E-05	D/D	35/25.6
1-15087	trio	CTD (TOF)	Hypoplastic main pulmonary artery | Tetralogy of Fallot	No	No	No	Hom	JAG2	5.3891e-08					No		c.G2944A	p.V982M	1.88e-05	6.47e-05	7.96e-06	D	23.1
1-11524	Singleton	CTD	Hypoplastic right ventricle (subnormal cavity volume) | Pulmonary atresia, intact ventricular septum	No	No	Yes	Hom	JAK3	0.99999					Yes		c.G1768A	p.V590M	6.11e-06	0	7.96e-06	D	34
1-00917	trio	OTH	Left superior vena cava connecting to the coronary sinus	No	No	No	Hom	JMY	0.03969					No		c.G2732A	p.R911Q	4.06e-06	3.23e-05	7.96e-06	T	34
1-07796	Singleton	LVO	Aortic stenosis - valvar	No	Yes	No	Hom	JPH2	0.9924					Yes		c.G1213A	p.A405T	6.94e-05	3.23e-05	7.96e-06	D	34
1-07357	trio	CTD	Interrupted aortic arch | Truncus arteriosus type intravenous (with interrupted aortic arch)	No	No	No	CompHet	KAT6B	3.0435e-10					Yes		c.T1025C/c.4062_4063insGAG	p.I342T/p.E1354delinsEE	3.00E-04/1.00E-04	2.00E-04/3.25E-05	5.57E-04/3.19E-05	D/NA	26.1/NA
1-15500	trio	HTX	Anomalous hepatic venous drainage | Aortic arch hypoplasia | Left superior vena cava connecting to the left atrium | Polysplenia syndrome (left isomerism) | Transitional common AV canal	Yes	No	No	CompHet	KATNAL2	0.98835					No		c.C250T/c.A482G	p.R84X/p.Y161C	5.74E-05/0	6.46E-05/0	1.04E-04/0	NA/D	16.27/25
1-07225	trio	OTH	Ebsteins disease | Left aortic arch with normal branching pattern | Wolff Parkinson White syndrome	No	No	Yes	CompHet	KCNA10	0.80014					No		c.G1519C/c.A1304G	p.E507Q/p.K435R	0/0	6.47E-05/0	7.96E-06/0	D/D	16.54/24.9
1-16463	trio	CTD	{S,D,D} | Double outlet right ventricle | Hypoplastic right pulmonary artery | Left superior vena cava connecting to the coronary sinus | Pulmonary stenosis, valvar | Straddling mitral valve | Straddling tricuspid valve | Ventricular septal defect, muscular posterior (inlet)	Yes	Yes	No	Hom	KCNA3	0.10604					No		c.C217T	p.P73S	0.0003	0	7.96e-06	D	4.714
1-01856	trio	LVO	Aortic arch hypoplasia | Subvalvar aortic stenosis, deviation of conal septum | Ventricular septal defect, malalignment	No	Yes	No	CompHet	KCNH3	0.00081346					No		c.G1069A/c.C1626G	p.A357T/p.F542L	3.00E-04/8.18E-06	4.00E-04/0	3.11E-04/0	D/D	23.5/32
1-07611	trio	CTD (TOF)	Hypoplastic main pulmonary artery | Left aortic arch with normal branching pattern | Pulmonary stenosis, subvalvar | Pulmonary stenosis, valvar | Tetralogy of Fallot | Ventricular septal defect, malalignment	No	No	No	CompHet	KCNH3	0.00081346					No		c.C2732T/c.T3061C	p.A911V/p.S1021P	4.19E-05/2.45E-05	3.24E-05/0	4.78E-05/7.96E-06	D/D	4.767/5.235
1-06953	trio	LVO (HLHS)	Atrial septal defect | Coarctation off the aorta | Hypoplastic left ventricle (subnormal cavity volume) | Mitral stenosis | Patent ductus arteriosus | Totally anomalous pulmonary venous return, infradiaphragmatic	No	Yes	No	CompHet	KCNH6	1.146e-05					No		c.T1157G/c.G1279A	p.V386G/p.G427S	0/1.63E-05	0/3.23E-05	0/7.96E-06	D/D	24.3/28.1
1-01417	trio	CTD (TOF)	Hypoplastic main pulmonary artery | Hypoplastic pulmonary annulus | Left aortic arch with normal branching pattern | Pulmonary stenosis, subvalvar | Pulmonary stenosis, valvar | Tetralogy of Fallot | Tricuspid regurgitation neonatal | Ventricular septal defect, malalignment	No	No	No	CompHet	KCNJ12	0.8715					No		c.-56-1G>A/c.C781T	NA/p.R261C	0/2.84E-05	0/6.46E-05	0/1.27E-04	NA/D	9.923/34
1-18049	trio	CTD (TOF)	Left pulmonary artery stenosis, central | Right pulmonary artery stenosis, central | Tetralogy of Fallot with pulmonary atresia	No	No	No	CompHet	KCNJ12	0.8715					No		c.-56-1G>A/c.G707A	NA/p.R236Q	0/0	0/0	0/3.98E-05	NA/D	9.923/26.9
1-04943	Singleton	OTH (ASD)	Atrial septal defect, secundum	No	No	No	Hom	KCNN3	0.027735					Yes		c.C1126A	p.P376T	4.08e-06	0	0	D	26.5
1-00179	trio	OTH	Atrial septal defect, secundum | Coronary artery anomaly, left | Patent ductus arteriosus	No	No	No	Hom	KCNV2	7.013e-07					Yes		c.C866G	p.S289W	2.89e-05	0	0	D	21.6
1-04494	Singleton	OTH (ASD)	Atrial septal defect, secundum	No	No	No	Hom	KCTD19	0.92034					No		c.G635A	p.R212H	3.7e-05	0	1.59e-05	T	34
1-05480	trio	OTH (ASD)	Atrial septal defect, secundum | Left aortic arch with unknown branching pattern	No	No	No	Hom	KEL	0.028697					No	Yes	c.T2C	p.M1T	0.0006	0.0004	0.000701	T	0.003
1-06330	Singleton	CTD	Double outlet right ventricle, ventricular defect committed to aorta | Hypoplastic left ventricle (subnormal cavity volume) | Pulmonary stenosis, subvalvar | Pulmonary stenosis, valvar	Yes	No	No	Hom	KEL	0.028697					No	Yes	c.1457_1464del	p.L486fs	0	0	0	NA	NA
1-11680	Singleton	CTD (TOF)	Hypoplastic left pulmonary artery | Tetralogy of Fallot	No	No	No	Hom	KIAA0368	1.1208e-08					No		c.C1009T	p.R337C	4.07e-06	0	7.96e-06	T	34
1-07200	Singleton	HTX	Abdominal situs solitus | Biventricular, discordant atrioventricular connection | Dextrocardia | Left superior vena cava connecting to the left atrium | Pulmonary atresia congenital | Single outlet ventriculoarterial connection | Ventricular septal defect	Yes	No	No	Hom	KIAA1147	0.98651					No		c.G1292A	p.R431Q	2.48e-05	0	1.59e-05	T	32
1-07031	Singleton	OTH (AVC)	Complete common atrioventricular canal	No	No	No	Hom	KIAA1549	0.013931					Yes		c.G4439A	p.R1480Q	8.64e-05	6.46e-05	0.000111	T	35
92025048	Singleton	UNK	.NoData	Unknown	Unknown	Unknown	Hom	KIAA1586	0.38481					No	Yes	c.612delA	p.R204fs	4.66e-05	0	1.59e-05	NA	NA
1-07168	Singleton	OTH (AVC)	Balanced transitional atrioventricular canal	No	No	No	Hom	KIF15	0.99518					No		c.C1865T	p.S622F	0.0003	0	3.98e-05	T	31
1-04249	trio	LVO	Aortic stenosis | Bicommissural aortic valve | Coarctation off the aorta | Esophageal atresia | Mitral stenosis | Scimitar syndrome | Tracheoesophageal fistula | Ventricular septal defect, muscular, trabecular, apical	No	Yes	No	CompHet	KIF1B	6.8768e-10					Yes		c.T2459G/c.T3407C	p.F820C/p.I1136T	4.47E-05/7.31E-05	0/2.00E-04	7.96E-06/1.59E-04	D/D	29.3/31
1-03678	trio	CTD (TOF)	Hypoplastic left pulmonary artery | Hypoplastic right pulmonary artery | Right coronary artery arising from the left sinus of Valsalva | Tetralogy of Fallot	No	No	No	CompHet	KIF26B	1.3785e-05					No		c.G2593A/c.3497_3499del	p.V865I/p.1166_1167del	2.00E-04/0	9.70E-05/0	1.27E-04/0	D/NA	24.3/NA
FUEL-0127-1	Singleton	CTD	3:1:88:88:88 | Other functional single ventricle not fitting any other categories | Pulmonary atresia with intact ventricular septum	No	No	Yes	Hom	KIF9	0.010387					No		c.G743A	p.G248D	0.0002	0.0002	0.000255	D	32
1-15449	trio	HTX	Asplenia syndrome (right isomerism) | Common atrium | Dextrocardia | Heterotaxy syndrome | Hypoplastic right ventricle (subnormal cavity volume) | Left superior vena cava connecting to the left atrium | Pulmonary atresia congenital | Totally anomalous pulmonary venous return, supracardiac | Unbalanced complete atrioventricular canal, left dominant	Yes	No	No	Hom	KIR2DL1	0.0015538					No	Yes	c.C5A	p.S2X	0	0	0	NA	24.4
1-00266	trio	HTX	Aortic stenosis - subvalvar | Atrial septal defect, secundum | L-loop transposition of the great arteries with ventricular septal defect | Patent ductus arteriosus | Pulmonary arterio-venous fistula | Single ventricle, left; double inlet left ventricle	Yes	Yes	No	Hom	KIRREL2	0.95839					No		c.G865C	p.V289L	0.0001	0	1.59e-05	T	31
1-06330	Singleton	CTD	Double outlet right ventricle, ventricular defect committed to aorta | Hypoplastic left ventricle (subnormal cavity volume) | Pulmonary stenosis, subvalvar | Pulmonary stenosis, valvar	Yes	No	No	Hom	KIRREL3	0.030078					No		c.G1166A	p.R389H	0.0008	0.0002	0.000127	T	31
1-04188	trio	OTH (AVC)	Cleft mitral valve with regurgitation | LV outflow tract obstruction, abnormal AV valve attachment | Ostium primum atrial septal defect, balanced | Pulmonary stenosis, valvar	No	Yes	No	CompHet	KLC4	0.99879					No		c.G1288A/c.G1475A	p.E430K/p.R492Q	8.00E-04/2.00E-04	3.00E-04/2.00E-04	4.78E-04/7.96E-05	D/D	25.8/35
1-04923	Singleton	LVO (HLHS)	Hypoplastic left heart syndrome	No	Yes	No	Hom	KLHDC1	0.95229					No		c.A323G	p.Y108C	1.22e-05	3.23e-05	0	D	23.9
1-02374	Singleton	D-TGA	D-loop transposition of the great arteries with ventricular septal defect and left ventricular outflow tract obstruction | Pulmonary atresia,valvar | Single left coronary in d-loop transposition of the great arteries	Yes	No	No	Hom	KLK14	0.14063					No		c.T77C	p.I26T	0.0003	0.0002	0.000223	D	26.1
1-04832	trio	LVO (HLHS)	Aortic atresia | Hypoplastic left heart syndrome | Hypoplastic left ventricle (subnormal cavity volume) | Left superior vena cava, non-communicating with right superior vena cava | Mitral atresia | Tubular hypoplasia of the aortic arch	No	Yes	No	Hom	KMO	0.99852					No		c.T644A	p.I215N	0	0	0	D	32
1-02491	trio	CTD	Aortic arch hypoplasia | Atrial septal defect, secundum | Bicommissural aortic valve | Ventricular septal defect, malalignment | Ventricular septal defect, subpulmonary or conal	No	Yes	No	CompHet	KMT2C	3.4946e-23					Yes		c.G14530A/c.G11791A	p.A4844T/p.G3931R	0/3.25E-05	0/3.23E-05	0/6.37E-05	T/T	35/33
BRZ-2223	trio	CTD (TOF)	Tetralogy of Fallot	No	No	No	Hom	KMT2E	1.5859e-12					Yes		c.A2689T	p.T897S	0	0	2.39e-05	D	20.6
1-02202	trio	D-TGA	Atypical coronary arteries in d-loop transposition of the great arteries | Circumflex from right coronary in d-loop transposition of the great arteries | D-loop transposition of the great arteries with ventricular septal defect	Yes	No	No	Hom	KMT5A	0.014714					No		c.G265A	p.A89T	0.0002	6.46e-05	0	D	15.32
1-04241	Singleton	LVO (HLHS)	Atrial septal defect, secundum | Hypoplastic left heart syndrome | Left superior vena cava connecting to the coronary sinus | Ventricular septal defect, muscular, trabecular, apical	No	Yes	No	Hom	KRBA2	0.44175					No	Yes	c.C547T	p.R183X	0.0004	0.0005	0.000303	NA	34
1-00266	trio	HTX	Aortic stenosis - subvalvar | Atrial septal defect, secundum | L-loop transposition of the great arteries with ventricular septal defect | Patent ductus arteriosus | Pulmonary arterio-venous fistula | Single ventricle, left; double inlet left ventricle	Yes	Yes	No	CompHet	KRT12	0.03477					Yes		c.G1279A/c.A440G	p.E427K/p.E147G	8.18E-06/2.00E-04	0/0	0/3.19E-05	D/D	34/28.6
1-07598	Singleton	LVO	Aortic stenosis - valvar | Coarctation off the aorta	No	Yes	No	Hom	KRT16	0.0069662					Yes		c.G880A	p.E294K	2.03e-05	0	0	D	34
1-06069	Singleton	CTD	Double aortic arch, right arch dominant, left arch atretic | Vascular ring	No	No	No	Hom	KRT2	0.99719					Yes		c.C133T	p.R45C	0.0002	0.0001	0.000167	D	24.9
1-07406	trio	LVO (HLHS)	Hypoplastic left heart syndrome	No	Yes	No	Hom	KRT3	0.28862					Yes		c.G1634T	p.G545V	0.0004	6.46e-05	0.000104	D	10.68
1-07590	trio	CTD	Pulmonary stenosis, valvar	No	No	No	CompHet	KRT33B	0.0016119					No		c.432-2A>C/c.C55T	NA/p.R19W	8.61E-06/6.53E-05	0/9.69E-05	0/1.11E-04	NA/D	23/26.7
1-02244	trio	CTD (TOF)	Atrial septal defect, secundum | Bicommissural aortic valve | Dilated aortic root | Hypoplastic main pulmonary artery | Pulmonary stenosis, subvalvar | Pulmonary stenosis, valvar | Right aortic arch with unknown branching pattern | Single coronary from the left facing cusp | Tetralogy of Fallot | Ventricular septal defect, malalignment | Ventricular septal defect, muscular	No	Yes	No	Hom	KRT35	0.91668					No		c.G256T	p.G86C	8.13e-05	0.0002	4.78e-05	D	27.7
1-07598	Singleton	LVO	Aortic stenosis - valvar | Coarctation off the aorta	No	Yes	No	Hom	KRT40	0.25572					No		c.G1186A	p.E396K	0.0006	0.0003	0.000772	D	34
1-02952	trio	LVO	Abnormal aortic arch | Coarctation off the aorta	No	Yes	No	CompHet	KRT71	0.92752					No		c.860dupT/c.G853A	p.L287fs/p.V285I	8.13E-06/3.00E-04	0/2.00E-04	0/2.71E-04	NA/D	NA/24.5
1-03007	Singleton	CTD	Right ventricular structural abnormality | Ventricular septal defect	No	No	No	Hom	KRT72	0.10007					No		c.A371T	p.Q124L	0.0003	0	1.59e-05	D	23.7
1-05375	Singleton	CTD	Dysplastic tricuspid valve | Pulmonary atresia congenital | Pulmonary atresia, intact ventricular septum | Pulmonary atresia,valvar | Tricuspid regurgitation neonatal	No	No	Yes	Hom	KRT72	0.10007					No		c.G1120A	p.A374T	0.0003	3.23e-05	7.17e-05	D	22
1-04521	trio	OTH	Ebsteins disease | Left aortic arch with normal branching pattern | Partially anomalous pulmonary veins | Patent foramen ovale | Wolff Parkinson White syndrome	No	No	Yes	CompHet	KRT76	0.019064					No		c.G349A/c.G275A	p.G117R/p.G92D	4.08E-06/4.00E-04	0/3.23E-05	3.19E-05/3.98E-05	D/D	21.4/3.159
BRZ-2350	trio	CTD (TOF)	Tetralogy of Fallot	No	No	No	Hom	KRT77	0.09794					No		c.G980A	p.R327H	5.28e-05	6.46e-05	2.39e-05	D	33
1-04241	Singleton	LVO (HLHS)	Atrial septal defect, secundum | Hypoplastic left heart syndrome | Left superior vena cava connecting to the coronary sinus | Ventricular septal defect, muscular, trabecular, apical	No	Yes	No	Hom	KRT9	0.945					Yes		c.G382C	p.G128R	5.21e-05	0.0001	3.98e-05	D	14.08
1-04848	trio	HTX	Dextrocardia | Heterotaxy syndrome | L-loop transposition of the great arteries | Pulmonary atresia congenital | Single ventricle | Ventricular septal defect	Yes	No	No	Hom	KRTAP5-9	0.46937					No		c.151_152insCCT	p.A51delinsAS	6.09e-05	6.47e-05	3.98e-05	NA	NA
1-00222	trio	LVO (HLHS)	Aortic atresia | Atrial septal defect, secundum | Coarctation off the aorta | Hypoplastic left heart syndrome | Left superior vena cava connecting to the coronary sinus | Mitral atresia	No	Yes	No	Hom	KYNU	0.0055187	Yes	HLHS	Y		Yes		c.T1112C	p.L371P	4.07e-06	0	7.96e-06	D	25.9
1-07090	Singleton	OTH	Ventricular septal defect, muscular, trabecular	No	No	No	Hom	LACTB2	0.83679					No		c.G317A	p.R106Q	0.0003	0.0002	0.000327	T	34
1-07665	trio	CTD (TOF)	Tetralogy of Fallot | Ventricular septal defect, malalignment | Ventricular septal defect, multiple | Ventricular septal defect, muscular	No	No	No	CompHet	LAMA1	1					Yes		c.G6505A,c.C415T/c.858+1G>T	p.V2169M,p.R139C/NA	2.85E-05,3.00E-04/1.00E-04	3.23E-05,3.00E-04/1.00E-04	2.39E-05,1.27E-04/1.43E-04	T,D/NA	34,34/27.9
1-03484	trio	CTD	Double aortic arch, right arch dominant, left arch atretic | Vascular ring	No	No	No	CompHet	LAMA2	0.99997					Yes		c.C5476T/c.A8681G	p.R1826X/p.Y2894C	2.85E-05/0	0/0	4.78E-05/0	NA/D	37/29.3
1-03097	trio	HTX	Abdominal situs ambiguous (abdominal heterotaxy) | Absence of the suprarenal inferior vena cava with azygous continuation | Anomalous hepatic venous drainage | Common atrium | Dextrocardia | Double outlet right ventricle | Hypoplastic left ventricle (subnormal cavity volume) | Left superior vena cava connecting to the left atrium | Mitral atresia | Polysplenia syndrome (left isomerism) | Ventricu…	Yes	Yes	No	CompHet	LAMA5	0.99353					No		c.C4678T/c.A418C	p.R1560C/p.N140H	7.00E-04/1.00E-04	4.00E-04/2.00E-04	7.17E-04/1.59E-04	T/D	33/26.3
1-14861	trio	UNK	.NoData	Unknown	Unknown	Unknown	CompHet	LAMC1	6.1603e-07					No		c.G508A/c.C3361T	p.G170R/p.R1121W	4.06E-05/6.50E-05	3.23E-05/0	2.39E-05/5.57E-05	D/T	32/35
1-01365	trio	CTD (TOF)	Tetralogy of Fallot	No	No	No	CompHet	LAMC3	0.94495					Yes		c.C2390T/c.C2483G	p.P797L/p.S828C	2.00E-04/3.66E-05	3.24E-05/0	1.19E-04/1.59E-05	D/D	34/26.6
1-09069	trio	OTH	Pulmonary blood flow asymmetric	No	No	No	Hom	LCP2	0.075337					No		c.C389T	p.S130F	0	0	0	T	31
1-05009	trio	OTH (AVC)	Aberrant right subclavian artery | Common atrium | Hypoplastic right ventricle (subnormal cavity volume) | Pulmonary atresia,valvar | Tricuspid atresia	No	No	No	CompHet	LEF1	0.0021106					No		c.G69A/c.309_311del	p.M23I/p.103_104del	0/1.00E-04	0/6.00E-04	0/3.82E-04	D/NA	25.8/NA
1-14887	trio	CTD	Double outlet right ventricle | Ventricular septal defect	Yes	No	No	Hom	LEF1	0.0021106					No		c.G7A	p.E3K	0.0009	0.0001	0.000422	D	22.7
1-05696	trio	CTD	Aneurysm, ventricular septum | Hypoplastic left pulmonary artery | Hypoplastic right pulmonary artery | Hypoplastic right ventricle (subnormal cavity volume) | Hypoplastic tricuspid valve | Pulmonary atresia,valvar | Single ventricle comprised of mostly left ventricle | Ventricular septal defect, multiple | Ventricular septal defect, muscular	No	No	Yes	Hom	LENG8	0.00061572					No		c.C1414T	p.R472W	0.0002	0.0006	0.000868	T	34
1-02787	Singleton	CTD	Aberrant left subclavian artery | Abnormal aortic arch | Aortic stenosis, subvalvar, discrete, membraneous | Partially anomalous pulmonary veins | Right aortic arch with abnormal branching pattern | Third cervical aortic arch | Vascular ring	No	Yes	No	Hom	LETM2	0.0013079					No		c.G184T	p.G62C	0	0	0	D	32
1-02588	trio	LVO	Aortic arch hypoplasia | Bicommissural aortic valve, right-left fusion | Left aortic arch with normal branching pattern | Ventricular septal defect, multiple | Ventricular septal defect, muscular	No	Yes	No	CompHet	LIAS	0.98079					Yes		c.C488T/c.C574T	p.T163I/p.H192Y	8.12E-06/0	0/0	7.96E-06/0	D/D	30/32
1-07085	Singleton	CTD	Ventricular septal defect, membranous	No	No	No	Hom	LIMCH1	0.052664					No		c.G2827A	p.G943R	0.0001	3.23e-05	7.96e-06	T	34
1-13049	trio	CTD (TOF)	Inferior vena caval anomaly | Left aortic arch with normal branching pattern | Pulmonary stenosis, subvalvar | Pulmonary stenosis, supravalvar | Pulmonary stenosis, valvar | Tetralogy of Fallot | Ventricular septal defect, malalignment	No	No	No	Hom	LIN7A	0.34847					No	Yes	c.C23A	p.S8X	4.68e-06	0	0.000111	NA	36
1-11815	trio	OTH (ASD)	Atrial septal defect, secundum	No	No	No	CompHet	LMX1B	0.25361					Yes		c.G349A/c.G628A	p.G117S/p.G210R	3.30E-05/2.00E-04	3.24E-05/0	3.98E-05/3.19E-05	D/D	23.5/25.8
1-03680	trio	CTD (TOF)	Hypoplastic left pulmonary artery | Hypoplastic right pulmonary artery | Left superior vena cava connecting to the coronary sinus | Tetralogy of Fallot with pulmonary atresia	No	No	No	CompHet	LOC100134391	NA					No	Yes	c.C101A/c.G442T	p.S34X/p.E148X	0/0	0/3.24E-05	7.96E-06/1.59E-05	NA/NA	6.404/0.947
1-07069	Singleton	CTD	Atrial septal defect, secundum | Pulmonary stenosis, valvar	No	No	No	Hom	LPGAT1	0.019594					No		c.A598G	p.K200E	0.0003	6.46e-05	0.000279	D	19.09
1-10272	Singleton	OTH	Atrial septal defect, secundum | Ventricular septal defect, muscular	No	No	No	Hom	LPL	0.55991					Yes		c.90_92del	p.30_31del	0	0	0	NA	NA
1-01111	trio	CTD	{S,D,D} | Coronary branching, anomalous, left | Coronary branching, anomalous, left | Dilated left atrium | Double outlet left ventricle, subaortic ventricular septal defect | Left aortic arch with normal branching pattern | Patent ductus arteriosus | Patent foramen ovale | Pulmonary stenosis, valvar | Right ventricular outflow obstruction due to abnormal muscle band(s) | Ventricular septal defec…	No	No	No	CompHet	LRP1	7.4545e-35					No		c.C8720T/c.G10900A	p.S2907L/p.A3634T	3.28E-05/4.00E-04	0/3.00E-04	5.57E-05/4.94E-04	D/D	23/25
1-06808	trio	CTD	Aortic stenosis | Aortic stenosis - subvalvar | Coarctation off the aorta | Ventricular septal defect	No	Yes	No	CompHet	LRP1	7.4545e-35					No		c.T944C/c.G5201A	p.V315A/p.R1734H	8.12E-06/4.06E-06	0/0	7.96E-06/7.96E-06	D/D	24.3/23.2
1-07569	Singleton	LVO	Aortic stenosis - valvar	No	Yes	No	Hom	LRP5	0.49008					Yes		c.A3521C	p.Q1174P	1.63e-05	0	0	D	20.7
1-03805	trio	OTH	Partially anomalous pulmonary veins | Sinus venosus septal defect, superior type	No	No	No	Hom	LRP5L	0.016764					No		c.G379A	p.A127T	3.66e-05	6.48e-05	5.57e-05	D	22.9
1-06432	trio	CTD	Atrial septal defect, secundum | Coronary-cameral fistulae to right ventricle in pulmonary atresia with intact ventricular septum | Hypoplastic right ventricle (subnormal cavity volume) | Hypoplastic tricuspid valve | Left aortic arch with normal branching pattern | Left superior vena cava connecting to the coronary sinus | Pulmonary atresia, intact ventricular septum | Right superior vena cava c…	No	No	Yes	Hom	LRP5L	0.016764					No	Yes	c.C136T	p.R46X	6.09e-05	0	0.000104	NA	35
1-00224	trio	OTH (ASD)	Atrial septal defect, secundum | Right ventricular volume overload	No	No	No	Hom	LRRC42	0.58866					No		c.C247T	p.R83W	2.44e-05	0	2.39e-05	T	34
1-07057	Singleton	OTH (ASD)	Atrial septal defect, secundum	No	No	No	Hom	LRRIQ1	0.019517					No	Yes	c.1604delA	p.Q535fs	2.72e-05	0	0	NA	NA
1-06332	trio	OTH (ASD)	Atrial septal defect, secundum | Left aortic arch with normal branching pattern | Left superior vena cava connecting to the coronary sinus | Left superior vena cava, non-communicating with right superior vena cava | Mesocardia | Pulmonary stenosis, valvar | Right superior vena cava connecting to the right atrium	No	No	No	Hom	LRTM2	0.12815					No		c.C898T	p.R300W	0.0001	0	3.98e-05	T	32
1-07653	Singleton	OTH (AVC)	Complete common atrioventricular canal | Left superior vena cava connecting to the coronary sinus	No	No	No	Hom	LYZL4	0.45415					No	Yes	c.382delT	p.S128fs	0.0001	0.001	0.000669	NA	NA
1-08628	trio	CTD (TOF)	Atrial septal defect, secundum | Tetralogy of Fallot with pulmonary atresia and multiple aortopulmonary collaterals	No	No	No	Hom	LZTR1	9.5958e-25	Yes	PVS, MVS, Septal defects, CoA/PVS, MVS, Septal defects, CoA, CM	I		Yes		c.G1330A	p.D444N	8.17e-06	0	5.57e-05	D	34
1-00206	trio	D-TGA	D-loop transposition of the great arteries with ventricular septal defect and left ventricular outflow tract obstruction | Hypoplastic main pulmonary artery | Myocardial abnormality | Patent foramen ovale | Pulmonary atresia,valvar | Usual coronary arteries for d-loop transposition of the great arteries | Ventricular septal defect, malalignment	Yes	No	No	CompHet	MACF1	2.3186e-39					Yes		c.C1483T/c.C2263G	p.R495W/p.Q755E	4.07E-06/4.06E-06	0/0	0/0	D/D	34/24.5
1-11524	Singleton	CTD	Hypoplastic right ventricle (subnormal cavity volume) | Pulmonary atresia, intact ventricular septum	No	No	Yes	Hom	MACF1	2.3186e-39					Yes		c.G15433C	p.V5145L	0	0	0	T	32
1-02320	trio	HTX	Biventricular, discordant atrioventricular connection | Discordant ventriculoarterial connection | L-loop corrected transposition of the great arteries {S,L,?} with pulmonary stenosis | Pulmonary stenosis, subvalvar	Yes	No	No	CompHet	MAN2B2	0.076695					No		c.C106T/c.G2735A	p.H36Y/p.R912H	1.03E-05/1.00E-04	0/6.46E-05	7.96E-06/1.04E-04	D/T	27.7/33
1-15744	trio	CTD	Atrial septal defect | Double outlet right ventricle with atrioventricular canal defect | Hypoplastic left ventricle (subnormal cavity volume) | Left superior vena cava, non-communicating with right superior vena cava | Pulmonary stenosis | Pulmonary stenosis, subvalvar | Right aortic arch with abnormal branching pattern	Yes	No	No	CompHet	MAP2K2	0.033269					Yes		c.C893T/c.C806G	p.P298L/p.P269R	9.00E-04/0	7.00E-04/0	6.61E-04/7.96E-06	D/D	23.6/28.5
1-07057	Singleton	OTH (ASD)	Atrial septal defect, secundum	No	No	No	Hom	MAP3K15	1.2511e-05					No		c.A1099C	p.I367L	0.0005	0	0	T	31
1-06692	trio	CTD (TOF)	Bicuspid pulmonary valve | Hypoplastic main pulmonary artery | Left aortic arch with unknown branching pattern | Pulmonary stenosis, subvalvar | Pulmonary stenosis, valvar | Tetralogy of Fallot | Ventricular septal defect, malalignment	No	No	No	CompHet	MAP3K21	NA					No		c.C1895T/c.2375_2376del	p.P632L/p.S792fs	1.22E-05/0	0/0	7.96E-06/7.96E-06	D/NA	34/NA
FGT07007548	Singleton	OTH (AVC)	A1:5:1:3:. | Single Ventricle | Unbalanced atrioventricular canal defect | Right dominant | Pulmonary atresia	No	No	No	Hom	MAP3K9	0.88236					No		c.C1789T	p.R597W	0.0004	0.0002	0.000104	T	33
1-07551	trio	CTD (TOF)	Conus coronary supplies anterior descending | Left superior vena cava connecting to the coronary sinus | Right aortic arch with mirror image branching pattern | Tetralogy of Fallot | Ventricular septal defect, malalignment	No	No	No	Hom	MARS	0.99707					Yes		c.C901T	p.R301C	0.0008	0.0004	0.000438	T	33
1-04583	Singleton	OTH	Patent ductus arteriosus	No	No	No	Hom	MASP1	0.75674					Yes		c.G542A	p.C181Y	0	0	0	D	29.9
1-07090	Singleton	OTH	Ventricular septal defect, muscular, trabecular	No	No	No	Hom	MBTPS2	0.0024821					Yes		c.382_384del	p.128_128del	8.55e-05	4.62e-05	3.98e-05	NA	NA
1-03353	trio	OTH (ASD)	Atrial septal defect, secundum	No	No	No	CompHet	MCCC1	0.92019					Yes		c.C1492T/c.A254C	p.L498F/p.N85T	2.00E-04/8.00E-04	6.00E-04/4.00E-04	7.72E-04/4.62E-04	D/D	13.02/22.7
1-00749	trio	OTH (AVC)	Cleft mitral valve | Ostium primum atrial septal defect | Transitional common AV canal	No	Yes	No	Hom	MCPH1	1.2611e-05					Yes	Yes	c.563dupA	p.E188fs	1.22e-05	3.23e-05	2.39e-05	NA	NA
FUEL-0435-1	Singleton	OTH	1:4:1:1:88 | Single Ventricle | Triscuspid atresia | D-loop, No transposition of the great arteries (Type 1) | Pulmonary atresia (Type 1a)	No	No	Yes	Hom	MEF2D	0.0029539					No		c.C1492T	p.R498C	2.05e-05	0	0	T	32
1-04706	trio	OTH	Left superior vena cava connecting to the coronary sinus | Left superior vena cava, non-communicating with right superior vena cava | Partially anomalous pulmonary veins | Sinus venosus septal defect, superior type	No	No	No	CompHet	MEGF6	0.12266					No		c.G3551C/c.G862A	p.C1184S/p.E288K	6.52E-06/8.25E-06	6.47E-05/3.23E-05	3.19E-05/1.59E-05	D/D	24.3/31
1-13857	trio	OTH	Left aortic arch with normal branching pattern | Left superior vena cava connecting to the coronary sinus | Left superior vena cava, non-communicating with right superior vena cava | Partially anomalous pulmonary veins | Right superior vena cava connecting to the right atrium | Sinus venosus septal defect, superior type	No	No	No	Hom	MEP1B	0.00072065					No	Yes	c.G855A	p.W285X	0.0007	0.0002	0.00051	NA	41
1-14515	trio	D-TGA	D-loop transposition of the great arteries | Intact ventricular septum	Yes	No	No	Hom	METTL17	0.53837					No		c.C856T	p.R286C	0.0001	9.68e-05	0.000231	T	34
1-00240	Singleton	HTX	{I,D,D} | Atrial inversion (situs inversus of the atria) | Atrial septal defect, secundum | D-loop corrected transposition of the great arteries {I,D,?} | Dextrocardia | Inferior vena cava, left sided | Left superior vena cava connecting to the right atrium | Pulmonary stenosis | Right aortic arch | Right superior vena cava, absent | Situs inversus totalis | Ventricular septal defect, ECD type	Yes	No	No	Hom	METTL26	0.33993					No		c.C244T	p.P82S	0.0009	3.23e-05	3.19e-05	D	25.9
1-03107	Singleton	HTX	Coarctation of the aorta, simple (isolated) | Discordant ventriculoarterial connection | Single ventricle, left; double inlet left ventricle	Yes	Yes	No	Hom	MFGE8	0.96377					No		c.1031_1033del	p.344_345del	0.0002	0	0	NA	NA
1-05226	trio	CTD	Ventricular septal defect, single	No	No	No	Hom	MFGE8	0.96377					No		c.G305A	p.R102H	5.69e-05	0	6.37e-05	D	22.8
1-15013	trio	CTD (TOF)	Heart disease | Hypoplastic left pulmonary artery | Non-cardiac congenital anatomic abnormalities, absent | Patent foramen ovale | Right aortic arch | Tetralogy of Fallot | Ventricular septal defect, malalignment	No	No	No	Hom	MFN1	0.9938					No		c.G836T	p.R279L	0	0	0	D	33
1-10611	trio	CTD	Atrial septal defect, secundum | Double outlet right ventricle, ventricular defect committed to aorta	Yes	No	No	Hom	MFSD5	0.98234					No		c.A380G	p.Y127C	5.28e-05	0	7.96e-06	D	24.5
1-04818	Singleton	LVO (HLHS)	Aortic atresia | Hypoplastic left heart syndrome | Hypoplastic left ventricle (subnormal cavity volume) | Mitral atresia | Tubular hypoplasia of the aortic arch	No	Yes	No	Hom	MGAM	0.79632					No	Yes	c.7109delC	p.S2370fs	7.74e-05	0.0002	0.000199	NA	NA
1-04764	trio	LVO	Aortic stenosis, subvalvar, discrete, membraneous	No	Yes	No	Hom	MICU1	0.059252					Yes		c.G461A	p.R154Q	4.16e-06	0	1.59e-05	D	35
1-09377	trio	CTD	Double chambered right ventricle | Pulmonary stenosis, subvalvar | Ventricular septal defect, membranous	No	No	No	CompHet	MLH1	0.99995					Yes		c.C649T/c.A1343G	p.R217C/p.Q448R	4.00E-04/3.00E-04	9.69E-05/2.00E-04	1.99E-04/1.75E-04	D/D	35/16.99
1-05375	Singleton	CTD	Dysplastic tricuspid valve | Pulmonary atresia congenital | Pulmonary atresia, intact ventricular septum | Pulmonary atresia,valvar | Tricuspid regurgitation neonatal	No	No	Yes	Hom	MMACHC	0.006202					Yes	Yes	c.G848C	p.X283S	0.0003	0.0001	0.000183	NA	0.481
1-13436	Singleton	CTD	Left aortic arch with normal branching pattern | Pulmonary stenosis, valvar	No	No	No	Hom	MMACHC	0.006202					Yes		c.G440C	p.G147A	0.0003	0.0002	0.000239	D	27.3
1-04775	trio	LVO	Aortic arch hypoplasia | Bicommissural aortic valve, right-left fusion | Left superior vena cava connecting to the coronary sinus | Multiple atrial septal defects | Ventricular septal defect, muscular	No	Yes	No	CompHet	MMADHC	0.90783					Yes		c.G749A/c.T557C	p.R250Q/p.M186T	2.03E-05/3.00E-04	0/2.00E-04	0/3.27E-04	D/D	25.2/27.3
1-04448	trio	HTX	{S,L,L} | Dextrocardia | Hypoplastic left ventricle (subnormal cavity volume) | Mitral atresia | Pulmonary atresia congenital	Yes	Yes	No	CompHet	MME	0.68218					Yes		c.G25C/c.A1040G	p.D9H/p.Y347C	1.63E-05/5.00E-04	0/6.00E-04	7.96E-06/7.01E-04	D/D	23.5/23.6
1-07439	Singleton	CTD	Atrial septal defect, secundum | Coarctation off the aorta | Ventricular septal defect | Ventricular septal defect, membranous	No	Yes	No	Hom	MOCS1	0.77359					Yes		c.T655C	p.S219P	0	0	0	D	32
1-03887	trio	CTD	Ventricular septal defect, subpulmonary or conal	No	No	No	Hom	MOG	0.8587					No		c.G698A	p.R233Q	0.0002	9.69e-05	0.000143	T	34
FUEL-0176-1	Singleton	OTH	1:4:88:88:88 | Single Ventricle | Triscuspid atresia	No	No	No	Hom	MPZL2	0.0062702					Yes		c.T2C	p.M1T	0.0001	6.46e-05	0.000127	D	26.1
1-04136	Singleton	CTD	Aortic arch hypoplasia | Bicommissural aortic valve | Double outlet right ventricle | Hypoplastic aortic annulus | Ventricular septal defect	Yes	Yes	No	Hom	MRC1	0.056645					No	Yes	c.4105_4108del	p.L1369fs	0	0	0	NA	NA
1-04860	Singleton	CTD (TOF)	Tetralogy of Fallot	No	No	No	Hom	MSH6	0.99996					Yes		c.A1664G	p.D555G	4.08e-06	0	7.96e-06	D	24.2
1-01152	trio	CTD	Aortic arch hypoplasia | Aortic valve position relative to the pulmonary valve, right and anterior | Atrial septal defect | Double outlet right ventricle, ventricular defect committed to pulmonary artery	Yes	No	No	CompHet	MSR1	0.000248					Yes		c.G346C/c.51-1G>A	p.E116Q/NA	1.00E-04/9.00E-04	0/7.00E-04	7.96E-06/9.48E-04	D/NA	21.5/20.3
1-03908	Singleton	OTH	Dilated aorta | Mitral regurgitation | Mitral valve prolapse	No	Yes	No	Hom	MT1HL1	NA					No	Yes	c.116delT	p.L39fs	0.0001	0	0.000127	NA	NA
1-11842	trio	CTD	Left aortic arch with unknown branching pattern | Right ventricular outflow obstruction due to abnormal muscle band(s) | Ventricular septal defect, membranous | Ventricular septal defect, multiple | Ventricular septal defect, muscular	No	No	No	CompHet	MTHFSD	0.018178					No		c.G89C/c.17-1G>A	p.R30P/NA	1.62E-05/1.00E-04	0/9.70E-05	4.78E-05/1.99E-04	T/NA	34/0.007
1-00976	trio	OTH	Patent ductus arteriosus	No	No	No	CompHet	MTMR10	0.99972					No		c.G2249A/c.G133A	p.R750Q/p.V45I	2.69E-05/3.27E-05	0/3.23E-05	2.39E-05/3.19E-05	D/D	34/27.8
BRZ-984	trio	CTD (TOF)	Tetralogy of Fallot	No	No	No	Hom	MTMR11	0.017566					No		c.C1031T	p.T344I	0	0	0.000111	D	24
1-07439	Singleton	CTD	Atrial septal defect, secundum | Coarctation off the aorta | Ventricular septal defect | Ventricular septal defect, membranous	No	Yes	No	Hom	MTMR3	0.00062737					No		c.A3320G	p.D1107G	0	0	0	D	29.3
1-00240	Singleton	HTX	{I,D,D} | Atrial inversion (situs inversus of the atria) | Atrial septal defect, secundum | D-loop corrected transposition of the great arteries {I,D,?} | Dextrocardia | Inferior vena cava, left sided | Left superior vena cava connecting to the right atrium | Pulmonary stenosis | Right aortic arch | Right superior vena cava, absent | Situs inversus totalis | Ventricular septal defect, ECD type	Yes	No	No	Hom	MTRF1	0.82139					No		c.G902A	p.R301Q	3.25e-05	6.46e-05	3.19e-05	T	35
BRZ-2700	trio	CTD (TOF)	Tetralogy of Fallot	No	No	No	Hom	MUC16	0.99393					No	Yes	c.14338_14341del	p.T4780fs	1.22e-05	0	1.59e-05	NA	NA
1-00195	trio	OTH	Dilated mitral valve annulus | Mitral regurgitation | Mitral valve prolapse	No	Yes	No	Hom	MYBPC3	1					Yes		c.C3682T	p.R1228C	0.0002	0.0005	0.000534	T	35
1-00998	trio	D-TGA	Aortic arch hypoplasia | Atrial septal defect, secundum | Coarctation off the aorta | D-loop transposition of the great arteries with ventricular septal defect | Double outlet right ventricle, Taussig-Bing | Double outlet right ventricle, ventricular defect uncommitted (remote) | Inverted coronary origins with posterior left anterior descending coronary in d-loop transposition of the great arteri…	Yes	Yes	No	Hom	MYBPC3	1					Yes		c.T3547C	p.F1183L	0	0	0	D	33
1-01312	trio	CTD (TOF)	Pulmonary stenosis, subvalvar | Pulmonary stenosis, valvar | Right aortic arch with mirror image branching pattern | Tetralogy of Fallot | Ventricular septal defect, malalignment | Ventricular septal defect, multiple | Ventricular septal defect, muscular	No	No	No	CompHet	MYH1	1.9439e-07					No		c.G3886T/c.G2437C	p.D1296Y/p.E813Q	1.22E-05/3.00E-04	6.46E-05/3.00E-04	3.19E-05/3.19E-04	D/D	33/23.3
1-05375	Singleton	CTD	Dysplastic tricuspid valve | Pulmonary atresia congenital | Pulmonary atresia, intact ventricular septum | Pulmonary atresia,valvar | Tricuspid regurgitation neonatal	No	No	Yes	Hom	MYH10	9.4421e-11				Yes	No		c.G5212A	p.E1738K	9.35e-05	9.69e-05	7.17e-05	D	25.2
1-03656	trio	OTH (ASD)	Atrial septal defect, secundum | Left aortic arch with normal branching pattern	No	No	No	CompHet	MYH11	0.22701					Yes		c.C4694T/c.G1523A	p.T1565M/p.R508H	7.00E-04/2.00E-04	6.00E-04/4.00E-04	6.37E-04/3.82E-04	D/D	29.1/34
1-04419	trio	D-TGA	D-loop transposition of the great arteries with intact ventricular septum | Left aortic arch with normal branching pattern | Usual coronary arteries for d-loop transposition of the great arteries	Yes	No	No	CompHet	MYH11	0.22701					Yes		c.G4702A/c.A217C	p.A1568T/p.K73Q	2.00E-04/3.00E-04	3.23E-05/6.47E-05	7.96E-06/2.23E-04	D/D	30/26.1
1-15969	trio	LVO (HLHS)	Aortic arch hypoplasia | Hypoplastic aortic annulus | Hypoplastic left heart syndrome | Mitral stenosis	No	Yes	No	CompHet	MYH11	0.22701					Yes		c.C4694T/c.A217C	p.T1565M/p.K73Q	7.00E-04/3.00E-04	6.00E-04/6.47E-05	6.37E-04/2.23E-04	D/D	29.1/26.1
1-07483	Singleton	CTD	Atrial septal defect, secundum | Ventricular septal defect, membranous	No	No	No	Hom	MYH13	0.077087					No		c.G3268C	p.E1090Q	0.0007	0	4.78e-05	D	29.6
1-12486	trio	HTX	Dextrocardia | Double outlet right ventricle, ventricular defect committed to pulmonary artery | Pulmonary atresia congenital | Situs inversus totalis	Yes	No	No	Hom	MYH14	0.95776					Yes		c.C5758T	p.R1920W	0	0	3.19e-05	D	33
1-08870	Singleton	CTD	Atrial septal defect | Interrupted aortic arch | Ventricular septal defect, membranous	No	No	No	Hom	MYH2	0.99999					No		c.G5122A	p.A1708T	9.75e-05	0.0002	0.000199	D	24.5
FGT07004482	Singleton	OTH	A1:4:1:2:. | Single Ventricle | Triscuspid atresia | D-loop, No transposition of the great arteries (Type 1) | Pulmonary hypoplasia, small ventricular septal defect (Type 1b)	No	No	No	Hom	MYH3	1					Yes		c.C875G	p.S292C	0.001	0.0002	0.000661	D	26.3
FUEL-0091-1	Singleton	CTD	3:2:3:88:88 | Other functional single ventricle not fitting any other categories | Ventricular septal defect(s) | Pulmonary stenosis or atresia	No	No	No	Hom	MYH3	1					Yes		c.G3532A	p.D1178N	0.0003	0.0003	0.000406	D	34
1-05661	trio	OTH (AVC)	Transitional common AV canal	No	No	No	Hom	MYH4	1.2371e-06					No		c.T4358G	p.F1453C	3.66e-05	0	7.96e-06	D	26.4
1-00051	trio	LVO	Aortic stenosis - subvalvar | Aortic stenosis - valvar | Coarctation off the aorta | Congenital mitral valve abnormality | Left superior vena cava connecting to the coronary sinus | Patent foramen ovale | Unicommissural aortic valve	No	Yes	No	CompHet	MYH6	0.70757	Yes	ASD, HCM, DCM; Shone complex (supravalvular mitral membrane, parachute MV, muscular or membranous subvalvular AS, CoA)	Y		Yes		c.A5794T/c.G5671A	p.K1932X/p.A1891T	1.22E-05/0	3.24E-05/0	1.59E-05/0	NA/D	43/32
1-01407	trio	D-TGA	Coarctation off the aorta | D-loop transposition of the great arteries | Double outlet right ventricle | Hypoplastic left ventricle (subnormal cavity volume) | Mitral atresia | Patent foramen ovale | Ventricular septal defect restrictive	Yes	Yes	No	Hom	MYH6	0.70757	Yes	ASD, HCM, DCM; Shone complex (supravalvular mitral membrane, parachute MV, muscular or membranous subvalvular AS, CoA)	Y		Yes		c.G292A	p.E98K	0.0002	0.0002	0.000414	D	34
1-01768	Singleton	LVO (HLHS)	Aortic atresia | Hypoplastic left heart syndrome | Hypoplastic left ventricle (subnormal cavity volume) | Left superior vena cava connecting to the coronary sinus | Mitral atresia | Tubular hypoplasia of aorta with coarctation	No	Yes	No	Hom	MYH6	0.70757	Yes	ASD, HCM, DCM; Shone complex (supravalvular mitral membrane, parachute MV, muscular or membranous subvalvular AS, CoA)	Y		Yes		c.G831T	p.Q277H	0.0004	0.0001	0.000231	D	21.9
1-04847	trio	LVO	Bicommissural aortic valve | Coarctation off the aorta	No	Yes	No	CompHet	MYH6	0.70757	Yes	ASD, HCM, DCM; Shone complex (supravalvular mitral membrane, parachute MV, muscular or membranous subvalvular AS, CoA)	Y		Yes		c.G5696A/c.1793dupA	p.R1899H/p.N598fs	2.44E-05/8.12E-06	3.24E-05/0	2.39E-05/1.59E-05	D/NA	35/NA
1-05009	trio	OTH (AVC)	Aberrant right subclavian artery | Common atrium | Hypoplastic right ventricle (subnormal cavity volume) | Pulmonary atresia,valvar | Tricuspid atresia	No	No	No	CompHet	MYH6	0.70757	Yes	ASD, HCM, DCM; Shone complex (supravalvular mitral membrane, parachute MV, muscular or membranous subvalvular AS, CoA)	N		Yes		c.C3980T/c.C1162T	p.A1327V/p.L388F	1.00E-04/0	1.00E-03/0	5.42E-04/0	D/D	28/25.2
1-06399	trio	LVO	Aortic stenosis - valvar | Bicommissural aortic valve | Mitral stenosis, valvar | Ventricular septal defect, single	No	Yes	No	CompHet	MYH6	0.70757	Yes	ASD, HCM, DCM; Shone complex (supravalvular mitral membrane, parachute MV, muscular or membranous subvalvular AS, CoA)	Y		Yes		c.G1753A/c.T1535C	p.G585S/p.I512T	1.00E-04/8.12E-06	1.00E-04/3.23E-05	1.19E-04/2.39E-05	D/D	28.2/23.4
1-07343	Singleton	CTD	Multiple atrial septal defects | Ventricular septal defect, membranous	No	No	No	Hom	MYH6	0.70757	Yes	ASD, HCM, DCM; Shone complex (supravalvular mitral membrane, parachute MV, muscular or membranous subvalvular AS, CoA)	Y		Yes		c.C4828T	p.R1610C	3.25e-05	3.24e-05	4.78e-05	D	34
1-14851	trio	OTH	{S,D,D} | Coarctation off the aorta | Single ventricle, left; double inlet left ventricle	No	Yes	No	Hom	MYH6	0.70757	Yes	ASD, HCM, DCM; Shone complex (supravalvular mitral membrane, parachute MV, muscular or membranous subvalvular AS, CoA)	Y		Yes		c.C3995T	p.A1332V	0	0	7.96e-06	D	27.8
S48AWOU4	Singleton	OTH	Simple shunt lesions (e.g., ASD, VSD, PAPVR, PDA), repaired/small without sequelae|Atrial septal defect	No	No	No	Hom	MYH6	0.70757	Yes	ASD, HCM, DCM; Shone complex (supravalvular mitral membrane, parachute MV, muscular or membranous subvalvular AS, CoA)	Y		Yes		c.C1702T	p.R568C	3.66e-05	3.23e-05	5.57e-05	D	31
SDVCC21O	Singleton	CTD	Simple shunt lesions with Eisenmenger syndrome|Eisenmenger physiology	No	No	No	Hom	MYH6	0.70757	Yes	ASD, HCM, DCM; Shone complex (supravalvular mitral membrane, parachute MV, muscular or membranous subvalvular AS, CoA)	Unknown		Yes		c.G3469A	p.G1157R	1.28e-05	0	7.96e-06	D	33
1-07374	Singleton	LVO	Aortic stenosis - valvar | Bicommissural aortic valve, right-left fusion	No	Yes	No	Hom	MYH8	8.2276e-06					Yes		c.G4784C	p.R1595T	0.0004	0.0005	0.000406	D	27.4
FGT07004482	Singleton	OTH	A1:4:1:2:. | Single Ventricle | Triscuspid atresia | D-loop, No transposition of the great arteries (Type 1) | Pulmonary hypoplasia, small ventricular septal defect (Type 1b)	No	No	No	Hom	MYH8	8.2276e-06					Yes		c.C3532T	p.R1178C	0.001	0.0002	0.000661	D	29.1
1-07090	Singleton	OTH	Ventricular septal defect, muscular, trabecular	No	No	No	Hom	MYL10	0.91728					No		c.A125G	p.N42S	1.22e-05	0	7.96e-06	D	22.5
1-01242	trio	HTX	{S,L,L} | Absence of the suprarenal inferior vena cava with azygous continuation | Atrial inversion (situs inversus of the atria) | Common atrium | Discontinuity of pulmonary arteries | Heterotaxy syndrome | Left superior vena cava connecting to the left atrium | Pulmonary stenosis, subvalvar | Pulmonary stenosis, valvar | Single ventricle with unbalanced atrioventricular canal defect	Yes	No	No	CompHet	MYO15A	0.90994				Yes	Yes		c.G4660A/c.G8194A	p.A1554T/p.D2732N	6.92E-05/4.48E-05	9.70E-05/0	1.19E-04/1.59E-05	D/D	26.7/24.3
1-02360	trio	CTD	Atrial septal defect, secundum | Double orifice mitral valve | Dysplastic tricuspid valve | Hypoplastic right ventricle (subnormal cavity volume) | Pulmonary stenosis, valvar | Ventricular septal defect, membranous | Ventricular septal defect, multiple | Ventricular septal defect, muscular | Ventricular septal defect, muscular outlet	No	Yes	Yes	CompHet	MYO15A	0.90994				Yes	Yes		c.T4898C/c.G9190C	p.I1633T/p.D3064H	8.16E-06/1.00E-04	0/2.00E-04	7.96E-06/2.47E-04	D/D	23.8/24.4
1-05092	trio	LVO	Aortic valve regurgitation | Prolapsed aortic valve | Ventricular septal defect, membranous	No	Yes	No	CompHet	MYO15A	0.90994				Yes	Yes		c.G8335A/c.G8559C	p.A2779T/p.Q2853H	2.03E-05/1.62E-05	0/9.70E-05	0/7.17E-05	D/D	24/23.1
1-13989	trio	CTD (TOF)	Hypoplastic pulmonary annulus | Pulmonary stenosis, subvalvar | Pulmonary stenosis, supravalvar | Right aortic arch with mirror image branching pattern | Tetralogy of Fallot | Ventricular septal defect, malalignment	No	No	No	CompHet	MYO15A	0.90994				Yes	Yes		c.C574T/c.G4822A	p.R192C/p.A1608T	1.28E-05/3.66E-05	0/0	1.59E-05/3.19E-05	D/D	27.5/25.8
1-00416	trio	CTD	Pulmonary stenosis, valvar	No	No	No	CompHet	MYO18B	0.99998					Yes		c.C4207A/c.G5402A	p.Q1403K/p.R1801Q	2.88E-05/2.00E-04	1.00E-04/8.00E-04	7.17E-05/6.45E-04	D/D	25.7/34
1-00870	trio	OTH (AVC)	Cleft mitral valve | Cleft mitral valve with regurgitation | Ostium primum atrial septal defect	No	Yes	No	CompHet	MYO18B	0.99998					Yes		c.T95C/c.C2879T	p.V32A/p.A960V	3.00E-04/5.00E-04	2.00E-04/1.00E-04	3.03E-04/7.96E-05	D/D	25.6/34
1-03378	trio	LVO	Coarctation of the aorta, simple (isolated)	No	Yes	No	CompHet	MYO18B	0.99998					Yes		c.C4087T/c.C5989T	p.R1363X/p.R1997W	8.25E-06/8.36E-06	3.23E-05/0	0/3.19E-05	NA/D	42/34
1-06808	trio	CTD	Aortic stenosis | Aortic stenosis - subvalvar | Coarctation off the aorta | Ventricular septal defect	No	Yes	No	CompHet	MYO18B	0.99998					Yes		c.T95C/c.G3889A	p.V32A/p.V1297M	3.00E-04/8.00E-04	2.00E-04/2.00E-04	3.03E-04/3.27E-04	D/D	25.6/27.4
1-11213	Singleton	CTD (TOF)	Tetralogy of Fallot	No	No	No	Hom	MYO1A	3.4785e-08					No	Yes	c.C2278T	p.R760X	2.44e-05	3.23e-05	7.96e-06	NA	42
1-15783	trio	CTD (TOF)	Agenesis of kidneys | Atrial septal defect | Patent ductus arteriosus | Tetralogy of Fallot	No	No	No	Hom	MYO1A	3.4785e-08					No	Yes	c.T2220G	p.Y740X	0.0002	6.46e-05	0.000366	NA	37
1-12549	trio	LVO (HLHS)	Atrial septal defect, secundum | Hypoplastic left heart syndrome	No	Yes	No	CompHet	MYO1F	1					No		c.A1843G/c.G971A	p.R615G/p.R324H	0/2.04E-05	0/6.46E-05	0/3.19E-05	D/D	25.3/27.8
1-00596	trio	LVO (HLHS)	Aortic atresia | Double aortic arch, left arch dominant | Hypoplastic left heart syndrome | Mitral atresia	No	Yes	No	Hom	MYO3B	0.0030746					No		c.G101A	p.G34D	4.08e-05	0.0002	0.000143	D	29.6
1-00534	trio	CTD (TOF)	Left-sided descending aorta | Tetralogy of Fallot with pulmonary atresia	No	No	No	CompHet	MYO7B	0.99991					No		c.G5273A/c.A6146G	p.R1758Q/p.Y2049C	1.00E-03/5.00E-04	0/4.00E-04	3.19E-05/3.34E-04	D/D	33/27.2
1-00998	trio	D-TGA	Aortic arch hypoplasia | Atrial septal defect, secundum | Coarctation off the aorta | D-loop transposition of the great arteries with ventricular septal defect | Double outlet right ventricle, Taussig-Bing | Double outlet right ventricle, ventricular defect uncommitted (remote) | Inverted coronary origins with posterior left anterior descending coronary in d-loop transposition of the great arteri…	Yes	Yes	No	Hom	MYO7B	0.99991					No	Yes	c.5014+2C>T	NA	4.11e-05	0	2.39e-05	NA	6.14
1-14075	trio	LVO (HLHS)	Atrial septal defect, secundum | Hypoplastic left heart syndrome	No	Yes	No	CompHet	NALCN	1					Yes		c.C1245A/c.C692G	p.Y415X/p.P231R	4.07E-06/0	0/0	0/0	NA/D	28.4/14.15
1-02244	trio	CTD (TOF)	Atrial septal defect, secundum | Bicommissural aortic valve | Dilated aortic root | Hypoplastic main pulmonary artery | Pulmonary stenosis, subvalvar | Pulmonary stenosis, valvar | Right aortic arch with unknown branching pattern | Single coronary from the left facing cusp | Tetralogy of Fallot | Ventricular septal defect, malalignment | Ventricular septal defect, muscular	No	Yes	No	Hom	NBR1	0.99994					No	Yes	c.1861+1G>A	NA	4.75e-06	0	7.96e-06	NA	24.6
1-05172	trio	CTD	Atrial septal defect | Chromosome abnormality or finding | Double outlet right ventricle | Hypoplastic left ventricle (subnormal cavity volume) | Mitral atresia | Pulmonary atresia congenital	Yes	Yes	Yes	Hom	NDOR1	0.32781					No		c.G434C	p.W145S	7.7e-05	0	3.98e-05	D	25.7
1-08441	trio	CTD (TOF)	Tetralogy of Fallot	No	No	No	Hom	NDRG2	0.99566					No		c.G290A	p.R97Q	0.0005	0.0005	0.000964	T	33
1-11508	trio	LVO	Bicommissural aortic valve, right-left fusion | Coarctation off the aorta | Left aortic arch with normal branching pattern | Mitral stenosis arcade	No	Yes	No	CompHet	NDST2	0.87197					No		c.2434_2436del/c.A2192G	p.812_812del/p.Q731R	2.00E-04/4.06E-06	2.00E-04/0	1.43E-04/1.59E-05	NA/D	NA/22.5
1-06560	trio	OTH	Partially anomalous pulmonary veins | Sinus venosus septal defect, superior type	No	No	No	Hom	NDUFAF5	0.29627					Yes		c.C92G	p.S31C	1.63e-05	0	0	D	23.8
1-08965	trio	CTD (TOF)	Right aortic arch with mirror image branching pattern | Tetralogy of Fallot	No	No	No	Hom	NDUFS1	0.99155					Yes		c.G1600A	p.V534M	0.0004	0.0002	0.000239	D	26.5
1-01149	trio	OTH	Holmes heart (double inlet left ventricle with normally related great arteries) | Patent foramen ovale | Single ventricle, left; double inlet left ventricle	No	No	No	CompHet	NEB	1					Yes		c.G19576A/c.A9782G	p.D6526N/p.D3261G	3.26E-05/0	6.46E-05/0	1.59E-05/0	T/D	34/25.9
FUEL-0001-1	Singleton	OTH	1:1:1:1:1 | Single Ventricle | Double inlet left ventricle | {S,L,L} or {S,L,D} or {S,L,I} Outlet chamber (bulboventricular foramen) | Non-restrictive bulboventricular foramen | No pulmonary stenosis or atresia	No	No	No	Hom	NEB	1					Yes		c.C16636T	p.R5546C	1.99e-05	3.42e-05	1.59e-05	T	32
1-00441	trio	LVO	Bicommissural aortic valve, right-left fusion | Coarctation of the aorta, atypical location | Coarctation of the aorta, simple (isolated) | Left aortic arch | Transverse arch obstruction	No	Yes	No	CompHet	NELL1	0.99868					No		c.G1619A/c.C2407T	p.G540E/p.R803W	8.15E-06/2.00E-04	0/1.00E-04	0/2.95E-04	D/D	33/27
1-11680	Singleton	CTD (TOF)	Hypoplastic left pulmonary artery | Tetralogy of Fallot	No	No	No	Hom	NF1	0.09825					Yes		c.A4379G	p.H1460R	4.27e-06	0	0	D	22.8
1-08920	trio	LVO (HLHS)	Aberrant left subclavian artery | Aortic arch hypoplasia | Aortic stenosis - subvalvar | Aortic stenosis - valvar | Hypoplastic aortic isthmus | Hypoplastic left ventricle (subnormal cavity volume) | Hypoplastic mitral valve | Posterior deviation infundibular septum | Ventricular septal defect, membranous	No	Yes	No	Hom	NID1	0.99999					No		c.C1166T	p.T389M	0.0008	0.0001	0.000287	D	33
1-06560	trio	OTH	Partially anomalous pulmonary veins | Sinus venosus septal defect, superior type	No	No	No	Hom	NINL	6.141e-05				Yes	No	Yes	c.278-1G>T	NA	4.2e-06	0	0	NA	15.92
1-03652	trio	CTD (TOF)	Right aortic arch with mirror image branching pattern | Tetralogy of Fallot	No	No	No	CompHet	NIPSNAP2	0.58828					No		c.T137C/c.G697A	p.L46P/p.V233M	0/5.00E-04	0/5.00E-04	0/5.34E-04	D/T	27.6/33
FUEL-0444-1	Singleton	OTH	1:1:2:2:2 | Single Ventricle | Double inlet left ventricle | {S,D,D} or {S,D,L}, or {S,D,I} Outlet chamber (bulboventricular foramen) | Restrictive bulboventricular foramen | Pulmonary stenosis	No	No	No	Hom	NMRK1	0.19303					No		c.T17C	p.I6T	0.0001	6.46e-05	4.78e-05	D	27.4
1-03805	trio	OTH	Partially anomalous pulmonary veins | Sinus venosus septal defect, superior type	No	No	No	CompHet	NMUR2	0.89441					No		c.G998A/c.G820A	p.R333H/p.V274I	7.32E-05/2.00E-04	6.46E-05/5.00E-04	3.98E-05/7.72E-04	T/D	34/33
1-07130	Singleton	CTD	Atrial septal defect | Hypoplastic right ventricle (subnormal cavity volume) | Pulmonary stenosis | Right sided atrioventricular valve atresia | Ventricular septal defect	No	No	No	Hom	NOB1	0.32411					No		c.C1039T	p.P347S	3.66e-05	3.23e-05	7.96e-06	T	31
1-08870	Singleton	CTD	Atrial septal defect | Interrupted aortic arch | Ventricular septal defect, membranous	No	No	No	Hom	NOS3	1					No	Yes	c.1144_1147del	p.C382fs	0	0	0	NA	NA
1-05365	trio	HTX	{A,L,L} | Abdominal situs ambiguous (abdominal heterotaxy) | Anatomic or functional hypo- of asplenia | Asplenia syndrome (right isomerism) | Balanced complete atrioventricular canal | Common atrium | Dextrocardia | Double outlet right ventricle | Heterotaxy syndrome | L-loop transposition of the great arteries | Left superior vena cava connecting to the left atrium | Left superior vena cava, non…	Yes	No	No	CompHet	NOTCH1	1.7238e-14					Yes		c.C6481T/c.G3632A	p.P2161S/p.R1211Q	5.75E-05/1.63E-05	3.23E-05/0	8.76E-05/2.39E-05	D/D	22.9/28.4
1-05499	trio	CTD (TOF)	Left aortic arch with unknown branching pattern | Pulmonary stenosis, subvalvar | Pulmonary stenosis, valvar | Tetralogy of Fallot | Ventricular septal defect, malalignment	No	No	No	CompHet	NOTCH1	1.7238e-14					Yes		c.5318dupT/c.C368T	p.F1773fs/p.T123M	0/1.00E-03	0/5.00E-04	0/6.05E-04	NA/D	NA/22.6
1-06058	trio	LVO	Coarctation off the aorta | Congenital mitral valve abnormality | Mitral regurgitation | Ostium primum atrial septal defect	No	Yes	No	CompHet	NOTCH1	1.7238e-14					Yes		c.C851T/c.C368T	p.P284L/p.T123M	8.56E-05/1.00E-03	1.00E-04/5.00E-04	9.56E-05/6.05E-04	D/D	24.2/22.6
1-09635	Singleton	HTX	L-loop transposition of the great arteries with ventricular septal defect	Yes	No	No	Hom	NPAS1	0.029333					No		c.G923A	p.R308H	0.0005	0.0005	0.000613	T	34
1-03552	Singleton	D-TGA	D-loop transposition of the great arteries | Double outlet right ventricle | Pulmonary atresia,valvar	Yes	No	No	Hom	NPEPL1	0.78797					No		c.C265T	p.R89C	7.31e-05	6.46e-05	1.59e-05	T	33
1-02069	trio	CTD (TOF)	Dual anterior descending coronary arteries | Dysplastic (absent) pulmonary valve syndrome (tetralogy of Fallot with absent pulmonary valve syndrome) | Tetralogy of Fallot	No	No	No	CompHet	NPFFR1	0.0014405					No	Yes	c.390delC/c.322+2T>A	p.S130fs/NA	0/5.71E-05	0/6.46E-05	7.96E-06/6.37E-05	NA/NA	NA/23.7
1-10709	trio	CTD (TOF)	Right aortic arch with mirror image branching pattern | Tetralogy of Fallot	No	No	No	CompHet	NPFFR2	0.65291					No		c.329-1G>A/c.T416C	NA/p.L139S	7.00E-04/5.00E-04	4.00E-04/6.46E-05	3.98E-04/2.87E-04	NA/D	26.4/26.6
1-05014	trio	LVO (HLHS)	Aortic arch hypoplasia | Aortic atresia | Hypoplastic left heart syndrome | Hypoplastic left ventricle (subnormal cavity volume) | Mitral atresia | Pulmonary venous stenosis	No	Yes	No	Hom	NPHP3	1	Yes	VSD, HTX	I	Yes	Yes		c.G3896A	p.G1299D	0.0002	6.46e-05	0.000143	D	25.6
S47TG655	Singleton	CTD (TOF)	Tetralogy of Fallot or DORV or pulmonary atresia|Tetralogy of Fallot or DORV	No	No	No	Hom	NR1D2	0.99304					No		c.A1370G	p.K457R	0.0007	0.001	0.000868	D	18.12
1-03705	trio	LVO	Aortic arch hypoplasia | Bicommissural aortic valve | Coarctation of the aorta, simple (isolated)	No	Yes	No	CompHet	NR1I3	0.55653					No		c.G959A/c.288delG	p.R320Q/p.Q96fs	2.44E-05/5.69E-05	3.23E-05/6.46E-05	4.78E-05/6.37E-05	D/NA	32/NA
1-00172	trio	LVO (HLHS)	{S,D,D} | Aortic arch hypoplasia | Aortic atresia | Hypoplastic left ventricle (subnormal cavity volume) | Mitral atresia | Patent ductus arteriosus	No	Yes	No	CompHet	NRP2	0.99919					No		c.G1262A/c.C1490T	p.R421Q/p.T497I	2.03E-05/4.06E-06	9.68E-05/0	3.98E-05/0	D/D	33/0.01
1-09069	trio	OTH	Pulmonary blood flow asymmetric	No	No	No	CompHet	NRP2	0.99919					No		c.C785T/c.G1468A	p.A262V/p.V490I	3.00E-04/2.00E-04	0/6.46E-05	6.37E-05/5.57E-05	T/D	33/23.9
1-01387	trio	CTD	Hypoplastic right ventricle (subnormal cavity volume) | Pulmonary atresia, intact ventricular septum	No	No	Yes	CompHet	NSD1	7.3124e-15					Yes		c.T1861G/c.G2970C	p.F621V/p.Q990H	0/8.15E-06	0/3.23E-05	0/1.59E-05	D/D	24.9/24.3
1-01158	trio	CTD (TOF)	Left aortic arch | Pulmonary stenosis, branch pulmonary artery | Tetralogy of Fallot	No	No	No	Hom	NTRK3	0.0016962					No		c.C1933T	p.R645C	0.0008	0.0003	0.000406	D	24.2
BRZ-1234	trio	CTD (TOF)	Tetralogy of Fallot	No	No	No	Hom	NUDT19	0.00037573					No	Yes	c.G227A	p.W76X	0.0001	0.0006	0.000804	NA	36
1-16463	trio	CTD	{S,D,D} | Double outlet right ventricle | Hypoplastic right pulmonary artery | Left superior vena cava connecting to the coronary sinus | Pulmonary stenosis, valvar | Straddling mitral valve | Straddling tricuspid valve | Ventricular septal defect, muscular posterior (inlet)	Yes	Yes	No	Hom	NUMA1	5.2463e-07					No		c.G286A	p.A96T	0	0	0	T	32
1-06086	trio	CTD (TOF)	Hypoplastic left ventricle (subnormal cavity volume) | Tetralogy of Fallot with pulmonary atresia | Ventricular septal defect, multiple	No	No	No	CompHet	NWD1	0.054381					No		c.820_821insCCCACA/c.A2038T	p.A274delinsAHT/p.R680X	2.00E-04/6.09E-05	1.00E-04/0	2.15E-04/7.96E-06	NA/NA	NA/36
1-00587	trio	LVO	Aortic arch hypoplasia | Coarctation off the aorta	No	Yes	No	Hom	OBSCN	2.4579e-12					No		c.C18901G	p.P6301A	0.0004	0.0002	0.000406	D	10.57
1-04435	trio	HTX	{S,L,L} | Complete heart block | L-loop transposition of the great arteries with ventricular septal defect | Left juxtaposition of the atrial appendages | Pulmonary stenosis | Single ventricle, left; double inlet left ventricle | Univentricular, absent right atrioventricular connection	Yes	No	No	CompHet	OBSCN	2.4579e-12					No		c.T5824C/c.C6682T	p.W1942R/p.R2228C	2.85E-05/4.07E-05	0/0	1.59E-05/1.59E-05	D/D	24.6/34
1-04966	trio	LVO	Aortic stenosis - valvar | Bicommissural aortic valve | Dilated aorta	No	Yes	No	CompHet	OBSCN	2.4579e-12					No		c.C1109T/c.22496-1G>C	p.T370M/NA	9.10E-06/4.00E-04	0/4.00E-04	1.59E-05/3.42E-04	T/NA	33/22.3
1-06330	Singleton	CTD	Double outlet right ventricle, ventricular defect committed to aorta | Hypoplastic left ventricle (subnormal cavity volume) | Pulmonary stenosis, subvalvar | Pulmonary stenosis, valvar	Yes	No	No	Hom	OBSCN	2.4579e-12					No	Yes	c.C23080T	p.Q7694X	0	0	7.96e-06	NA	59
1-13021	trio	HTX	Atrial septal defect | Biventricular, discordant atrioventricular connection | Dextrocardia | Double outlet right ventricle | Situs inversus totalis	Yes	No	No	CompHet	OBSCN	2.4579e-12					No		c.C18983T/c.C19850T	p.P6328L/p.A6617V	5.99E-06/6.00E-04	0/3.00E-04	0/4.78E-04	D/T	35/33
BRZ-2005	trio	CTD (TOF)	Tetralogy of Fallot	No	No	No	CompHet	OBSCN	2.4579e-12					No		c.C3529T/c.C18901G	p.Q1177X/p.P6301A	0/4.00E-04	0/2.00E-04	0/4.06E-04	NA/D	14.63/10.57
1-04245	trio	HTX	{S,L,L} | L-loop transposition of the great arteries with intact ventricular septum	Yes	No	No	CompHet	OLFML1	0.39478					No		c.C695T/c.C745T	p.T232I/p.R249X	2.00E-04/4.47E-05	4.00E-04/6.46E-05	1.51E-04/7.96E-05	D/NA	22.7/36
1-01081	trio	OTH	Ebsteins disease | Left aortic arch with normal branching pattern	No	No	Yes	CompHet	OLFML2B	0.26408					No	Yes	c.821dupA/c.C172T	p.K274fs/p.Q58X	0/9.90E-06	0/3.23E-05	0/2.39E-05	NA/NA	NA/38
1-15013	trio	CTD (TOF)	Heart disease | Hypoplastic left pulmonary artery | Non-cardiac congenital anatomic abnormalities, absent | Patent foramen ovale | Right aortic arch | Tetralogy of Fallot | Ventricular septal defect, malalignment	No	No	No	Hom	OR10K1	0.62217					No	Yes	c.C777A	p.Y259X	8.13e-05	0.0001	0.000327	NA	35
1-03908	Singleton	OTH	Dilated aorta | Mitral regurgitation | Mitral valve prolapse	No	Yes	No	Hom	OR2AG2	0.72081					No	Yes	c.7delC	p.L3fs	0.0004	0.0002	0.000342	NA	NA
1-05946	trio	CTD	Atrial septal defect, secundum | Left superior vena cava connecting to the coronary sinus | Ventricular septal defect, membranous	No	No	No	Hom	OR2F2	0.3475					No	Yes	c.C391T	p.R131X	5.69e-05	3.23e-05	5.57e-05	NA	36
1-13436	Singleton	CTD	Left aortic arch with normal branching pattern | Pulmonary stenosis, valvar	No	No	No	Hom	OR2T10	0.31039					No	Yes	c.C600G	p.Y200X	4.17e-06	3.49e-05	1.59e-05	NA	33
S8E7WF9C	Singleton	D-TGA	D-TGA or physiologically corrected TGA (systemic right ventricle)|Other	Yes	No	No	Hom	OR2T27	0.12125					No	Yes	c.843delT	p.L281fs	5.82e-05	3.49e-05	3.98e-05	NA	NA
1-03698	Singleton	CTD (TOF)	Pulmonary stenosis, left | Pulmonary stenosis, subvalvar | Pulmonary stenosis, valvar | Tetralogy of Fallot | Ventricular septal defect, malalignment	No	No	No	Hom	OR52N2	0.28562					No		c.782_790del	p.261_264del	0.0005	0	0	NA	NA
1-00859	trio	HTX	Double outlet right ventricle | L-loop transposition of the great arteries | Mitral atresia | Patent foramen ovale | Pulmonary stenosis, valvar | Single ventricle, right	Yes	Yes	No	Hom	OR52N5	0.2678					No	Yes	c.T320A	p.L107X	0	0.0001	3.19e-05	NA	35
1-04252	trio	CTD (TOF)	Tetralogy of Fallot with pulmonary atresia	No	No	No	Hom	OR5AC2	0.68085					No	Yes	c.C64T	p.R22X	0.0009	0.0002	0.000526	NA	34
1-08977	trio	LVO	Aortic valve regurgitation | Bicommissural aortic valve | Coarctation off the aorta	No	Yes	No	Hom	OR5H2	0.32412					No	Yes	c.588delC	p.D196fs	0.0005	0.0007	0.000685	NA	NA
1-15763	Singleton	CTD (TOF)	Patent foramen ovale | Tetralogy of Fallot | Tricuspid regurgitation	No	No	No	Hom	OR5I1	0.072352					No	Yes	c.826_827del	p.I276fs	0.0003	0.0003	0.000319	NA	NA
1-00998	trio	D-TGA	Aortic arch hypoplasia | Atrial septal defect, secundum | Coarctation off the aorta | D-loop transposition of the great arteries with ventricular septal defect | Double outlet right ventricle, Taussig-Bing | Double outlet right ventricle, ventricular defect uncommitted (remote) | Inverted coronary origins with posterior left anterior descending coronary in d-loop transposition of the great arteri…	Yes	Yes	No	Hom	OR5J2	0.55271					No		c.711_713del	p.237_238del	0	0	0	NA	NA
1-13217	trio	HTX	L-loop transposition of the great arteries | Patent foramen ovale | Single ventricle, right, double inlet right ventricle	Yes	No	No	Hom	OR8H3	0.64879					No	Yes	c.C108A	p.Y36X	0.0002	0	3.19e-05	NA	25.4
1-01033	trio	OTH (AVC)	Atrial septal defect, secundum | Double outlet right ventricle | Hypoplastic main pulmonary artery | Hypoplastic pulmonary annulus | Pulmonary stenosis, subvalvar | Pulmonary stenosis, valvar | Right aortic arch with mirror image branching pattern | Unbalanced complete atrioventricular canal, right dominant | Ventricular septal defect, malalignment	Yes	No	No	CompHet	ORC3	0.99957					No		c.G1000A/c.C1765T	p.E334K/p.R589C	0/7.72E-05	0/6.46E-05	0/1.83E-04	T/T	34/34
1-04672	trio	OTH (AVC)	Atrial septal defect, secundum | Cleft mitral valve | Left aortic arch with normal branching pattern | Ostium primum atrial septal defect, balanced	No	Yes	No	Hom	OSTF1	0.97389					No		c.G625T	p.D209Y	0.0003	0.0002	0.000175	T	32
1-06501	trio	CTD (TOF)	Bicuspid pulmonary valve | Tetralogy of Fallot	No	No	No	CompHet	OTOG	0.99974					Yes		c.C1494G/c.C2300T	p.C498W/p.S767F	0/5.59E-05	0/2.00E-04	0/1.83E-04	D/D	27.5/25.1
1-07343	Singleton	CTD	Multiple atrial septal defects | Ventricular septal defect, membranous	No	No	No	Hom	OTOGL	0.0046947					Yes		c.G3332A	p.C1111Y	2.05e-05	0	7.96e-06	D	28.2
1-04863	trio	CTD (TOF)	Atrial septal defect, secundum | Tetralogy of Fallot	No	No	No	Hom	OTOL1	0.0017961					No		c.C469T	p.R157C	0.001	9.69e-05	7.17e-05	D	28.3
1-15672	trio	HTX	{A,L,L} | Aortic arch hypoplasia | Coarctation off the aorta | Dextrocardia | Double outlet right ventricle | Inferior vena caval anomaly | Polysplenia syndrome (left isomerism) | Right aortic arch with mirror image branching pattern | Single ventricle in heterotaxy syndrome | Unbalanced complete atrioventricular canal, right dominant	Yes	Yes	No	Hom	OTOL1	0.0017961					No		c.C469T	p.R157C	0.001	9.69e-05	7.17e-05	D	28.3
1-07573	Singleton	LVO	LV outflow tract obstruction, abnormal muscle band	No	Yes	No	Hom	OTOP3	0.31051					No		c.C1727T	p.P576L	1.63e-05	9.7e-05	0.000207	T	31
1-01520	trio	LVO (HLHS)	Aortic arch hypoplasia | Aortic stenosis | Hypoplasia ascending aorta | Hypoplastic aortic annulus | Hypoplastic left heart syndrome | Hypoplastic left ventricle (subnormal cavity volume) | Intact atrial septum | Mitral stenosis	No	Yes	No	CompHet	PAFAH2	0.55766					No		c.C422T/c.G5A	p.A141V/p.G2E	4.00E-04/5.00E-04	1.00E-04/3.00E-04	1.99E-04/5.10E-04	T/T	34/33
1-11856	trio	CTD	Ventricular septal defect, membranous | Ventricular septal defect, single	No	No	No	CompHet	PAPLN	3.1896e-05					No		c.C1880G/c.G3685A	p.P627R/p.E1229K	4.96E-06/2.44E-05	0/3.00E-04	7.96E-06/1.43E-04	D/T	25/32
BRZ-2090	trio	CTD (TOF)	Tetralogy of Fallot	No	No	No	CompHet	PAPLN	3.1896e-05					No		c.C743T/c.1094+1G>A	p.S248L/NA	2.00E-04/9.00E-04	6.00E-04/3.00E-04	5.26E-04/6.53E-04	T/NA	34/24.9
1-04924	Singleton	D-TGA	Atrial septal defect, secundum | Complete common atrioventricular canal | Discordant ventriculoarterial connection | Double outlet right ventricle, ventricular defect committed to pulmonary artery	Yes	No	No	Hom	PATE1	0.022215					No	Yes	c.52+1G>A	NA	0.0002	0	3.98e-05	NA	22.9
1-07796	Singleton	LVO	Aortic stenosis - valvar	No	Yes	No	Hom	PAX1	0.29912					Yes		c.G1307A	p.R436K	4.41e-05	0	1.59e-05	D	21.8
1-07636	Singleton	OTH (ASD)	Atrial septal defect, secundum	No	No	No	Hom	PAX2	0.32997					Yes		c.G809A	p.R270H	2.03e-05	0	1.59e-05	D	28.6
1-17063	trio	CTD (TOF)	Atrial septal defect, secundum | Left pulmonary artery stenosis, central | Tetralogy of Fallot with pulmonary atresia | Ventricular septal defect, malalignment	No	No	No	CompHet	PAX3	0.75932					Yes		c.T1298C/c.C1118T	p.L433P/p.P373L	0/2.00E-04	0/3.00E-04	0/1.75E-04	D/D	24.8/24.5
GT04009492	trio	LVO (HLHS)	HYPOPLASTIC LEFT HEART SYNDROME;MITRAL ATRESIA;AORTIC ATRESIA	No	Yes	No	CompHet	PAX4	0.96519					Yes		c.C355T/c.C313T	p.P119S/p.R105C	1.22E-05/6.00E-04	0/8.00E-04	3.19E-05/8.52E-04	D/D	27.1/34
FUEL-0331-1	Singleton	LVO (HLHS)	2:4:2:1:88 | Hypoplastic left heart syndrome | Aortic stenosis and mitral stenosis | Ventricular septal defect | Nonrestrictive ventricular septal defect	No	Yes	No	Hom	PAX5	0.0020207					No		c.C638T	p.S213L	0.0006	0.0005	0.000693	D	29.3
1-08870	Singleton	CTD	Atrial septal defect | Interrupted aortic arch | Ventricular septal defect, membranous	No	No	No	Hom	PAX8	0.0013115					Yes		c.A673C	p.T225P	0	0	0	D	13.57
1-08870	Singleton	CTD	Atrial septal defect | Interrupted aortic arch | Ventricular septal defect, membranous	No	No	No	Hom	PCDH12	0.66885					Yes		c.C3370T	p.R1124C	1.63e-05	0	0	T	33
1-16463	trio	CTD	{S,D,D} | Double outlet right ventricle | Hypoplastic right pulmonary artery | Left superior vena cava connecting to the coronary sinus | Pulmonary stenosis, valvar | Straddling mitral valve | Straddling tricuspid valve | Ventricular septal defect, muscular posterior (inlet)	Yes	Yes	No	Hom	PCDH15	0.99387				Yes	Yes		c.A1694G	p.D565G	0	0	0	D	29.5
FUEL-0436-1	Singleton	OTH	1:4:3:1:88 | Single Ventricle | Triscuspid atresia | D-loop transposition of the great arteries (Type 2) | Pulmonary atresia (Type 2a)	Yes	No	Yes	Hom	PCDH15	0.99387				Yes	Yes	Yes	c.4978_4979insGACA	p.N1660fs	0.0002	0.0002	0.000199	NA	NA
1-00697	trio	OTH	Left atrial abnormality | Ventricular septal defect, multiple | Ventricular septal defect, muscular, trabecular, apical	No	No	No	Hom	PCDHA4	0.00010665					No		c.G194T	p.R65L	5.77e-05	0.0004	0.000215	D	27.5
1-15839	trio	CTD (TOF)	Right aortic arch with mirror image branching pattern | Tetralogy of Fallot with pulmonary atresia	No	No	No	Hom	PCDHA9	5.1516e-05					No		c.C1436A	p.A479E	0	0	0	D	25
1-00713	trio	CTD	Double outlet right ventricle | Hypoplastic left ventricle (subnormal cavity volume) | Left superior vena cava connecting to the coronary sinus | Mitral atresia | Pulmonary stenosis, valvar | Right aortic arch | Single ventricle with totally anomalous pulmonary venous return | Totally anomalous pulmonary venous return, mixed	Yes	Yes	No	Hom	PCDHB3	0.40948					No		c.G605C	p.R202P	0.0007	0.0002	0	NA	32
1-07200	Singleton	HTX	Abdominal situs solitus | Biventricular, discordant atrioventricular connection | Dextrocardia | Left superior vena cava connecting to the left atrium | Pulmonary atresia congenital | Single outlet ventriculoarterial connection | Ventricular septal defect	Yes	No	No	Hom	PCK2	0.00036831					No		c.C1360T	p.R454C	0.0002	3.24e-05	0.000119	T	35
1-12484	Singleton	OTH	Anomalous origin of left coronary artery from pulmonary artery	No	No	No	Hom	PCK2	0.00036831					No		c.C1435T	p.R479C	0.0002	9.7e-05	0.000159	T	33
1-03908	Singleton	OTH	Dilated aorta | Mitral regurgitation | Mitral valve prolapse	No	Yes	No	Hom	PCM1	1				Yes	No		c.C327G	p.F109L	0.0005	6.46e-05	0.000287	T	31
1-05226	trio	CTD	Ventricular septal defect, single	No	No	No	Hom	PCSK4	0.75878					No		c.C746T	p.P249L	0.0004	0.0002	0.000175	D	28.3
1-13090	trio	LVO	Aortic stenosis, subvalvar, discrete, membraneous	No	Yes	No	CompHet	PDE1A	0.9864					No		c.C865G/c.T713C	p.R289G/p.I238T	6.15E-05/2.44E-05	3.23E-05/0	7.96E-05/1.59E-05	D/D	34/28.2
1-02657	trio	LVO (HLHS)	Aortic atresia | Hypoplastic left heart syndrome | Mitral atresia	No	Yes	No	CompHet	PDE4C	0.99053					No		c.C1465T/c.C1326G	p.R489C/p.N442K	2.45E-05/6.10E-05	3.23E-05/3.00E-04	3.19E-05/3.11E-04	D/D	33/29
1-02174	trio	LVO	Aortic arch hypoplasia | Bicommissural aortic valve, right-left fusion | Coarctation off the aorta	No	Yes	No	CompHet	PDHA2	0.056056					No		c.245_246del/c.T721G	p.Q82fs/p.Y241D	5.00E-04/0	4.00E-04/3.23E-05	4.94E-04/2.39E-05	NA/D	NA/27.5
GT04008182	trio	LVO (HLHS)	HYPOPLASTIC LEFT HEART SYNDROME (MITRAL ATRESIA,AORTIC STENOSIS) W/ VENTRICULAR SEPTAL DEFECT	No	Yes	No	CompHet	PDK4	0.14866					No		c.G196A/c.G14A	p.A66T/p.R5H	3.25E-05/0	1.00E-04/0	1.43E-04/0	D/T	33/35
1-04494	Singleton	OTH (ASD)	Atrial septal defect, secundum	No	No	No	Hom	PDZRN3	0.015292					No		c.G769A	p.G257S	8.17e-06	3.23e-05	4.78e-05	T	34
1-02146	trio	LVO	Hypoplastic aortic isthmus | Left superior vena cava connecting to the coronary sinus | Left superior vena cava, non-communicating with right superior vena cava | Ventricular septal defect, membranous	No	Yes	No	CompHet	PEPD	0.048263					Yes		c.G1414A/c.G152A	p.V472M/p.G51E	2.00E-04/2.00E-04	2.00E-04/2.00E-04	2.23E-04/1.67E-04	D/D	29.4/29.9
1-17672	trio	OTH (ASD)	Atrial septal defect, secundum	No	No	No	CompHet	PEX5	0.9999					Yes		c.C496G/c.C1768T	p.Q166E/p.R590W	7.46E-05/3.66E-05	6.47E-05/6.46E-05	9.56E-05/4.78E-05	D/D	20.9/27.5
1-02271	trio	HTX	Abdominal situs inversus | Atrial inversion (situs inversus of the atria) | Atrial septal defect | D-loop transposition of the great arteries | Heterotaxy syndrome | Left inferior vena cava to right atrium | Left superior vena cava connecting to the right atrium | Levocardia with abdominal heterotaxy | Major aortopulmonary collateral artery | Pulmonary atresia congenital | Right aortic arch with …	Yes	No	No	Hom	PGC	0.1312					No	Yes	c.59+1G>A	NA	0	0	0	NA	23.9
1-11213	Singleton	CTD (TOF)	Tetralogy of Fallot	No	No	No	Hom	PGK1	0.23429					Yes		c.G1234A	p.D412N	4.48e-05	4.63e-05	3.98e-05	D	23
1-07636	Singleton	OTH (ASD)	Atrial septal defect, secundum	No	No	No	Hom	PGK2	0.34847					No		c.A509T	p.H170L	0.0006	6.46e-05	0.000207	D	25.4
1-06053	trio	OTH (ASD)	Atrial septal defect, secundum	No	No	No	CompHet	PHACTR3	0.0031254					No		c.G1133A/c.G1228A	p.R378Q/p.V410M	1.22E-05/6.60E-05	0/6.46E-05	0/9.56E-05	T/T	30/33
1-09069	trio	OTH	Pulmonary blood flow asymmetric	No	No	No	Hom	PHOSPHO1	0.46985					No		c.97_98insCCT	p.C33delinsSC	0.0009	9.74e-05	2.39e-05	NA	NA
1-06855	trio	OTH	Atrial septal defect, secundum | Ebsteins disease	No	No	Yes	CompHet	PIEZO1	1					Yes		c.C5960T/c.4123_4140del	p.A1987V/p.1375_1380del	1.99E-05/3.55E-05	0/2.00E-04	7.96E-06/3.74E-04	T/NA	31/NA
1-14523	trio	LVO	Coarctation off the aorta	No	Yes	No	Hom	PIEZO1	1					Yes		c.C125T	p.P42L	0	0	1.59e-05	D	29.8
GT04015662	trio	LVO (HLHS)	HYPOPLASTIC LEFT HEART SYNDROME;MITRAL STENOSIS;AORTIC ATRESIA;INTACT VENTRICULAR SEPTUM	No	Yes	No	CompHet	PIEZO2	1					Yes		c.C6542T/c.C5584T	p.P2181L/p.R1862C	3.25E-05/4.37E-05	0/0	3.19E-05/1.59E-05	D/T	32/34
1-03853	trio	OTH (ASD)	Atrial septal defect, secundum	No	No	No	CompHet	PIGN	0.08666	Yes	PFO, PDA	I		Yes		c.T2411A/c.G1694T	p.I804K/p.R565L	2.00E-04/1.69E-05	5.00E-04/0	9.48E-04/1.59E-05	T/D	33/35
1-08845	trio	HTX	{S,L,L} | Dextrocardia | L-loop corrected TGA {S,L,?} with ventricular septal defect and pulmonary stenosis | Multiple major aortopulmonary collateral arteries (mapcas) | Pulmonary atresia,valvar	Yes	No	No	Hom	PIGR	0.18669					No		c.C1469T	p.S490L	0.0005	0.0003	0.000199	D	28.6
1-07292	trio	LVO (HLHS)	Aortic atresia | Hypoplasia ascending aorta | Hypoplastic left heart syndrome | Hypoplastic left ventricle (subnormal cavity volume) | Left superior vena cava connecting to the coronary sinus | Mitral atresia | Tubular hypoplasia of the aortic arch	No	Yes	No	CompHet	PIK3CG	0.99998					No		c.T2645C/c.C3061T	p.V882A/p.R1021C	1.00E-04/8.14E-06	9.69E-05/0	3.98E-05/0	D/D	24.4/35
1-07343	Singleton	CTD	Multiple atrial septal defects | Ventricular septal defect, membranous	No	No	No	Hom	PIP5K1C	0.022964					Yes	Yes	c.1979dupC	p.P660fs	0.0003	0.0002	0.000207	NA	NA
1-09872	Singleton	CTD	Ventricular septal defect, membranous	No	No	No	Hom	PIPOX	0.12458					No		c.C124T	p.P42S	0.001	6.46e-05	2.39e-05	D	27.1
1-06101	trio	HTX	Absence of the suprarenal inferior vena cava with azygous continuation | Dextrocardia | Heterotaxy syndrome | Left bronchial isomerism | Malpositioned atrial septum (with or without PAPVC) | Polysplenia syndrome (left isomerism) | Pulmonary stenosis, valvar | Right aortic arch with mirror image branching pattern | Situs inversus totalis | Superior vena caval anomaly | Totally anomalous pulmonary …	Yes	No	No	CompHet	PKD1L1	0.99996	Yes	HTX	Y	Yes	Yes	Yes	c.C7579T/c.C850T	p.Q2527X/p.R284X	4.56E-06/8.12E-06	0/0	7.96E-06/2.87E-04	NA/NA	35/33
1-10914	trio	HTX	Absence of the suprarenal inferior vena cava with azygous continuation | Cleft mitral valve | Common atrium | Left superior vena cava connecting to the coronary sinus | Ostium primum atrial septal defect | Polysplenia syndrome (left isomerism) | Right superior vena cava connecting to the right atrium | Ventricular septal defect, muscular	Yes	Yes	No	CompHet	PKD1L1	0.99996	Yes	HTX	Y	Yes	Yes	Yes	c.C6748T/c.2837-2A>G	p.R2250X/NA	7.11E-05/8.57E-06	6.46E-05/0	5.57E-05/7.96E-06	NA/NA	39/23
1-06457	trio	OTH (ASD)	Atrial septal defect, secundum | Left aortic arch with normal branching pattern	No	No	No	CompHet	PKHD1	1				Yes	Yes		c.A5674G/c.10628_10635del	p.M1892V/p.L3543fs	4.06E-06/4.08E-06	0/0	0/0	D/NA	19.33/NA
1-02920	trio	CTD	Atrial septal defect | Ventricular septal defect, membranous	No	No	No	CompHet	PKHD1L1	4.9389e-15					No		c.T7508C/c.G7826A	p.V2503A/p.G2609D	0/4.08E-05	0/6.46E-05	7.96E-06/4.78E-05	D/D	24.4/26.6
1-07415	trio	CTD (TOF)	Atrial septal defect | Tetralogy of Fallot	No	No	No	CompHet	PKHD1L1	4.9389e-15					No	Yes	c.4204+1G>T/c.C9124T	NA/p.R3042X	3.24E-05/2.31E-05	3.23E-05/0	3.98E-05/2.39E-05	NA/NA	25.1/53
1-00740	trio	LVO	Coarctation off the aorta | Left ventricular dysfunction | Ventricular septal defect	No	Yes	No	Hom	PKP2	0.11738					Yes	Yes	c.2509delA	p.S837fs	0	0	0	NA	NA
1-07200	Singleton	HTX	Abdominal situs solitus | Biventricular, discordant atrioventricular connection | Dextrocardia | Left superior vena cava connecting to the left atrium | Pulmonary atresia congenital | Single outlet ventriculoarterial connection | Ventricular septal defect	Yes	No	No	Hom	PLA2G4A	0.9999					Yes	Yes	c.1985_1988del	p.E662fs	0	0	0	NA	NA
1-05069	trio	CTD	Hypoplastic right ventricle (subnormal cavity volume) | Pulmonary atresia,valvar | Tricuspid stenosis | Ventricular septal defect | Ventricular septal defect, muscular	No	No	Yes	Hom	PLD1	0.85808	Yes	PVS, PVA, SubPS, TVA, TVP, Attachment of septal leaflet of TV to RV free wall, TVR, Double-orifice MV, MVP, Elongation of MV chordae, MVR, VSD muscular, Single LV, Hypoplastic RV, Dilated LA, Dilated LV, PFO, Small pulmonary arteries, Aberant right subclavian artery	Y		Yes		c.A2002T	p.I668F	0.001	0.0007	0.000605	T	34
1-01634	trio	CTD	Congenital coronary anomaly | Hypoplastic right ventricle (subnormal cavity volume) | Pulmonary atresia, intact ventricular septum | Single ventricle comprised of mostly left ventricle	No	No	Yes	Hom	PLD1	0.85808	Yes	PVS, PVA, SubPS, TVA, TVP, Attachment of septal leaflet of TV to RV free wall, TVR, Double-orifice MV, MVP, Elongation of MV chordae, MVR, VSD muscular, Single LV, Hypoplastic RV, Dilated LA, Dilated LV, PFO, Small pulmonary arteries, Aberant right subclavian artery	Y		Yes		c.A2002T	p.I668F	0.001	0.0007	0.000605	T	34
FGT07005391	Singleton	OTH	A1:4:1:1:. | Single Ventricle | Triscuspid atresia | D-loop, No transposition of the great arteries (Type 1) | Pulmonary atresia (Type 1a)	No	No	Yes	Hom	PLD1	0.85808	Yes	PVS, PVA, SubPS, TVA, TVP, Attachment of septal leaflet of TV to RV free wall, TVR, Double-orifice MV, MVP, Elongation of MV chordae, MVR, VSD muscular, Single LV, Hypoplastic RV, Dilated LA, Dilated LV, PFO, Small pulmonary arteries, Aberant right subclavian artery	Y		Yes		c.A2002T	p.I668F	0.001	0.0007	0.000605	T	34
1-03679	trio	OTH	Ebsteins disease | Patent foramen ovale | Pulmonary atresia congenital	No	No	Yes	CompHet	PLD1	0.85808	Yes	PVS, PVA, SubPS, TVA, TVP, Attachment of septal leaflet of TV to RV free wall, TVR, Double-orifice MV, MVP, Elongation of MV chordae, MVR, VSD muscular, Single LV, Hypoplastic RV, Dilated LA, Dilated LV, PFO, Small pulmonary arteries, Aberant right subclavian artery	Y		Yes		c.C2236T/c.A2002T	p.R746C/p.I668F	5.30E-05/1.00E-03	3.23E-05/7.00E-04	4.78E-05/6.05E-04	T/T	33/34
1-05696	trio	CTD	Aneurysm, ventricular septum | Hypoplastic left pulmonary artery | Hypoplastic right pulmonary artery | Hypoplastic right ventricle (subnormal cavity volume) | Hypoplastic tricuspid valve | Pulmonary atresia,valvar | Single ventricle comprised of mostly left ventricle | Ventricular septal defect, multiple | Ventricular septal defect, muscular	No	No	Yes	CompHet	PLD1	0.85808	Yes	PVS, PVA, SubPS, TVA, TVP, Attachment of septal leaflet of TV to RV free wall, TVR, Double-orifice MV, MVP, Elongation of MV chordae, MVR, VSD muscular, Single LV, Hypoplastic RV, Dilated LA, Dilated LV, PFO, Small pulmonary arteries, Aberant right subclavian artery	Y		Yes		c.C2098T/c.C2023T	p.R700C/p.R675W	6.50E-05/8.14E-06	0/3.23E-05	3.98E-05/4.78E-05	T/T	35/35
1-02972	trio	LVO	Coarctation of the aorta, simple (isolated) | Ventricular septal defect, muscular	No	Yes	No	CompHet	PLEC	1					Yes		c.G11962A/c.C4001T	p.G3988S/p.S1334L	4.48E-05/9.79E-05	6.47E-05/9.70E-05	1.35E-04/9.56E-05	D/D	23.2/24.7
1-08441	trio	CTD (TOF)	Tetralogy of Fallot	No	No	No	CompHet	PLEC	1					Yes		c.C715T/c.G305T	p.R239W/p.R102L	2.00E-04/5.00E-04	5.00E-04/2.00E-04	3.58E-04/7.09E-04	D/D	24.9/25.6
1-15763	Singleton	CTD (TOF)	Patent foramen ovale | Tetralogy of Fallot | Tricuspid regurgitation	No	No	No	Hom	PLEC	1					Yes		c.G5714A	p.R1905Q	0.0003	0.0002	0.000223	D	23.3
1-12419	Singleton	HTX	Absence of the suprarenal inferior vena cava with azygous continuation | Anatomic or functional hypo- of asplenia | Double outlet right ventricle | Single ventricle, right, double inlet right ventricle | Situs ambiguous of the atria	Yes	No	No	Hom	PLEKHG1	0.98727					No		c.C733T	p.L245F	0.0007	0.0004	0.000502	D	32
1-03176	trio	OTH	Atrial septal defect, secundum | Patent ductus arteriosus	No	No	No	CompHet	PLEKHG4	0.99837					No		c.567delG/c.C3190T	p.L189fs/p.R1064C	0/5.00E-04	0/5.00E-04	0/3.90E-04	NA/T	NA/34
1-00998	trio	D-TGA	Aortic arch hypoplasia | Atrial septal defect, secundum | Coarctation off the aorta | D-loop transposition of the great arteries with ventricular septal defect | Double outlet right ventricle, Taussig-Bing | Double outlet right ventricle, ventricular defect uncommitted (remote) | Inverted coronary origins with posterior left anterior descending coronary in d-loop transposition of the great arteri…	Yes	Yes	No	Hom	PLEKHH1	1					No		c.G2074A	p.G692S	3.09e-05	0	2.39e-05	D	26.4
1-10272	Singleton	OTH	Atrial septal defect, secundum | Ventricular septal defect, muscular	No	No	No	Hom	PLPP5	0.0044936					No		c.G407C	p.G136A	0	0	0	D	27.2
1-04241	Singleton	LVO (HLHS)	Atrial septal defect, secundum | Hypoplastic left heart syndrome | Left superior vena cava connecting to the coronary sinus | Ventricular septal defect, muscular, trabecular, apical	No	Yes	No	Hom	PM20D1	0.0034688					No	Yes	c.841_842insAC	p.P281fs	0	0	0	NA	NA
1-05555	trio	CTD	Pulmonary stenosis, valvar | Ventricular septal defect, muscular	No	No	No	Hom	PMS1	0.25608					No	Yes	c.2473delG	p.G825fs	0	0	0	NA	NA
1-01790	trio	OTH	Ventricular septal defect, multiple | Ventricular septal defect, muscular	No	No	No	CompHet	PNKD	0.59145					No		c.G362A/c.C1102G	p.S121N/p.R368G	5.28E-05/4.49E-05	1.00E-04/1.00E-04	1.59E-04/9.56E-05	D/D	16.84/25.9
1-06215	trio	CTD (TOF)	Aberrant left subclavian artery | Right aortic arch left ligament | Right aortic arch with abnormal branching pattern | Tetralogy of Fallot | Vascular ring | Ventricular septal defect, malalignment	No	No	No	CompHet	PNPT1	0.9996					Yes		c.G2293A/c.1920_1923del	p.D765N/p.S640fs	4.07E-06/4.06E-06	0/0	0/7.96E-06	T/NA	33/NA
1-03353	trio	OTH (ASD)	Atrial septal defect, secundum	No	No	No	CompHet	PODN	0.73778					No		c.C1354T/c.1891_1896del	p.R452C/p.631_632del	2.00E-04/1.00E-04	7.00E-04/0	6.69E-04/3.19E-05	T/NA	34/NA
1-02304	trio	LVO	Atrial septal defect, secundum | Interrupted aortic arch type b | Left superior vena cava connecting to the coronary sinus | Retro-aortic innominate vein | Ventricular septal defect, malalignment | Ventricular septal defect, subpulmonary or conal	No	Yes	No	CompHet	POLD1	1					Yes		c.G653A/c.C2861T	p.R218H/p.T954M	3.00E-04/8.75E-05	2.00E-04/0	4.14E-04/6.37E-05	T/T	32/34
1-02374	Singleton	D-TGA	D-loop transposition of the great arteries with ventricular septal defect and left ventricular outflow tract obstruction | Pulmonary atresia,valvar | Single left coronary in d-loop transposition of the great arteries	Yes	No	No	Hom	POMGNT1	0.082525					Yes		c.T1697C	p.F566S	3.25e-05	0	0	D	25.9
1-13221	Singleton	CTD (TOF)	Atrial septal defect | Tetralogy of Fallot	No	No	No	Hom	POR	0.98096					Yes		c.C1798T	p.R600W	0.0004	0	7.96e-05	D	34
1-07085	Singleton	CTD	Ventricular septal defect, membranous	No	No	No	Hom	PPARG	0.96887					Yes	Yes	c.762dupG	p.L254fs	6.2e-05	9.69e-05	9.56e-05	NA	NA
1-01520	trio	LVO (HLHS)	Aortic arch hypoplasia | Aortic stenosis | Hypoplasia ascending aorta | Hypoplastic aortic annulus | Hypoplastic left heart syndrome | Hypoplastic left ventricle (subnormal cavity volume) | Intact atrial septum | Mitral stenosis	No	Yes	No	Hom	PPEF2	0.65217					No	Yes	c.C1960T	p.R654X	0.0008	0.0004	0.00043	NA	42
1-02531	trio	CTD	{S,D,D} | Aortic valve position relative to the pulmonary valve, right and anterior | Double outlet right ventricle | Hypoplastic left ventricle (subnormal cavity volume) | Pulmonary atresia,valvar | Single left coronary in d-loop transposition of the great arteries | Single ventricle | Totally anomalous pulmonary venous return | Totally anomalous pulmonary venous return, right atrium | Unobstruc…	Yes	No	Yes	Hom	PPEF2	0.65217					No	Yes	c.C1960T	p.R654X	0.0008	0.0004	0.00043	NA	42
1-07381	trio	OTH (AVC)	Atrial septal defect, secundum | Atypical cleft of mitral valve | Heterotaxy syndrome | Left superior vena cava connecting to the coronary sinus | Left superior vena cava, communicating with right superior vena cava | Mesocardia | Ostium primum atrial septal defect | Right superior vena cava connecting to the right atrium	Yes	Yes	No	Hom	PPM1M	0.9451					No		c.G983A	p.R328Q	0.0005	6.47e-05	0.000167	T	33
1-13158	Singleton	LVO	Aortic arch hypoplasia | Coarctation off the aorta | Discordant ventriculoarterial connection | Hypoplastic aortic annulus | Single ventricle, left; double inlet left ventricle	No	Yes	No	Hom	PPP2R1B	0.23879					No		c.C1645T	p.R549C	0.0001	9.69e-05	0.000183	D	35
FUEL-0208-1	Singleton	OTH	1:4:1:3:88 | Single Ventricle | Triscuspid atresia | D-loop, No transposition of the great arteries (Type 1) | No pulmonary hypoplasia, large ventricular septal defect (Type 1c)	No	No	No	Hom	PRKCH	0.57122					No		c.T1997A	p.I666N	8.13e-06	0	7.96e-06	T	33
1-02990	trio	LVO	Aortic stenosis - valvar | Bicommissural aortic valve | Left aortic arch with normal branching pattern	No	Yes	No	CompHet	PRKN	0.97583					Yes		c.T848C/c.G742A	p.L283P/p.V248I	3.66E-05/2.00E-04	3.23E-05/0	1.59E-05/1.59E-05	D/D	24.7/24.2
1-00914	trio	CTD (TOF)	Non-cardiac congenital anatomic abnormalities, absent | Right ventricular outflow obstruction | Right ventricular structural abnormality | Tetralogy of Fallot | Ventricular septal defect	No	No	No	CompHet	PROC	0.97509					No		c.G127A/c.A187T	p.A43T/p.I63F	6.91E-05/0	6.46E-05/0	2.39E-05/7.96E-06	D/D	23.7/14.45
1-02318	Singleton	CTD (TOF)	Double outlet right ventricle, doubly committed ventricular septal defect | Tetralogy of Fallot	Yes	No	No	Hom	PROC	0.97509					No		c.C752T	p.A251V	0.0002	3.23e-05	1.59e-05	D	31
1-11213	Singleton	CTD (TOF)	Tetralogy of Fallot	No	No	No	Hom	PRRG3	0.16997					No		c.C323T	p.A108V	0.0002	0.0004	0.000382	D	23.5
FUEL-0516-1	Singleton	LVO (HLHS)	2:1:1:88:88 | Hypoplastic left heart syndrome | Aortic atresia and mitral atresia	No	Yes	No	Hom	PRSS1	0.01447					Yes		c.G649A	p.G217S	4.06e-06	0	7.96e-06	D	25
FUEL-0437-1	Singleton	HTX	3:7:2:2:88 | Other functional single ventricle not fitting any other categories | L-loop transposition of the great arteries or L-loop double outlet right ventricle with two ventricles | Inverse atria {I,L,L},{I,L,D}, {I,L,A} | Aortic or subaortic stenosis	Yes	Yes	No	Hom	PRSS12	0.0001904					Yes		c.C1195T	p.R399C	5.29e-05	3.23e-05	3.19e-05	D	28
1-07090	Singleton	OTH	Ventricular septal defect, muscular, trabecular	No	No	No	Hom	PRSS42	0.12841					No	Yes	c.806delG	p.G269fs	0.0006	0.0002	0.000462	NA	NA
1-00161	trio	HTX	Aberrant right subclavian artery | Atrial septal defect, secundum | Atypical coronary arteries in d-loop transposition of the great arteries | Dextrocardia | L-loop corrected transposition of the great arteries {S,L,?} with ventricular septal defect | Single right coronary in d-loop transposition of the great arteries | Ventricular septal defect, muscular | Ventricular septal defect, subpulmonary…	Yes	No	No	Hom	PRSS50	0.92355					No	Yes	c.C766T	p.Q256X	0.0008	0	1.59e-05	NA	40
1-06780	trio	OTH (ASD)	Atrial septal defect, secundum	No	No	No	Hom	PSD3	0.99052					No		c.G2338A	p.D780N	0.0002	3.23e-05	8.76e-05	T	33
1-04822	trio	D-TGA	{S,D,D} | Circumflex from right coronary in d-loop transposition of the great arteries | D-loop transposition of the great arteries with ventricular septal defect and left ventricular outflow tract obstruction | Hypoplastic right ventricle (subnormal cavity volume) | Left aortic arch with normal branching pattern | Pulmonary stenosis, subvalvar | Straddling tricuspid valve | Ventricular septal de…	Yes	No	No	CompHet	PSEN2	0.99416					Yes		c.C254T,c.C961T/c.A520G	p.A85V,p.P321S/p.M174V	4.06E-06,0/6.00E-04	0,3.23E-05/3.00E-04	0,7.96E-06/3.82E-04	D,D/D	29.9,15.75/15.53
1-07190	Singleton	LVO	Acyanotic congenital heart disease | Aortic stenosis - valvar | Bicommissural aortic valve | Coarctation off the aorta	No	Yes	No	Hom	PSG5	3.7688e-05					No	Yes	c.C868T	p.Q290X	0	0	0	NA	23.7
1-06082	trio	CTD	Left aortic arch with normal branching pattern | Pulmonary stenosis, supravalvar | Pulmonary stenosis, valvar	No	No	No	Hom	PSG6	5.0851e-05					No	Yes	c.C376T	p.R126X	0.0001	3.25e-05	6.37e-05	NA	24.1
1-12486	trio	HTX	Dextrocardia | Double outlet right ventricle, ventricular defect committed to pulmonary artery | Pulmonary atresia congenital | Situs inversus totalis	Yes	No	No	Hom	PSG9	4.4669e-05					No	Yes	c.C68G	p.S23X	0.0004	3.24e-05	3.98e-05	NA	29.9
1-06678	Singleton	CTD (TOF)	Left superior vena cava connecting to the coronary sinus | Patent ductus arteriosus | Pulmonary stenosis | Right aortic arch | Right superior vena cava connecting to the right atrium | Tetralogy of Fallot | VATERS/VACTERLS syndrome	No	No	No	Hom	PSMB10	0.445					No		c.G161A	p.G54D	1.22e-05	0	7.96e-06	D	28.5
1-06953	trio	LVO (HLHS)	Atrial septal defect | Coarctation off the aorta | Hypoplastic left ventricle (subnormal cavity volume) | Mitral stenosis | Patent ductus arteriosus | Totally anomalous pulmonary venous return, infradiaphragmatic	No	Yes	No	CompHet	PTCH1	4.9438e-10				Yes	Yes		c.G3787A/c.C3580T	p.V1263M/p.R1194C	1.00E-04/1.00E-04	6.47E-05/3.00E-04	5.57E-05/3.19E-05	D/D	33/25.2
1-06696	Singleton	CTD	Mitral regurgitation | Mitral valve prolapse | Ventricular septal defect, membranous | Ventricular septal defect, single	No	Yes	No	Hom	PTCHD3	0.30646					No		c.C515T	p.T172I	0.0003	0	0	D	23.5
1-02082	trio	LVO (HLHS)	Aortic atresia | Atrial septal defect, secundum | Hypoplastic left ventricle (subnormal cavity volume) | Mitral stenosis, valvar	No	Yes	No	CompHet	PTPN13	1					No		c.A1796G/c.G4267A	p.D599G/p.V1423I	7.32E-05/2.00E-04	0/2.00E-04	5.57E-05/2.31E-04	D/T	24.2/33
1-01886	trio	CTD	Aberrant right subclavian artery | Aortic arch hypoplasia | Aortic atresia | Congenital aortic valve abnormality | Left aortic arch with abnormal branching pattern	No	Yes	No	Hom	PTPRQ	0.99998					Yes		c.T5971C	p.F1991L	0.0001	6.47e-05	0.000104	T	32
1-01411	trio	LVO	Aortic stenosis - valvar | Hypoplastic mitral valve | Patent foramen ovale | Unicommissural aortic valve	No	Yes	No	CompHet	PTPRU	0.60749					No		c.C3088T/c.C3551T	p.R1030W/p.P1184L	1.63E-05/5.00E-04	3.24E-05/3.00E-04	2.39E-05/3.27E-04	T/T	34/35
BRZ-3026	trio	CTD (TOF)	Tetralogy of Fallot	No	No	No	Hom	PVALB	0.7733					No		c.G178A	p.E60K	4.88e-05	0.0001	0.000127	D	35
1-09757	trio	OTH (ASD)	Atrial septal defect, secundum | Left aortic arch with normal branching pattern	No	No	No	CompHet	PYGL	0.49197					Yes		c.G1196A/c.G820A	p.R399Q/p.E274K	2.00E-04/2.03E-05	0/3.23E-05	6.37E-05/1.59E-05	D/D	35/35
1-05947	trio	HTX	Atrial septal defect | Coarctation off the aorta | Dextrocardia | Situs solitus of the atria | Tricuspid atresia with d-loop TGA and no pulmonary stenosis (Type IIC) | Ventricular inversion (l-loop ventricles)	Yes	Yes	No	Hom	PYROXD2	0.070436					No		c.C256T	p.R86C	1.22e-05	0	0	T	32
1-07320	trio	CTD	Atrial septal defect, secundum | Right aortic arch with abnormal branching pattern | Truncus arteriosus type II (main pulmonary artery absent)	No	No	No	Hom	QPCTL	0.22516					No		c.C859T	p.R287C	0.0007	0.0008	0.000876	T	34
1-05724	Singleton	OTH	Partially anomalous pulmonary veins | Sinus venosus septal defect	No	No	No	Hom	RAB26	0.12856					No		c.G388T	p.A130S	0.0007	0.0002	0.000486	D	26.7
1-03698	Singleton	CTD (TOF)	Pulmonary stenosis, left | Pulmonary stenosis, subvalvar | Pulmonary stenosis, valvar | Tetralogy of Fallot | Ventricular septal defect, malalignment	No	No	No	Hom	RABEPK	0.080636					No	Yes	c.C91T	p.R31X	0.0001	0	3.98e-05	NA	39
1-06027	trio	OTH	Partially anomalous pulmonary veins | Right atrial dilatation | Right ventricular volume overload | Sinus venosus septal defect, superior type	No	No	No	CompHet	RABGAP1	1.1145e-09					No		c.C802T/c.C1834T	p.R268C/p.R612X	1.22E-05/0	3.23E-05/0	7.96E-06/0	T/NA	35/36
GT04006883	trio	LVO (HLHS)	HYPOPLASTIC LEFT HEART SYNDROME;MITRAL ATRESIA;AORTIC ATRESIA	No	Yes	No	Hom	RAD51D	0.31382					No		c.188_190del	p.63_64del	1.22e-05	0	0	NA	NA
BRZ-2025	trio	CTD (TOF)	Tetralogy of Fallot	No	No	No	Hom	RAMP3	0.72171					No	Yes	c.G161A	p.W54X	1.22e-05	0	3.19e-05	NA	36
1-05800	trio	CTD	{S,D,D} | Aberrant right subclavian artery | Bicuspid pulmonary valve | Double outlet right ventricle | Left aortic arch with abnormal branching pattern | Left superior vena cava connecting to the coronary sinus | Left superior vena cava, communicating with right superior vena cava | Pulmonary stenosis, subvalvar | Pulmonary stenosis, valvar | Single ventricle, right, double inlet right ventricle	Yes	No	No	CompHet	RAPGEF4	0.0078189					No		c.C1175T/c.C2819T	p.T392I/p.T940M	2.00E-04/3.26E-05	2.00E-04/0	2.55E-04/4.78E-05	D/T	26.3/34
1-06907	trio	CTD	Dilated left atrium | Double outlet right ventricle, ventricular defect uncommitted (remote) | Hypoplastic mitral valve | Patent foramen ovale	Yes	Yes	No	Hom	RARA	0.036945					No		c.T83C	p.F28S	0	0	0	D	23.7
1-02702	trio	D-TGA	D-loop transposition of the great arteries with intact ventricular septum and left ventricular outflow tract obstruction | Single right coronary in d-loop transposition of the great arteries	Yes	No	No	CompHet	RASAL1	0.7075					No		c.C2209T/c.C1117T	p.R737W/p.R373C	7.35E-05/2.84E-05	0/0	3.98E-05/3.19E-05	T/D	35/29.7
S64C468J	Singleton	LVO (HLHS)	Single ventricle (SV) Fontan-spectrum | Fontan | HLHS	No	Yes	No	Hom	RASSF9	0.37272					No		c.G497A	p.R166Q	0.0005	0.0008	0.00082	T	34
1-04166	trio	HTX	L-loop transposition of the great arteries with ventricular septal defect | Patent foramen ovale | Pulmonary stenosis, valvar	Yes	No	No	CompHet	RBL2	0.0016512					No		c.G2692T/c.G2744A	p.V898L/p.C915Y	0/1.22E-05	3.23E-05/0	1.59E-05/0	D/D	23.2/28.6
9504-00204-0	trio	OTH (AVC)	O4:Right dominant AV canal with systemic outflow obstruction	No	No	No	CompHet	RDH12	0.14442					Yes		c.G85A/c.G571A	p.G29R/p.E191K	7.72E-05/3.66E-05	5.00E-04/6.46E-05	5.81E-04/3.98E-05	D/D	27.2/23.1
1-07551	trio	CTD (TOF)	Conus coronary supplies anterior descending | Left superior vena cava connecting to the coronary sinus | Right aortic arch with mirror image branching pattern | Tetralogy of Fallot | Ventricular septal defect, malalignment	No	No	No	Hom	RDH16	0.22449					No	Yes	c.443delT	p.L148fs	0.0002	9.69e-05	6.37e-05	NA	NA
1-06498	trio	CTD	Double outlet right ventricle with intact ventricular septum | Dysplastic tricuspid valve | Hypoplastic left ventricle (subnormal cavity volume) | Left aortic arch with normal branching pattern | Malpositioned atrial septum (with or without PAPVC) | Mitral atresia | Pulmonary atresia congenital	Yes	Yes	Yes	CompHet	RELN	4.2512e-14					Yes		c.C8863T/c.C5344T	p.R2955C/p.R1782C	7.00E-04/1.00E-04	2.00E-04/4.00E-04	5.02E-04/3.50E-04	T/T	35/31
1-10813	Singleton	OTH	Atrial septal defect, secundum | Patent ductus arteriosus	No	No	No	Hom	RGS11	0.22134					No		c.G1108A	p.D370N	0.0008	3.24e-05	1.59e-05	T	33
1-11413	trio	CTD (TOF)	Patent foramen ovale | Tetralogy of Fallot	No	No	No	Hom	RIPOR3	0.090804					No	Yes	c.1606delG	p.E536fs	0	0	0	NA	NA
1-03476	Singleton	CTD	Coarctation of the aorta, simple (isolated) | Left pulmonary artery stenosis, central | Mitral valve prolapse | Right aortic arch with mirror image branching pattern	No	Yes	No	Hom	RIPPLY3	0.77032					No	Yes	c.C292T	p.Q98X	0.0002	9.69e-05	0.000127	NA	35
1-03913	trio	HTX	Asplenia syndrome (right isomerism) | Complete common atrioventricular canal | Pulmonary atresia congenital | Totally anomalous pulmonary venous return	Yes	No	No	Hom	RLN1	0.53019					No	Yes	c.549delA	p.K183fs	0.0003	0	0	NA	NA
1-04480	trio	HTX	Aortic valve position relative to the pulmonary valve, left and anterior | Crisscross atrioventricular valves | Hypoplastic right ventricle (subnormal cavity volume) | L-loop corrected TGA {S,L,?} with ventricular septal defect and pulmonary stenosis | Left superior vena cava connecting to the coronary sinus | Right aortic arch with mirror image branching pattern | Superior-inferior ventricles (u…	Yes	No	No	Hom	RNASEL	0.40468					Yes	Yes	c.1449_1451del/c.1441_1442insCTGCA	p.483_484del/p.Y481fs	2.44E-05/2.85E-05	0/0	1.35E-04/0	NA/NA	NA/NA
1-07057	Singleton	OTH (ASD)	Atrial septal defect, secundum	No	No	No	Hom	RNF212	0.97203					Yes		c.C53G	p.S18W	0.001	0.0003	0.000494	D	25.6
1-07661	trio	CTD (TOF)	Tetralogy of Fallot	No	No	No	Hom	RNF34	0.3891					No		c.679_681del	p.227_227del	4.54e-06	3.23e-05	1.59e-05	NA	NA
1-04435	trio	HTX	{S,L,L} | Complete heart block | L-loop transposition of the great arteries with ventricular septal defect | Left juxtaposition of the atrial appendages | Pulmonary stenosis | Single ventricle, left; double inlet left ventricle | Univentricular, absent right atrioventricular connection	Yes	No	No	CompHet	ROBO3	0.99987					Yes		c.G2719T/c.G3793A	p.G907W/p.G1265R	0/4.13E-06	0/0	0/0	T/D	34/32
1-07653	Singleton	OTH (AVC)	Complete common atrioventricular canal | Left superior vena cava connecting to the coronary sinus	No	No	No	Hom	ROS1	1.4731e-10					No		c.C2440G	p.L814V	0	0	0	D	26.3
1-03898	trio	D-TGA	D-loop transposition of the great arteries	Yes	No	No	Hom	RP1L1	0.0093517					Yes	Yes	c.C1189T	p.R397X	3.67e-05	0	3.98e-05	NA	35
BRZ-900	trio	CTD (TOF)	Tetralogy of Fallot	No	No	No	Hom	RPUSD1	0.017097					No	Yes	c.C138G	p.Y46X	0.0002	3.23e-05	0.000207	NA	35
1-05886	trio	CTD (TOF)	Hypoplastic main pulmonary artery | Left aortic arch with normal branching pattern | Pulmonary atresia,valvar | Pulmonary stenosis, subvalvar | Tetralogy of Fallot with pulmonary atresia | Ventricular septal defect, malalignment	No	No	No	CompHet	RRP9	0.71466					No		c.G982A/c.G611T	p.D328N/p.C204F	4.06E-06/4.06E-06	0/0	7.96E-06/0	T/T	35/33
1-07406	trio	LVO (HLHS)	Hypoplastic left heart syndrome	No	Yes	No	Hom	RSAD2	0.0027562					No	Yes	c.346+1G>T	NA	0.0006	0	3.98e-05	NA	24.1
1-00619	trio	LVO (HLHS)	Aortic atresia | Coarctation off the aorta | Hypoplasia ascending aorta | Hypoplastic left heart syndrome | Hypoplastic left ventricle (subnormal cavity volume) | Mitral atresia | Patent foramen ovale	No	Yes	No	Hom	RSPO2	0.96332					Yes		c.G191A	p.R64Q	4.09e-05	0	6.37e-05	T	31
1-00370	trio	D-TGA	Cleft mitral valve with regurgitation | Congenital mitral valve abnormality | D-loop transposition of the great arteries with intact ventricular septum | Pulmonary stenosis, subvalvar | Usual coronary arteries for d-loop transposition of the great arteries	Yes	Yes	No	CompHet	RYR1	1					Yes		c.A737G/c.C10286A	p.Y246C/p.P3429H	0/0	0/0	7.96E-06/0	D/D	25.7/19.94
1-06189	trio	LVO	Aortic stenosis, subvalvar, discrete, membraneous | Pulmonary stenosis, subvalvar | Ventricular septal defect, membranous	No	Yes	No	CompHet	RYR1	1					Yes		c.G3692A/c.C11014A	p.R1231H/p.R3672S	6.91E-05/2.03E-05	0/0	7.96E-06/7.96E-06	D/D	33/24.3
1-12709	trio	LVO	Aortic stenosis - valvar | Left aortic arch with normal branching pattern | Unicommissural aortic valve	No	Yes	No	CompHet	RYR1	1					Yes		c.C1286T/c.C2645T	p.P429L/p.A882V	2.61E-05/1.00E-04	1.00E-04/1.00E-04	6.37E-05/2.79E-04	D/D	23.3/25.2
1-14007	trio	LVO (HLHS)	Hypoplastic left heart syndrome | Left superior vena cava connecting to the coronary sinus	No	Yes	No	CompHet	RYR1	1					Yes		c.G2366A/c.A6961G	p.R789Q/p.I2321V	5.00E-04/4.00E-04	2.00E-04/6.00E-04	1.75E-04/7.01E-04	D/D	34/11.9
BRZ-1234	trio	CTD (TOF)	Tetralogy of Fallot	No	No	No	CompHet	RYR1	1					Yes		c.A2767G/c.C7204T	p.M923V/p.R2402W	3.25E-05/1.00E-04	1.00E-04/9.73E-05	2.07E-04/1.19E-04	D/D	23.6/27.5
BRZ-2700	trio	CTD (TOF)	Tetralogy of Fallot	No	No	No	CompHet	RYR1	1					Yes		c.G9772A/c.G10358A	p.E3258K/p.R3453H	7.76E-05/3.66E-05	0/6.46E-05	4.78E-05/7.96E-06	D/D	19.67/24.9
1-03806	trio	D-TGA	Atrial septal defect, secundum | Bicuspid pulmonary valve | D-loop transposition of the great arteries with ventricular septal defect and left ventricular outflow tract obstruction | Posterior deviation infundibular septum | Pulmonary stenosis, subvalvar | Pulmonary stenosis, valvar | Ventricular septal defect, malalignment	Yes	No	No	CompHet	RYR2	8.0464e-06					Yes		c.C3151T/c.C5056T	p.R1051C/p.L1686F	9.73E-05/2.44E-05	0/0	7.96E-06/2.39E-05	D/D	23.2/21.7
1-09134	trio	CTD (TOF)	Hypoplastic left pulmonary artery | Hypoplastic right pulmonary artery | Patent foramen ovale | Tetralogy of Fallot	No	No	No	CompHet	RYR2	8.0464e-06					Yes		c.G6280A/c.G11158C	p.G2094S/p.E3720Q	6.50E-05/8.14E-06	1.00E-04/0	1.19E-04/0	D/D	26.9/20.2
1-00172	trio	LVO (HLHS)	{S,D,D} | Aortic arch hypoplasia | Aortic atresia | Hypoplastic left ventricle (subnormal cavity volume) | Mitral atresia | Patent ductus arteriosus	No	Yes	No	CompHet	RYR3	0.29434					No		c.G1588A/c.G13153C	p.G530R/p.E4385Q	0/4.38E-06	1.00E-04/0	7.96E-05/7.96E-06	D/D	34/11.58
1-01606	trio	HTX	Absence of the suprarenal inferior vena cava with azygous continuation | Double outlet right ventricle | Heterotaxy syndrome | Mitral atresia | Pulmonary stenosis | Pulmonary stenosis, left | Single ventricle, right	Yes	Yes	No	CompHet	RYR3	0.29434					No		c.C5956G/c.G6556A	p.L1986V/p.G2186S	0/8.15E-06	0/0	0/1.59E-05	D/D	27/26.7
1-06645	trio	D-TGA	{S,D,D} | D-loop transposition of the great arteries | Double outlet right ventricle | Inverted coronary origins with posterior left anterior descending coronary in d-loop transposition of the great arteries | Tubular hypoplasia of aorta with coarctation	Yes	Yes	No	CompHet	RYR3	0.29434					No		c.C9598T/c.G13127A	p.Q3200X/p.R4376Q	0/7.00E-04	0/6.00E-04	0/8.52E-04	NA/D	53/19.24
1-14772	trio	LVO (HLHS)	Aortic stenosis - valvar	No	Yes	No	CompHet	RYR3	0.29434					No		c.A5799T/c.C9052A	p.K1933N/p.L3018I	2.00E-04/3.00E-04	2.00E-04/5.00E-04	2.39E-04/4.14E-04	D/D	18.83/17.79
1-01677	trio	OTH	Atrial septal defect, secundum | Congenital coronary anomaly | Hypoplastic right ventricle (subnormal cavity volume) | Tricuspid atresia with no pulmonary stenosis and large VSD (Type IC)	No	No	Yes	CompHet	SACS	1					Yes		c.C12326A/c.G11596A	p.A4109E/p.G3866S	0/4.08E-06	0/0	0/0	D/D	22.2/24.2
1-00969	trio	OTH	Obstructed totally anomalous pulmonary venous return | Totally anomalous pulmonary venous return, infradiaphragmatic	No	No	No	CompHet	SCN10A	0.0010013					Yes		c.C5605T/c.C3542T	p.R1869C/p.T1181M	1.00E-03/7.00E-04	2.00E-04/5.00E-04	6.45E-04/6.93E-04	D/D	33/13.69
1-01653	trio	HTX	{S,D,L} | Dextrocardia | Double outlet ventriculoarterial connection | Hypoplastic right ventricle (subnormal cavity volume) | Left aortic arch | Pulmonary stenosis, subvalvar | Pulmonary stenosis, valvar | Single ventricle comprised of mostly left ventricle | Single ventricle, left; double inlet left ventricle | Univentricular, double inlet atrioventricular connection | Ventricular septal defect…	Yes	No	No	CompHet	SCN11A	0.96145					Yes		c.C3840A/c.C574T	p.S1280R/p.R192X	3.28E-05/1.63E-05	0/0	3.98E-05/1.59E-05	D/NA	0.005/39
1-05414	trio	CTD	Atrial septal defect | Bicommissural aortic valve | Double outlet right ventricle, ventricular defect committed to aorta	Yes	Yes	No	CompHet	SCN1A	2.0494e-13					Yes		c.G821A/c.G469A	p.R274K/p.V157I	1.22E-05/4.08E-06	0/0	0/0	D/D	20.5/23.3
1-11630	trio	HTX	Interrupted aortic arch type a | L-loop transposition of the great arteries with ventricular septal defect | Left aortic arch with normal branching pattern | Restrictive bulboventricular foramen | Single ventricle, left; double inlet left ventricle	Yes	No	No	CompHet	SCN3A	3.0524e-08					Yes		c.T3328C/c.A847G	p.S1110P/p.S283G	0/1.22E-05	0/0	0/7.96E-06	D/D	27.1/7.175
1-00688	Singleton	CTD	Atrial septal abnormality | Atrial septal defect, secundum | Chromosome abnormality, 8q12 | Interrupted aortic arch type a | Ventricular septal defect with interrupted aortic arch	No	No	No	Hom	SCN5A	0.087091					Yes		c.A209G	p.N70S	4.91e-05	0	2.39e-05	D	19.07
1-04158	trio	CTD (TOF)	Atrial septal defect, secundum | Tetralogy of Fallot	No	No	No	CompHet	SCN5A	0.087091					Yes		c.4140_4142del/c.C368T	p.1380_1381del/p.A123V	0/7.72E-05	0/0	0/2.39E-05	NA/D	NA/18.96
1-10499	trio	CTD (TOF)	Bicuspid pulmonary valve | Hypoplastic main pulmonary artery | Hypoplastic pulmonary annulus | Left aortic arch with normal branching pattern | Left superior vena cava connecting to the coronary sinus | Left superior vena cava, non-communicating with right superior vena cava | Pulmonary stenosis, subvalvar | Right superior vena cava connecting to the right atrium | Tetralogy of Fallot | Ventricul…	No	No	No	CompHet	SCN5A	0.087091					Yes		c.G5360A/c.C2074A	p.S1787N/p.Q692K	9.00E-04/3.00E-04	3.00E-04/2.00E-04	4.78E-04/2.71E-04	D/D	24.5/13.06
1-15783	trio	CTD (TOF)	Agenesis of kidneys | Atrial septal defect | Patent ductus arteriosus | Tetralogy of Fallot	No	No	No	CompHet	SCN5A	0.087091					Yes		c.G4651A/c.G2014A	p.D1551N/p.A672T	8.12E-06/8.00E-04	0/3.24E-05	0/3.19E-05	D/D	24.7/19.12
1-00998	trio	D-TGA	Aortic arch hypoplasia | Atrial septal defect, secundum | Coarctation off the aorta | D-loop transposition of the great arteries with ventricular septal defect | Double outlet right ventricle, Taussig-Bing | Double outlet right ventricle, ventricular defect uncommitted (remote) | Inverted coronary origins with posterior left anterior descending coronary in d-loop transposition of the great arteri…	Yes	Yes	No	Hom	SCN7A	0.99659					No		c.G4996A	p.G1666S	0.0004	0.0003	0.000581	D	23.1
1-12419	Singleton	HTX	Absence of the suprarenal inferior vena cava with azygous continuation | Anatomic or functional hypo- of asplenia | Double outlet right ventricle | Single ventricle, right, double inlet right ventricle | Situs ambiguous of the atria	Yes	No	No	Hom	SCNN1A	0.90816					Yes		c.C1550T	p.P517L	4.06e-06	0	0	D	33
1-07573	Singleton	LVO	LV outflow tract obstruction, abnormal muscle band	No	Yes	No	Hom	SDK2	0.99586					No		c.G1159A	p.G387S	0.0001	3.23e-05	7.96e-05	D	33
1-06108	trio	OTH	Ventricular septal defect, muscular	No	No	No	CompHet	SDR39U1	0.029721					No		c.T35C/c.-469+2T>C	p.I12T/NA	9.86E-05/6.50E-05	0/6.46E-05	1.19E-04/1.11E-04	D/NA	27.4/4.886
1-16463	trio	CTD	{S,D,D} | Double outlet right ventricle | Hypoplastic right pulmonary artery | Left superior vena cava connecting to the coronary sinus | Pulmonary stenosis, valvar | Straddling mitral valve | Straddling tricuspid valve | Ventricular septal defect, muscular posterior (inlet)	Yes	Yes	No	Hom	SECISBP2L	0.715					No	Yes	c.C3073T	p.Q1025X	0	0	0	NA	42
1-07200	Singleton	HTX	Abdominal situs solitus | Biventricular, discordant atrioventricular connection | Dextrocardia | Left superior vena cava connecting to the left atrium | Pulmonary atresia congenital | Single outlet ventriculoarterial connection | Ventricular septal defect	Yes	No	No	Hom	SEMA5A	0.99998					No		c.G2984A	p.R995Q	0.0005	3.23e-05	0.000159	T	31
1-05925	trio	OTH (ASD)	Atrial septal defect, secundum	No	No	No	CompHet	SEPT10	0.36392					No		c.C895T/c.G811A	p.R299W/p.G271R	2.15E-05/2.00E-04	0/9.69E-05	2.39E-05/1.51E-04	D/T	34/34
1-05476	trio	CTD (TOF)	Anomalous origin of right coronary artery from pulmonary artery | Right aortic arch | Tetralogy of Fallot	No	No	No	Hom	SEPT14	0.90883					No		c.T796C	p.Y266H	0.0003	0.0002	0.000175	D	27
GT04006883	trio	LVO (HLHS)	HYPOPLASTIC LEFT HEART SYNDROME;MITRAL ATRESIA;AORTIC ATRESIA	No	Yes	No	Hom	SERPINB4	0.00064916					No	Yes	c.T774A	p.C258X	0.0003	0.0005	0.00039	NA	21.8
1-06817	trio	LVO (HLHS)	Coarctation off the aorta | Hypoplastic aortic annulus | Hypoplastic left ventricle (subnormal cavity volume) | Left atrial hypoplasia | Left-sided patent ductus arteriosus | Patent foramen ovale | Sinus venosus septal defect | Ventricular septal defect, muscular	No	Yes	No	Hom	SGSM3	0.87533					No		c.C1306T	p.R436W	0.0006	3.23e-05	7.17e-05	T	31
1-08870	Singleton	CTD	Atrial septal defect | Interrupted aortic arch | Ventricular septal defect, membranous	No	No	No	Hom	SH2D3C	0.99957					No		c.G2507A	p.R836H	0.0001	9.69e-05	0.000104	T	35
1-03143	trio	LVO (HLHS)	Hypoplasia ascending aorta | Hypoplastic aortic annulus | Hypoplastic left heart syndrome | Hypoplastic mitral valve | Left aortic arch with normal branching pattern | Malpositioned atrial septum (with or without PAPVC) | Tubular hypoplasia of aorta with coarctation | Ventricular septal defect, membranous	No	Yes	No	CompHet	SH3TC1	8.7163e-06					No		c.C3880T/c.C3940T	p.R1294C/p.R1314C	3.00E-04/2.44E-05	2.00E-04/0	3.74E-04/3.98E-05	D/D	33/27.1
M007-20	trio	HTX	Double outlet right ventricle | Heterotaxy syndrome	Yes	No	No	Hom	SHC1	0.99727					No		c.G752T	p.G251V	8.17e-06	0	7.96e-06	T	31
1-11524	Singleton	CTD	Hypoplastic right ventricle (subnormal cavity volume) | Pulmonary atresia, intact ventricular septum	No	No	Yes	Hom	SHISA3	0.38552					No		c.C377T	p.P126L	0.0006	3.23e-05	7.96e-06	T	32
1-02023	trio	LVO (HLHS)	Aortic arch hypoplasia | Aortic atresia | Atrial septal defect | Hypoplasia ascending aorta | Hypoplastic left heart syndrome | Hypoplastic left ventricle (subnormal cavity volume) | Mitral atresia	No	Yes	No	Hom	SIGLEC14	0.9662					No	Yes	c.1084delA	p.R362fs	3.07e-05	3.91e-05	1.59e-05	NA	NA
1-13858	trio	CTD	Patent foramen ovale | Right aortic arch with mirror image branching pattern | Right ventricular outflow obstruction due to abnormal muscle band(s) | Ventricular septal defect, membranous	No	No	No	Hom	SIPA1L2	0.0078471					No		c.G2300A	p.G767D	0.0004	0	7.96e-06	D	25.9
1-02234	trio	OTH (AVC)	Aortic arch hypoplasia | Hypoplastic left ventricle (subnormal cavity volume) | Left aortic arch with normal branching pattern | Unbalanced transitional atrioventricular canal, right dominant	No	No	No	Hom	SIRT4	0.03891					No	Yes	c.T2A	p.M1K	5.33e-05	6.63e-05	0.000127	T	23.7
1-06387	trio	HTX	Abdominal situs ambiguous (abdominal heterotaxy) | Anatomic or functional hypo- of asplenia | Anomalous hepatic venous drainage | Asplenia syndrome (right isomerism) | Dextrocardia | Double outlet right ventricle with atrioventricular canal defect | Heterotaxy syndrome | Inferior vena caval anomaly | Intestinal malrotation | Left-sided descending aorta | Pulmonary atresia congenital | Right aorti…	Yes	No	No	CompHet	SLC12A6	0.98862					Yes		c.T953C/c.G167T	p.M318T/p.R56L	3.66E-05/0	0/0	1.59E-05/0	D/D	26.2/34
1-16686	trio	CTD	Atrial septal defect | Double outlet right ventricle, Taussig-Bing | Tricuspid valve attachments to infundibular septum | Ventricular septal defect, subpulmonary or conal	Yes	No	No	Hom	SLC24A2	0.99411					No		c.G1880A	p.R627Q	2.03e-05	3.23e-05	7.96e-06	T	31
1-10611	trio	CTD	Atrial septal defect, secundum | Double outlet right ventricle, ventricular defect committed to aorta	Yes	No	No	Hom	SLC25A21	0.054802					No		c.G512C	p.G171A	0	0	0	D	26
1-13314	trio	LVO (HLHS)	Aortic atresia | Hypoplastic left heart syndrome | Left aortic arch with normal branching pattern | Mitral atresia | Patent foramen ovale	No	Yes	No	Hom	SLC25A31	0.14313					No	Yes	c.G916T	p.E306X	4.68e-05	0	0	NA	43
1-16134	Singleton	CTD (TOF)	Tetralogy of Fallot with pulmonary atresia	No	No	No	Hom	SLC25A31	0.14313					No		c.G850A	p.A284T	2.84e-05	0	7.96e-05	D	28.8
1-06560	trio	OTH	Partially anomalous pulmonary veins | Sinus venosus septal defect, superior type	No	No	No	Hom	SLC25A32	0.25951					No		c.G539A	p.R180H	9.94e-05	0	1.59e-05	D	24.7
1-06798	trio	LVO	Aortic stenosis - valvar | Congenital mitral valve abnormality | Unicommissural aortic valve	No	Yes	No	CompHet	SLC26A1	0.045688					No		c.C1073T,c.C554T/c.G197A	p.S358L,p.T185M/p.R66Q	3.00E-04,3.00E-04/3.00E-04	3.00E-04,2.00E-04/9.70E-05	3.19E-04,2.47E-04/7.17E-05	D,D/D	26.2,26.2/22
FGT07006061	Singleton	LVO (HLHS)	A2:5:1:.:. | Hypoplastic left heart syndrome | Aortic stenosis and MV hypoplasia | Intact ventricular septum	No	Yes	No	Hom	SLC26A9	0.98726					No		c.G61A	p.D21N	0.0007	0.0002	0.000438	D	23.2
1-14757	trio	LVO	Coarctation off the aorta	No	Yes	No	CompHet	SLC28A1	0.0060721					No	Yes	c.-17+1G>A/c.G518A	NA/p.W173X	0/7.81E-05	6.46E-05/1.00E-04	3.98E-05/3.11E-04	NA/NA	0.002/2.79
BRZ-303	trio	CTD (TOF)	Tetralogy of Fallot	No	No	No	CompHet	SLC29A2	0.020973					No		c.T445C/c.C281T	p.F149L/p.P94L	0/7.00E-04	0/9.00E-04	0/2.47E-04	T/D	31/25
1-06675	trio	CTD (TOF)	Bicuspid pulmonary valve | Tetralogy of Fallot	No	No	No	CompHet	SLC29A3	0.37184					Yes		c.G1202A/c.G1279A	p.R401H/p.G427S	1.00E-04/2.44E-05	2.00E-04/0	1.75E-04/3.19E-05	D/D	24.9/34
1-12549	trio	LVO (HLHS)	Atrial septal defect, secundum | Hypoplastic left heart syndrome	No	Yes	No	CompHet	SLC45A2	0.87214					Yes		c.T1244C/c.T599C	p.I415T/p.I200T	2.00E-04/0	9.68E-05/0	2.39E-05/0	D/D	24.4/23.6
1-10611	trio	CTD	Atrial septal defect, secundum | Double outlet right ventricle, ventricular defect committed to aorta	Yes	No	No	Hom	SLC4A2	0.01479					No		c.C3304T	p.L1102F	3.44e-05	0	0	D	23.6
1-02318	Singleton	CTD (TOF)	Double outlet right ventricle, doubly committed ventricular septal defect | Tetralogy of Fallot	Yes	No	No	Hom	SLC4A4	0.0027825					Yes		c.G119A	p.R40K	0	0	0	D	23
1-00998	trio	D-TGA	Aortic arch hypoplasia | Atrial septal defect, secundum | Coarctation off the aorta | D-loop transposition of the great arteries with ventricular septal defect | Double outlet right ventricle, Taussig-Bing | Double outlet right ventricle, ventricular defect uncommitted (remote) | Inverted coronary origins with posterior left anterior descending coronary in d-loop transposition of the great arteri…	Yes	Yes	No	Hom	SLC4A5	0.99888					No		c.A2306G	p.Y769C	0.0006	0.0007	0.000956	D	28
FGT07005111	Singleton	OTH	A1:4:1:2:. | Single Ventricle | Triscuspid atresia | D-loop, No transposition of the great arteries (Type 1) | Pulmonary hypoplasia, small ventricular septal defect (Type 1b)	No	No	No	Hom	SLC52A3	0.96359					Yes		c.C1371G	p.F457L	0.0004	0.0004	0.000486	D	24.9
1-14281	trio	CTD	Aberrant left subclavian artery | Discontinuity of pulmonary arteries | Right aortic arch with abnormal branching pattern | Truncus arteriosus type IIIA (separate PA origins, ventricular septal defect present)	No	No	No	CompHet	SLC5A9	0.00011439					No		c.C488T/c.T2057C	p.P163L/p.V686A	1.00E-04/1.22E-05	6.46E-05/0	8.76E-05/0	D/D	34/23.2
1-16810	trio	CTD	Atrial septal defect | Hypoplastic right ventricle (subnormal cavity volume) | Patent ductus arteriosus | Pulmonary atresia, intact ventricular septum | Tricuspid stenosis	No	No	Yes	CompHet	SLC6A5	0.64289					Yes		c.T655C/c.C2267T	p.Y219H/p.P756L	0/6.09E-05	3.23E-05/6.46E-05	0/6.37E-05	D/T	26.1/33
1-06011	trio	CTD (TOF)	Hypoplastic main pulmonary artery | Left aortic arch with normal branching pattern | Pulmonary stenosis, subvalvar | Pulmonary stenosis, valvar | Tetralogy of Fallot | Ventricular septal defect, malalignment	No	No	No	CompHet	SLIT3	0.24767					No		c.C1804T/c.C343T	p.R602C/p.R115C	2.00E-04/3.66E-05	2.00E-04/3.23E-05	1.67E-04/1.04E-04	D/T	34/34
SY9878UJ	Singleton	OTH	Simple shunt lesions (e.g., ASD, VSD, PAPVR, PDA), repaired/small without sequelae|Atrial septal defect	No	No	No	Hom	SNX27	0.00022851					No	Yes	c.1588dupT	p.X529delinsX	0.0002	0	0.000119	NA	NA
1-12222	Singleton	LVO	Aortic stenosis - valvar | Bicommissural aortic valve | Coarctation off the aorta | Ventricular septal defect, muscular	No	Yes	No	Hom	SOX9	0.0022783					No		c.C920G	p.P307R	2.49e-05	0	5.57e-05	D	23.6
1-04241	Singleton	LVO (HLHS)	Atrial septal defect, secundum | Hypoplastic left heart syndrome | Left superior vena cava connecting to the coronary sinus | Ventricular septal defect, muscular, trabecular, apical	No	Yes	No	Hom	SPATA21	0.0026797					No	Yes	c.C1129T	p.R377X	2.84e-05	0	7.96e-06	NA	38
1-06909	trio	CTD	Aortic arch hypoplasia | Double outlet right ventricle, ventricular defect committed to pulmonary artery | Patent ductus arteriosus | Ventricular septal defect	Yes	No	No	Hom	SPATA5	0.055756					Yes		c.C1159T	p.P387S	0.0003	0.0002	0.000502	D	25
FUEL-0456-1	Singleton	CTD	1:3:1:88:88 | Single Ventricle | Mitral atresia | Double outlet right ventricle	Yes	Yes	No	Hom	SPATA5L1	0.50849					No		c.A2213G	p.Y738C	0.0004	0.0001	0.000438	D	23.4
1-03099	trio	CTD	Chromosome abnormality or finding | Double outlet right ventricle | Hypoplastic left ventricle (subnormal cavity volume)	Yes	No	No	Hom	SPG11	0.94743					Yes		c.A2066G	p.E689G	2.03e-05	0	2.39e-05	D	24.9
1-07848	trio	LVO	Coarctation off the aorta | Congenital coronary anomaly | Coronary fistula (arterio-venous or arterio-cameral) | Left ventricular dysfunction | Single coronary from the left facing cusp	No	Yes	No	CompHet	SPG11	0.94743					Yes		c.A7079C/c.C4643T	p.D2360A/p.P1548L	0/3.66E-05	0/0	0/5.57E-05	D/D	29.2/26.9
1-09096	trio	LVO (HLHS)	Aortic atresia | Hypoplastic left heart syndrome | Left atrial abnormality | Malpositioned atrial septum (with or without PAPVC) | Mitral atresia | Restrictive patent foramen ovale	No	Yes	No	CompHet	SPG11	0.94743					Yes		c.C6334G/c.G5315A	p.L2112V/p.R1772H	0/2.00E-04	0/9.68E-05	0/1.51E-04	D/D	23.8/24.3
FUEL-0067-1	Singleton	LVO (HLHS)	2:1:1:88:88 | Hypoplastic left heart syndrome | Aortic atresia and mitral atresia	No	Yes	No	Hom	SPINK14	0.78971					No	Yes	c.C195A	p.C65X	1.14e-05	0	7.96e-06	NA	35
1-11524	Singleton	CTD	Hypoplastic right ventricle (subnormal cavity volume) | Pulmonary atresia, intact ventricular septum	No	No	Yes	Hom	SPINK8	0.29445					No		c.G281A	p.C94Y	0.0008	0	3.98e-05	D	29.2
1-03969	trio	CTD	Aortic arch hypoplasia | Patent foramen ovale | Pulmonary stenosis, bilateral branch pulmonary artery	No	No	No	Hom	SPNS3	0.10893					No		c.G329T	p.R110L	5.28e-05	0	4.78e-05	D	27.7
1-14009	trio	LVO (HLHS)	Atrial septal defect | Hypoplastic left heart syndrome	No	Yes	No	CompHet	SPTB	2.9543e-12					Yes		c.6354_6356del/c.C773T	p.2118_2119del/p.T258M	1.00E-04/2.00E-04	3.00E-04/2.00E-04	1.91E-04/1.19E-04	NA/D	NA/25.2
1-16463	trio	CTD	{S,D,D} | Double outlet right ventricle | Hypoplastic right pulmonary artery | Left superior vena cava connecting to the coronary sinus | Pulmonary stenosis, valvar | Straddling mitral valve | Straddling tricuspid valve | Ventricular septal defect, muscular posterior (inlet)	Yes	Yes	No	Hom	SPTBN5	1.8409e-16					No	Yes	c.6789_6790del	p.R2263fs	0.0003	0	0	NA	NA
1-12222	Singleton	LVO	Aortic stenosis - valvar | Bicommissural aortic valve | Coarctation off the aorta | Ventricular septal defect, muscular	No	Yes	No	Hom	SRCIN1	0.00013189					No		c.G2048A	p.R683H	1.31e-05	0	7.96e-06	T	35
S4OV4848	Singleton	OTH	Simple shunt lesion with clinical sequelae (e.g., PH, arrhythmia, CHF)|Atrial septal defect	No	No	No	Hom	SRMS	0.025499					No		c.G1300A	p.E434K	1.25e-05	0	0	D	35
1-11524	Singleton	CTD	Hypoplastic right ventricle (subnormal cavity volume) | Pulmonary atresia, intact ventricular septum	No	No	Yes	Hom	SSBP4	0.62977					No		c.C218T	p.A73V	0	0	5.57e-05	D	25.9
1-13221	Singleton	CTD (TOF)	Atrial septal defect | Tetralogy of Fallot	No	No	No	Hom	SSPO	NA					No	Yes	n.994+1G>A	NA	1.23e-05	0	1.59e-05	NA	23.6
1-12484	Singleton	OTH	Anomalous origin of left coronary artery from pulmonary artery	No	No	No	Hom	ST5	3.6208e-05					No		c.C1831T	p.R611C	0.0008	0	3.19e-05	T	34
1-14929	trio	CTD (TOF)	Balanced complete atrioventricular canal | Tetralogy of Fallot	No	No	No	CompHet	STAB1	0.92665					No		c.G4471A/c.C5197T	p.D1491N/p.Q1733X	3.40E-05/4.07E-06	0/0	3.66E-04/1.59E-05	D/NA	28.9/35
1-15566	trio	CTD (TOF)	Tetralogy of Fallot	No	No	No	CompHet	STAB1	0.92665					No		c.G4586T/c.C7184T	p.G1529V/p.T2395I	0/3.00E-04	0/3.23E-05	0/3.19E-05	D/D	25.5/18.4
1-12222	Singleton	LVO	Aortic stenosis - valvar | Bicommissural aortic valve | Coarctation off the aorta | Ventricular septal defect, muscular	No	Yes	No	Hom	STAB2	0.0023062					No		c.G4073A	p.G1358D	4.47e-05	3.23e-05	1.59e-05	D	25.5
1-06780	trio	OTH (ASD)	Atrial septal defect, secundum	No	No	No	Hom	STAMBP	0.99415					Yes		c.A1051G	p.T351A	0	0	0	D	26.6
1-05790	trio	CTD (TOF)	Right aortic arch | Tetralogy of Fallot	No	No	No	CompHet	STBD1	NA					No		c.A544T/c.T1063C	p.R182X/p.W355R	1.00E-03/1.00E-04	4.00E-04/1.00E-04	5.89E-04/1.11E-04	NA/D	35/24.7
1-03212	trio	LVO	Aortic stenosis - valvar | Unicommissural aortic valve	No	Yes	No	CompHet	STK11IP	0.93302					No		c.C718T/c.C844T	p.R240X/p.R282C	5.00E-04/2.00E-04	3.00E-04/6.47E-05	3.19E-04/1.99E-04	NA/T	37/34
1-02733	trio	HTX	{S,L,L} | Atrial septal defect, secundum | Dextrocardia | Hypoplastic right ventricle (subnormal cavity volume) | L-loop corrected transposition of the great arteries {S,L,?} with ventricular septal defect | Pulmonary atresia congenital	Yes	No	No	Hom	STK40	0.0037631					No		c.C176T	p.T59M	2.03e-05	6.46e-05	5.57e-05	D	33
1-07057	Singleton	OTH (ASD)	Atrial septal defect, secundum	No	No	No	Hom	STOML3	0.0049745				Yes	No		c.G154A	p.V52I	8.12e-06	0	0	D	25.8
1-00638	trio	CTD (TOF)	Tetralogy of Fallot	No	No	No	Hom	SULF1	0.99862					No		c.G1415A	p.R472Q	1.63e-05	0	7.96e-06	D	32
1-00112	trio	LVO	Tubular hypoplasia of aorta with coarctation	No	Yes	No	CompHet	SULT2B1	0.56319					Yes		c.49_51del/c.C277T	p.17_17del/p.R93C	2.00E-04/1.00E-03	3.00E-04/4.00E-04	3.74E-04/5.34E-04	NA/D	NA/29.7
1-02856	Singleton	CTD (TOF)	Tetralogy of Fallot with pulmonary atresia and multiple aortopulmonary collaterals	No	No	No	Hom	SVIL	0.99914					No		c.G4784A	p.S1595N	0.0006	6.46e-05	0.000382	T	32
1-05353	trio	CTD (TOF)	Multiple atrial septal defects | Tetralogy of Fallot	No	No	No	CompHet	SVIL	0.99914					No		c.G4784A/c.G4679A	p.S1595N/p.R1560Q	6.00E-04/1.63E-05	6.46E-05/3.23E-05	3.82E-04/4.78E-05	T/T	32/35
1-07189	Singleton	OTH (AVC)	Balanced complete atrioventricular canal	No	No	No	Hom	SVIL	0.99914					No		c.C1576T	p.R526W	0.0001	0.0004	0.000223	T	33
1-07598	Singleton	LVO	Aortic stenosis - valvar | Coarctation off the aorta	No	Yes	No	Hom	SYNDIG1	0.68048					No		c.G310A	p.D104N	4.07e-06	0	0	D	22.2
1-01595	trio	LVO	Bicommissural aortic valve, right-left fusion | Coarctation of the aorta, simple (isolated) | Left aortic arch with normal branching pattern	No	Yes	No	CompHet	SYNE1	1					Yes		c.C16984T/c.C118T	p.R5662C/p.H40Y	7.00E-04/5.69E-05	4.00E-04/0	5.89E-04/7.17E-05	T/D	35/23.9
1-04742	trio	LVO (HLHS)	Aortic atresia | Atrial septal defect, secundum | Hypoplastic left heart syndrome | Mitral atresia	No	Yes	No	CompHet	SYNE1	1					Yes		c.C16984A/c.C9926T	p.R5662S/p.P3309L	6.00E-04/2.00E-04	2.00E-04/0	1.83E-04/4.78E-05	T/T	32/31
FGT07004511	Singleton	LVO (HLHS)	A2:1:.:.:. | Hypoplastic left heart syndrome | Aortic atresia and mitral atresia	No	Yes	No	Hom	SYNJ1	0.57291					Yes	Yes	c.4217_4218insC/c.4215_4216insAATAC	p.L1406fs/p.L1406fs	5.24E-05/3.68E-05	6.00E-04/4.00E-04	0/0	NA/NA	NA/NA
1-06314	trio	HTX	Dextrocardia | L-loop corrected TGA {S,L,?} with ventricular septal defect and pulmonary stenosis	Yes	No	No	CompHet	SYNM	0.0034823					No	Yes	c.2730delT/c.2540C>A	p.R911fs/p.S847*	4.00E-04/8.93E-05	4.00E-04/0	1.99E-04/3.19E-05	NA/NA	NA/38
1-07226	trio	CTD (TOF)	Tetralogy of Fallot with pulmonary atresia and multiple aortopulmonary collaterals	No	No	No	CompHet	TAS1R2	0.015778					No	Yes	c.C2026T/c.A1978T	p.Q676X/p.K660X	0/1.00E-04	0/6.46E-05	0/2.15E-04	NA/NA	38/36
1-07661	trio	CTD (TOF)	Tetralogy of Fallot	No	No	No	Hom	TBCK	0.93968					Yes		c.G1904C	p.R635P	0.0002	3.23e-05	5.57e-05	T	35
1-07738	trio	LVO	Aortic valve regurgitation | Bicommissural aortic valve, right-non fusion	No	Yes	No	Hom	TBXAS1	0.0013799					Yes		c.C1597T	p.R533C	2.44e-05	0	0	D	34
1-12222	Singleton	LVO	Aortic stenosis - valvar | Bicommissural aortic valve | Coarctation off the aorta | Ventricular septal defect, muscular	No	Yes	No	Hom	TCAP	0.76609					Yes		c.G113T	p.C38F	0.0001	3.24e-05	8.76e-05	D	22.9
1-14652	trio	CTD	Double outlet right ventricle, ventricular defect committed to aorta | Hypoplastic left pulmonary artery | Right ventricular outflow obstruction	Yes	No	No	CompHet	TCF7L1	0.63976					No		c.T1186C/c.C1559G	p.Y396H/p.A520G	0/1.00E-04	0/2.00E-04	0/1.59E-04	D/D	29.1/13.61
1-13419	Singleton	CTD (TOF)	Hypoplastic left pulmonary artery | Tetralogy of Fallot with pulmonary atresia and multiple aortopulmonary collaterals	No	No	No	Hom	TCIRG1	0.95827					Yes		c.G1138A	p.V380M	2.1e-05	6.46e-05	3.98e-05	D	28.4
1-07483	Singleton	CTD	Atrial septal defect, secundum | Ventricular septal defect, membranous	No	No	No	Hom	TEKT3	0.0037251					No	Yes	c.579+1G>C	NA	0.0006	3.23e-05	7.96e-06	NA	23.4
1-07483	Singleton	CTD	Atrial septal defect, secundum | Ventricular septal defect, membranous	No	No	No	Hom	TENM1	1.286e-07					No		c.A5396G	p.N1799S	0.0004	0	0	D	24.1
1-00150	trio	CTD (TOF)	Hypoplastic main pulmonary artery | Pulmonary stenosis, valvar | Right aortic arch with mirror image branching pattern | Tetralogy of Fallot | Ventricular septal defect, malalignment	No	No	No	CompHet	TENM2	9.4212e-09					No		c.G13A/c.T7676C	p.D5N/p.I2559T	0/4.16E-06	0/0	0/0	D/D	25.3/28.3
1-12340	trio	HTX	{I,D,D} | Abdominal situs inversus | Atrial inversion (situs inversus of the atria) | D-loop corrected transposition of the great arteries {I,D,?} with ventricular septal defect | Left inferior vena cava to right atrium | Mesocardia | Pulmonary stenosis, subvalvar | Pulmonary stenosis, valvar | Ventricular septal defect, malalignment	Yes	No	No	CompHet	TENM3	0.00045249					Yes		c.C6076T/c.C7343T	p.R2026X/p.P2448L	4.06E-06/0	0/0	0/3.19E-05	NA/D	46/23.4
1-05059	Singleton	CTD (TOF)	Abdominal situs ambiguous (abdominal heterotaxy) | Anatomic or functional polysplenia | Common atrium | Complete common atrioventricular canal, Rastelli type c | Heterotaxy syndrome | Inferior vena caval anomaly | Intestinal malrotation | Left aortic arch with normal branching pattern | Polysplenia syndrome (left isomerism) | Pulmonary stenosis, subvalvar | Pulmonary stenosis, valvar | Tetralogy …	Yes	No	No	Hom	TENM4	1.0953e-09					Yes		c.G2273C	p.R758P	0	0	0	T	34
1-11213	Singleton	CTD (TOF)	Tetralogy of Fallot	No	No	No	Hom	TENM4	1.0953e-09					Yes		c.A7763G	p.N2588S	9.34e-05	9.69e-05	0.000111	D	7.189
1-00249	trio	LVO (HLHS)	Aneurysm of septum primum | Aneurysm of septum primum | Aortic arch hypoplasia | Aortic atresia | Hypoplastic left heart syndrome | Mitral stenosis | Secundum atrial septal defect, restricitve	No	Yes	No	Hom	TEX14	0.014303					Yes		c.G745A	p.G249S	5.29e-05	3.23e-05	7.96e-06	D	24.9
1-12222	Singleton	LVO	Aortic stenosis - valvar | Bicommissural aortic valve | Coarctation off the aorta | Ventricular septal defect, muscular	No	Yes	No	Hom	TEX15	0.99752					Yes	Yes	c.4666delT/c.3193_3198del	p.Y1556fs/p.1065_1066del	0/2.85E-05	0/3.23E-05	0/2.39E-05	NA/NA	NA/NA
1-12419	Singleton	HTX	Absence of the suprarenal inferior vena cava with azygous continuation | Anatomic or functional hypo- of asplenia | Double outlet right ventricle | Single ventricle, right, double inlet right ventricle | Situs ambiguous of the atria	Yes	No	No	Hom	TFB1M	0.13284					No		c.G538A	p.V180M	0.0008	0.0005	0.000438	T	31
1-04089	trio	LVO (HLHS)	Aortic stenosis | Hypoplastic left heart syndrome | Mitral stenosis	No	Yes	No	Hom	TG	0.0013303					Yes		c.G7364A	p.R2455H	0.0008	0.0005	0.000605	D	31
1-10272	Singleton	OTH	Atrial septal defect, secundum | Ventricular septal defect, muscular	No	No	No	Hom	TG	0.0013303					Yes		c.G7540A	p.D2514N	4.06e-06	0	1.59e-05	T	33
1-11341	trio	CTD	Right aortic arch with abnormal branching pattern | Transverse arch obstruction	No	No	No	CompHet	TG	0.0013303					Yes		c.G509A/c.G848A	p.R170H/p.R283Q	4.87E-05/8.00E-04	2.00E-04/6.00E-04	2.15E-04/7.41E-04	D/D	34/34
FUEL-0362-1	Singleton	CTD	3:4:1:3:88 | Other functional single ventricle not fitting any other categories | D-loop double outlet right ventricle with two ventricles | Two atrioventricular valves | Pulmonary stenosis or atresia	Yes	No	No	Hom	TGFB1I1	0.97253					No	Yes	c.-39+2T>A	NA	0.0004	0.0005	0.000677	NA	19.35
1-01972	trio	OTH (AVC)	Atrial septal defect, secundum | Cleft mitral valve with regurgitation | Ostium primum atrial septal defect, balanced	No	Yes	No	CompHet	TGM3	0.99936					No		c.C209T/c.G481A	p.T70M/p.G161S	8.14E-06/8.12E-05	0/9.69E-05	7.96E-06/1.75E-04	D/D	29.6/29.9
1-03212	trio	LVO	Aortic stenosis - valvar | Unicommissural aortic valve	No	Yes	No	CompHet	THAP2	0.12757					No		c.G206A/c.T362C	p.R69Q/p.L121P	3.00E-04/3.00E-04	6.47E-05/3.23E-05	2.31E-04/1.99E-04	D/D	26/24.2
1-13018	trio	HTX	Common atrium | Complete common atrioventricular canal | Dextrocardia | Discontinuity of pulmonary arteries | Left superior vena cava connecting to the left atrium | Patent ductus arteriosus atypical | Pulmonary atresia congenital | Right aortic arch | Right inferior vena cava to left atrium | Right superior vena cava, absent | Ventricular inversion (l-loop ventricles)	Yes	No	No	CompHet	THAP3	0.78472					No		c.A331G/c.G512A	p.K111E/p.W171X	2.00E-04/0	3.23E-05/0	1.04E-04/0	D/NA	3.827/5.122
1-00667	trio	CTD (TOF)	Tetralogy of Fallot	No	No	No	Hom	THBS3	0.51357					No		c.G1559A	p.R520Q	0.0003	0.0003	0.000398	D	27.1
1-07343	Singleton	CTD	Multiple atrial septal defects | Ventricular septal defect, membranous	No	No	No	Hom	THTPA	0.3256					No		c.518_520del	p.173_174del	8.35e-06	0	0	NA	NA
1-11680	Singleton	CTD (TOF)	Hypoplastic left pulmonary artery | Tetralogy of Fallot	No	No	No	Hom	TJP2	0.99999					Yes		c.G2266A	p.V756M	0.0001	0.0001	0.000159	T	33
1-15013	trio	CTD (TOF)	Heart disease | Hypoplastic left pulmonary artery | Non-cardiac congenital anatomic abnormalities, absent | Patent foramen ovale | Right aortic arch | Tetralogy of Fallot | Ventricular septal defect, malalignment	No	No	No	Hom	TK2	0.59557					Yes		c.C121T	p.R41C	1.22e-05	0	0	D	24.5
1-08441	trio	CTD (TOF)	Tetralogy of Fallot	No	No	No	CompHet	TKTL2	0.56928					No		c.A1694G/c.974_975del	p.D565G/p.Y325fs	7.31E-05/8.62E-05	2.00E-04/0	2.31E-04/4.78E-05	D/NA	26.1/NA
1-12486	trio	HTX	Dextrocardia | Double outlet right ventricle, ventricular defect committed to pulmonary artery | Pulmonary atresia congenital | Situs inversus totalis	Yes	No	No	Hom	TLR1	2.8325e-05					No	Yes	c.G76T	p.E26X	0.0002	6.46e-05	3.19e-05	NA	36
1-07399	trio	CTD	Ventricular septal defect, membranous	No	No	No	Hom	TMEM104	0.99038					No		c.C385T	p.R129W	1.62e-05	0	7.96e-06	T	35
1-00400	trio	CTD (TOF)	Pulmonary stenosis, subvalvar | Pulmonary stenosis, valvar | Tetralogy of Fallot	No	No	No	Hom	TMEM134	0.019177					No		c.563_565del	p.188_189del	0.0002	0.0004	0.000478	NA	NA
1-05695	trio	CTD (TOF)	Pulmonary stenosis | Pulmonary stenosis, subvalvar | Pulmonary stenosis, valvar | Right aortic arch with mirror image branching pattern | Tetralogy of Fallot | Ventricular septal defect, malalignment	No	No	No	Hom	TMEM232	0.43043					No	Yes	c.T1650G	p.Y550X	0	0	0	NA	35
S8MM7633	Singleton	LVO (HLHS)	Single ventricle (SV) Fontan-spectrum | Fontan | HLHS	No	Yes	No	Hom	TMEM82	0.32674					No		c.T740G	p.L247R	0.0006	0.0008	0.00035	T	31
1-02205	trio	LVO	Coarctation off the aorta | Sino-septal defect | Ventricular septal defect, multiple | Ventricular septal defect, muscular	No	Yes	No	Hom	TMEM87A	0.91851					No		c.42_44del	p.14_15del	0.0004	0.0003	0.000446	NA	NA
1-02315	trio	HTX	Asplenia syndrome (right isomerism) | Balanced complete atrioventricular canal | D-loop transposition of the great arteries | Levocardia with abdominal heterotaxy | Partially anomalous pulmonary veins | Pulmonary stenosis, subvalvar | Pulmonary stenosis, valvar	Yes	No	No	Hom	TMEM91	0.80202					No	Yes	c.G401T	p.X134L	4.66e-06	0	0	NA	5.687
BRZ-2700	trio	CTD (TOF)	Tetralogy of Fallot	No	No	No	Hom	TMPRSS15	0.00022436					Yes	Yes	c.1428+2T>G	NA	0.0005	0.0003	0.000446	NA	24
FUEL-0095-1	Singleton	LVO (HLHS)	2:1:88:88:88 | Hypoplastic left heart syndrome | Aortic atresia and mitral atresia	No	Yes	No	Hom	TMPRSS15	0.00022436					Yes		c.T2684C	p.I895T	0	0	2.39e-05	D	28
1-10118	trio	CTD (TOF)	Patent ductus arteriosus | Tetralogy of Fallot	No	No	No	Hom	TMPRSS5	0.68473					No		c.C139T	p.R47C	0.0007	0.0005	0.000653	D	26.6
1-01074	trio	LVO	Aortic stenosis and regurgitation (Mixed aortic valve disease) | Bicommissural aortic valve	No	Yes	No	CompHet	TMPRSS9	0.48058					No		c.C2554T/c.C2893T	p.R852C/p.R965W	2.00E-04/8.77E-05	2.00E-04/4.00E-04	3.90E-04/7.33E-04	D/D	28/34
1-13192	trio	LVO	Aortic arch hypoplasia | Aortic stenosis | Coarctation off the aorta | Hypoplastic aortic annulus | Left ventricular outflow tract obstruction | Mitral stenosis	No	Yes	No	CompHet	TMPRSS9	0.48058					No		c.C1579A/c.T2921G	p.H527N/p.L974R	8.62E-05/2.00E-04	0/6.52E-05	3.98E-05/1.11E-04	D/D	26.5/29
1-02637	trio	OTH (AVC)	Balanced transitional atrioventricular canal | Cleft mitral valve | Left aortic arch with normal branching pattern | Main pulmonary artery abnormality	No	Yes	No	CompHet	TNC	1					Yes		c.3672dupG/c.C2404T	p.L1225fs/p.R802C	0/2.44E-05	0/0	0/3.98E-05	NA/T	NA/34
1-03476	Singleton	CTD	Coarctation of the aorta, simple (isolated) | Left pulmonary artery stenosis, central | Mitral valve prolapse | Right aortic arch with mirror image branching pattern	No	Yes	No	Hom	TNK1	0.90911					No		c.C792G	p.F264L	0.0008	0	3.19e-05	D	26.6
1-02315	trio	HTX	Asplenia syndrome (right isomerism) | Balanced complete atrioventricular canal | D-loop transposition of the great arteries | Levocardia with abdominal heterotaxy | Partially anomalous pulmonary veins | Pulmonary stenosis, subvalvar | Pulmonary stenosis, valvar	Yes	No	No	Hom	TNNT1	0.017224					Yes		c.G31A	p.E11K	0.0002	0	7.96e-06	D	23.8
1-03161	trio	OTH	Atrial septal defect, secundum | Congenital aortic valve abnormality | Dysplastic tricuspid valve | Left aortic arch with normal branching pattern | Right atrial dilatation | Right ventricular hypertrophy	No	Yes	No	CompHet	TNS1	0.94014					No		c.A3968G/c.G779C	p.Y1323C/p.R260P	2.00E-04/1.00E-03	8.00E-04/9.00E-04	7.25E-04/8.76E-04	D/D	15.6/32.0
1-07058	trio	OTH	Aberrant right subclavian artery | Atrial septal defect, secundum | Patent ductus arteriosus restrictive	No	No	No	CompHet	TNS1	0.94014					No		c.C2755T/c.G2681A	p.R919C/p.R894Q	3.66E-05/3.26E-05	6.47E-05/3.23E-05	3.19E-05/2.39E-05	D/D	35.0/33.0
1-16569	trio	CTD (TOF)	Hypoplastic pulmonary annulus | Left superior vena cava connecting to the coronary sinus | Patent foramen ovale | Pulmonary artery stenosis | Tetralogy of Fallot | Ventricular septal defect, malalignment	No	No	No	CompHet	TNS1	0.94014					No		c.C1559T/c.G325A	p.S520F/p.V109I	8.13E-06/6.00E-04	0/7.00E-04	0/3.42E-04	D/D	24.5/23.6
BRZ-2700	trio	CTD (TOF)	Tetralogy of Fallot	No	No	No	Hom	TNS1	0.94014					No		c.A3968G	p.Y1323C	0.0002	0.0008	0.000725	D	15.6
GT04011752	trio	LVO (HLHS)	HYPOPLASTIC LEFT HEART SYNDROME;MITRAL ATRESIA;AORTIC ATRESIA	No	Yes	No	CompHet	TNS1	0.94014					No		c.C3904T/c.G3442A	p.R1302C/p.D1148N	8.21E-05/5.00E-04	9.69E-05/5.00E-04	4.78E-05/7.33E-04	D/D	32.0/25.7
S29JA667	Singleton	CTD (TOF)	Tetralogy of Fallot or DORV or pulmonary atresia|Tetralogy of Fallot or DORV	No	No	No	Hom	TNS1	0.94014					No		c.G779C	p.R260P	0.001	0.0009	0.000876	D	32
1-03375	trio	LVO (HLHS)	Hypoplastic left heart syndrome	No	Yes	No	CompHet	TNS2	1					No		c.C1012G/c.C2665T	p.H338D/p.R889C	2.00E-04/4.00E-04	2.00E-04/2.00E-04	3.34E-04/2.39E-04	D/D	18.9/25.2
1-08562	trio	CTD	Truncus arteriosus type I (main pulmonary artery present)	No	No	No	CompHet	TP73	0.0030391					No		c.T161G/c.G929A	p.L54R/p.R310Q	2.44E-05/6.37E-05	0/9.71E-05	7.96E-06/1.59E-04	D/D	24.8/23.5
1-05104	trio	D-TGA	D-loop transposition of the great arteries	Yes	No	No	CompHet	TPCN2	0.99981					No		c.G603A/c.G1393A	p.M201I/p.D465N	8.12E-06/0	0/0	1.59E-05/0	D/D	22.7/15.07
1-05059	Singleton	CTD (TOF)	Abdominal situs ambiguous (abdominal heterotaxy) | Anatomic or functional polysplenia | Common atrium | Complete common atrioventricular canal, Rastelli type c | Heterotaxy syndrome | Inferior vena caval anomaly | Intestinal malrotation | Left aortic arch with normal branching pattern | Polysplenia syndrome (left isomerism) | Pulmonary stenosis, subvalvar | Pulmonary stenosis, valvar | Tetralogy …	Yes	No	No	Hom	TRAF2	0.00020792					No		c.C140T	p.A47V	4.11e-05	0	3.98e-05	D	34
1-10343	Singleton	CTD	Pulmonary stenosis, valvar	No	No	No	Hom	TRAF2	0.00020792					No		c.1309_1310insAGA	p.Q437delinsQK	0	0	0	NA	NA
1-10272	Singleton	OTH	Atrial septal defect, secundum | Ventricular septal defect, muscular	No	No	No	Hom	TRAPPC9	0.99954				Yes	Yes		c.G3505A	p.G1169S	0.0001	9.7e-05	0.000167	T	34
BRZ-2624	trio	CTD (TOF)	Tetralogy of Fallot	No	No	No	CompHet	TRIM47	0.98941					No		c.G896A/c.137_138insTGGAGCCGG	p.R299H/p.G46delinsGGAG	2.47E-05/0	0/0	7.96E-06/0	T/NA	32/NA
1-05597	trio	LVO	Bicommissural aortic valve | Tubular hypoplasia of aorta with coarctation	No	Yes	No	Hom	TRIM72	0.87052					No	Yes	c.891delT	p.S297fs	0.0001	3.23e-05	5.57e-05	NA	NA
1-05253	trio	D-TGA	Coarctation off the aorta | D-loop transposition of the great arteries with ventricular septal defect | Ventricular septal defect, membranous	Yes	Yes	No	CompHet	TRPM2	7.273e-06					No		c.G1870T/c.C2036T	p.D624Y/p.A679V	1.00E-04/3.32E-05	2.00E-04/0	1.99E-04/3.19E-05	D/D	26.2/27.5
1-13119	trio	LVO (HLHS)	Aortic atresia | Coronary-cameral fistulae to left ventricle in hypoplastic left heart syndrome | Hypoplastic left heart syndrome | Malpositioned atrial septum (with or without PAPVC) | Mitral stenosis	No	Yes	No	CompHet	TRPM2	7.273e-06					No		c.G997A/c.C2499A	p.G333S/p.Y833X	3.27E-05/4.06E-06	6.46E-05/0	3.98E-05/0	T/NA	34/37
1-00096	trio	CTD (TOF)	Left aortic arch | Main pulmonary artery occlusion | Pulmonary atresia,valvar | Pulmonary stenosis, bilateral branch pulmonary artery | Single coronary from the left facing cusp | Tetralogy of Fallot with pulmonary atresia | Ventricular septal defect, malalignment	No	No	No	CompHet	TRPM4	0.00046742					Yes		c.T181A/c.G1294A	p.W61R/p.A432T	4.34E-06/5.00E-04	0/2.00E-04	0/3.82E-04	D/D	28.4/33
1-04369	trio	OTH	Atrial septal defect | Totally anomalous pulmonary venous return, supracardiac	No	No	No	CompHet	TRPM4	0.00046742					Yes		c.G416A/c.G1294A	p.R139H/p.A432T	4.16E-05/5.00E-04	3.23E-05/2.00E-04	1.91E-04/3.82E-04	T/D	33/33
1-07057	Singleton	OTH (ASD)	Atrial septal defect, secundum	No	No	No	Hom	TRPM5	0.12049					No		c.T2227G	p.F743V	0.0001	0	7.96e-06	D	27.4
1-00770	trio	LVO (HLHS)	Atrial septal defect, secundum | Bicommissural aortic valve | Coarctation off the aorta | Hypoplastic left ventricle (subnormal cavity volume) | Hypoplastic mitral valve | Left aortic arch	No	Yes	No	Hom	TRPM7	1					No		c.T3107C	p.I1036T	9.36e-05	6.46e-05	4.78e-05	D	27.9
1-02926	trio	CTD (TOF)	Patent foramen ovale | Pulmonary stenosis, branch pulmonary artery | Pulmonary stenosis, subvalvar | Pulmonary stenosis, valvar | Tetralogy of Fallot	No	No	No	CompHet	TRPS1	1.0158e-06					Yes		c.T2285G/c.A170G	p.L762R/p.E57G	0/4.00E-04	0/1.00E-04	1.59E-05/2.79E-04	D/D	26.7/25.2
1-07598	Singleton	LVO	Aortic stenosis - valvar | Coarctation off the aorta	No	Yes	No	Hom	TSC2	6.3876e-13					Yes		c.G5017C	p.V1673L	0.0005	0	1.59e-05	D	23.6
1-12822	Singleton	HTX	Asplenia syndrome (right isomerism) | Atrioventricular canal (endocardial cushion defect) | Pulmonary atresia congenital | Right aortic arch | Totally anomalous pulmonary venous return	Yes	No	No	Hom	TSFM	0.13187					Yes		c.T271G	p.W91G	0.0009	0	0	D	30
1-06406	trio	D-TGA	Bicuspid pulmonary valve | D-loop transposition of the great arteries with ventricular septal defect | Ventricular septal defect, muscular	Yes	No	No	Hom	TSHR	0.037041					Yes		c.T1192G	p.C398G	6.9e-05	0	2.39e-05	D	25
1-07573	Singleton	LVO	LV outflow tract obstruction, abnormal muscle band	No	Yes	No	Hom	TSPYL1	0.43836					Yes		c.449_460del	p.150_154del	4.09e-06	0	0	NA	NA
1-05255	trio	LVO (HLHS)	Aortic atresia | Coronary-cameral fistulae to left ventricle in hypoplastic left heart syndrome | Hypoplastic left heart syndrome | Mitral stenosis, valvar	No	Yes	No	CompHet	TSSK4	0.12704					No		c.C241T/c.A865T	p.R81W/p.K289X	1.63E-05/3.00E-04	0/2.00E-04	3.19E-05/2.07E-04	T/NA	34/42
1-07031	Singleton	OTH (AVC)	Complete common atrioventricular canal	No	No	No	Hom	TTLL10	0.31236					No		c.C1075T	p.R359W	0.0001	6.47e-05	6.37e-05	T	32
1-02896	trio	HTX	Absence of the suprarenal inferior vena cava with azygous continuation | Aortic stenosis - subvalvar | Cleft tricuspid valve | Dextrocardia | Hypoplastic left ventricle (subnormal cavity volume) | Left pulmonary artery stenosis, central | Left sided AV valve regurgitation | Polysplenia syndrome (left isomerism) | Pulmonary venous anomaly | Tubular hypoplasia of aorta with coarctation | Unbalanced…	Yes	Yes	No	CompHet	TTLL6	0.058178				Yes	No		c.G1016T/c.A494C	p.G339V/p.K165T	0/9.92E-05	0/0	0/2.39E-05	T/D	32/29.1
1-00157	trio	CTD (TOF)	Hypoplastic main pulmonary artery | Patent foramen ovale | Pulmonary stenosis | Tetralogy of Fallot | Tricuspid valve prolapse | Ventricular septal defect, membranous | Ventricular septal defect, single	No	No	No	CompHet	TTN	1					Yes		c.T100400G/c.A19547T	p.V33467G/p.K6516M	3.00E-04/2.00E-04	3.00E-04/1.00E-04	4.22E-04/3.11E-04	D/D	17.27/17.84
1-00778	trio	OTH	Atrial septal defect | Partially anomalous pulmonary veins | Sinus venosus septal defect, superior type	No	No	No	CompHet	TTN	1					Yes		c.G46564C/c.G43487A	p.G15522R/p.R14496Q	3.26E-05/3.78E-05	0/0	2.39E-05/0	D/D	21.9/23.1
1-03044	trio	OTH (ASD)	Atrial septal defect, secundum | Cardiomyopathy, left ventricular noncompaction	No	No	No	CompHet	TTN	1					Yes		c.A59282G/c.G21364A	p.N19761S/p.A7122T	4.00E-04/4.00E-04	1.00E-04/8.00E-04	2.39E-04/3.03E-04	D/D	13.01/23.6
1-03476	Singleton	CTD	Coarctation of the aorta, simple (isolated) | Left pulmonary artery stenosis, central | Mitral valve prolapse | Right aortic arch with mirror image branching pattern	No	Yes	No	Hom	TTN	1					Yes		c.G69829A	p.V23277M	8.35e-05	3.24e-05	3.98e-05	D	17.64
1-03675	trio	OTH (AVC)	Aortic arch hypoplasia | Aortic stenosis - subvalvar | Aortic stenosis - valvar | Hypoplastic left ventricle (subnormal cavity volume) | Left aortic arch with normal branching pattern | Unbalanced complete atrioventricular canal, right dominant	No	Yes	No	CompHet	TTN	1					Yes		c.G33856A/c.A20792G	p.E11286K/p.N6931S	3.00E-04/2.00E-04	9.71E-05/2.00E-04	2.39E-04/2.39E-04	D/D	23.7/14.98
1-03942	trio	LVO (HLHS)	Aortic arch hypoplasia | Aortic atresia | Hypoplastic left heart syndrome | Hypoplastic left ventricle (subnormal cavity volume) | Mitral atresia	No	Yes	No	CompHet	TTN	1					Yes		c.C46702T,c.49914_49922del/c.32095+1G>A	p.P15568S,p.16638_16641del/NA	3.30E-05,4.10E-06/2.00E-04	0,0/0	3.98E-05,3.98E-05/3.98E-05/	D,NA/NA	22.6,NA/27
1-04846	trio	LVO	Coarctation of the aorta, simple (isolated)	No	Yes	No	CompHet	TTN	1					Yes		c.A92699G/c.G16391C	p.N30900S/p.G5464A	3.00E-04/8.78E-05	3.00E-04/6.46E-05	3.27E-04/6.37E-05	D/D	13.78/13.13
1-05623	trio	LVO	Left aortic arch with normal branching pattern | Mitral stenosis, valvar | Pulmonary venous stenosis | Ventricular septal defect, muscular	No	Yes	No	CompHet	TTN	1					Yes		c.G104516A,c.C49357A/c.G100397A	p.R34839Q,p.P16453T/p.R33466H	4.48E-05,1.00E-04/7.33E-05	2.00E-04,6.00E-04/1.00E-04	1.75E-04,5.97E-04/7.17E-05	D,D/D	24.3,15.78/24.3
1-05629	trio	LVO	Aortic valve regurgitation | Bicommissural aortic valve | Bicommissural aortic valve, right-non fusion	No	Yes	No	CompHet	TTN	1					Yes		c.T53780C/c.13738+1G>A	p.L17927P/NA	2.00E-04/4.48E-05	3.24E-05/1.00E-04	1.27E-04/5.57E-05	D/NA	18.9/27.1
1-06025	trio	CTD (TOF)	Tetralogy of Fallot	No	No	No	CompHet	TTN	1					Yes		c.G39493A/c.32095+1G>A	p.E13165K/NA	2.00E-04/2.00E-04	6.47E-05/0	3.98E-05/3.98E-05	D/NA	23.3/27
1-06151	trio	HTX	{S,L,L} | L-loop corrected TGA {S,L,?} with ventricular septal defect and pulmonary stenosis | Mesocardia | Ventricular inversion (l-loop ventricles)	Yes	No	No	CompHet	TTN	1					Yes		c.G73054C/c.G56296C	p.G24352R/p.A18766P	8.15E-06/5.38E-05	0/0	0/0	D/D	21.8/22.1
1-07470	trio	HTX	L-loop transposition of the great arteries with ventricular septal defect | Pulmonary atresia congenital	Yes	No	No	CompHet	TTN	1					Yes		c.A91601T/c.G63439A	p.D30534V/p.A21147T	8.00E-04/6.00E-04	1.00E-03/2.00E-04	4.54E-04/1.99E-04	D/D	16.21/22.9
1-11068	trio	CTD	Aberrant left subclavian artery | Right aortic arch left ligament | Right aortic arch with abnormal branching pattern	No	No	No	CompHet	TTN	1					Yes		c.C76030T/c.G46591A	p.R25344W/p.G15531R	2.04E-05/3.26E-05	0/0	0/7.96E-06	D/D	23.1/22.7
1-11413	trio	CTD (TOF)	Patent foramen ovale | Tetralogy of Fallot	No	No	No	Hom	TTN	1					Yes		c.C16136T	p.P5379L	4.11e-06	0	0	D	15.93
1-15852	trio	CTD (TOF)	Pulmonary stenosis | Tetralogy of Fallot	No	No	No	CompHet	TTN	1					Yes		c.T61327C/c.11183dupG	p.Y20443H/p.G3728fs	8.41E-06/1.00E-04	0/2.00E-04	7.96E-06/2.07E-04	D/NA	15.75/NA
1-16810	trio	CTD	Atrial septal defect | Hypoplastic right ventricle (subnormal cavity volume) | Patent ductus arteriosus | Pulmonary atresia, intact ventricular septum | Tricuspid stenosis	No	No	Yes	CompHet	TTN	1					Yes		c.T18379G/c.G17543A	p.C6127G/p.G5848E	5.00E-04/2.00E-04	3.00E-04/2.00E-04	3.19E-04/2.23E-04	D/D	14.8/21.3
1-16829	trio	LVO (HLHS)	Aortic stenosis - valvar | Hypoplastic left heart syndrome | Mitral stenosis | Restrictive patent foramen ovale	No	Yes	No	CompHet	TTN	1					Yes		c.G39493A/c.G16546T	p.E13165K/p.D5516Y	2.00E-04/5.00E-04	6.47E-05/4.00E-04	3.98E-05/4.62E-04	D/D	23.3/14.94
1-17252	trio	CTD	Aortic stenosis, subvalvar, discrete, membraneous | Bicommissural aortic valve | Double chambered right ventricle | Ventricular septal defect, membranous	No	Yes	No	CompHet	TTN	1					Yes		c.A83315T/c.T69215A	p.N27772I/p.I23072N	6.00E-04/0	2.00E-04/3.24E-05	8.68E-04/0	D/D	22.1/19.99
GT04012732	trio	LVO (HLHS)	HYPOPLASTIC LEFT HEART SYNDROME;MITRAL STENOSIS;AORTIC ATRESIA;INTACT VENTRICULAR SEPTUM	No	Yes	No	CompHet	TTN	1					Yes		c.A91601T/c.C55639T	p.D30534V/p.Q18547X	8.00E-04/0	1.00E-03/0	4.54E-04/0	D/NA	16.21/62
1-11524	Singleton	CTD	Hypoplastic right ventricle (subnormal cavity volume) | Pulmonary atresia, intact ventricular septum	No	No	Yes	Hom	TYW1	0.99819					No		c.G1368C	p.M456I	0.0002	0	0	D	24.2
1-07653	Singleton	OTH (AVC)	Complete common atrioventricular canal | Left superior vena cava connecting to the coronary sinus	No	No	No	Hom	UBR4	2.0413e-30					No		c.G8741A	p.R2914Q	0.0003	0.0004	0.000327	T	35
S51A4OL7	Singleton	CTD (TOF)	Tetralogy of Fallot or DORV or pulmonary atresia|Tetralogy of Fallot or DORV	No	No	No	Hom	UBR4	2.0413e-30					No		c.G14180A	p.R4727Q	2.06e-05	0	7.96e-06	T	33
1-11213	Singleton	CTD (TOF)	Tetralogy of Fallot	No	No	No	Hom	UGT1A8	0.19645					No		c.T797G	p.M266R	0	0	0	D	25.8
1-11213	Singleton	CTD (TOF)	Tetralogy of Fallot	No	No	No	Hom	UGT2A1	0.13977					No		c.C1114T	p.H372Y	0	0	0	D	28.4
1-16463	trio	CTD	{S,D,D} | Double outlet right ventricle | Hypoplastic right pulmonary artery | Left superior vena cava connecting to the coronary sinus | Pulmonary stenosis, valvar | Straddling mitral valve | Straddling tricuspid valve | Ventricular septal defect, muscular posterior (inlet)	Yes	Yes	No	CompHet	UMODL1	9.3339e-05					No		c.G2860A/c.C3152T	p.V954M/p.S1051F	2.00E-04/5.00E-04	3.23E-05/0	3.19E-05/3.98E-05	D/D	27.3/27.3
1-10057	trio	CTD	Mitral valve prolapse | Ventricular septal defect, membranous	No	Yes	No	Hom	UNC13B	1					No		c.G12751A	p.E4251K	2.44e-05	3.23e-05	1.59e-05	D	25.6
1-02896	trio	HTX	Absence of the suprarenal inferior vena cava with azygous continuation | Aortic stenosis - subvalvar | Cleft tricuspid valve | Dextrocardia | Hypoplastic left ventricle (subnormal cavity volume) | Left pulmonary artery stenosis, central | Left sided AV valve regurgitation | Polysplenia syndrome (left isomerism) | Pulmonary venous anomaly | Tubular hypoplasia of aorta with coarctation | Unbalanced…	Yes	Yes	No	CompHet	UNC13D	0.99795					No		c.C3223T/c.T2795C	p.R1075W/p.L932P	1.00E-04/2.00E-04	3.23E-05/0	1.11E-04/1.59E-05	D/D	32/28.6
1-00330	trio	LVO	Aortic stenosis - valvar | Atrial septal defect, secundum | Coarctation of the aorta, simple (isolated) | Left superior vena cava connecting to the coronary sinus | Mitral stenosis, valvar | Ventricular septal defect, multiple | Ventricular septal defect, muscular	No	Yes	No	CompHet	UNC45B	0.85309					No		c.C673T/c.C2332T	p.R225X/p.R778W	2.44E-05/2.00E-04	0/3.24E-05	0/1.27E-04	NA/T	38/34
1-01954	trio	OTH	Absent right pulmonary artery | Atrial septal defect, secundum | Bicommissural aortic valve | Bicommissural aortic valve, right-left fusion | Hypoplastic right ventricle (subnormal cavity volume) | Major aortopulmonary collateral artery | Malpositioned atrial septum (with or without PAPVC) | Single coronary from the right facing cusp | Sinus venosus septal defect, superior type | Ventricular sept…	No	Yes	No	CompHet	UNC45B	0.85309					No		c.G1795A/c.T1877C	p.A599T/p.L626P	1.00E-04/0	9.69E-05/0	1.27E-04/0	T/D	34/25.5
1-03518	trio	LVO (HLHS)	Aortic stenosis - valvar | Atrial septal defect, secundum | Hypoplastic left ventricle (subnormal cavity volume)	No	Yes	No	CompHet	UNC45B	0.85309					No		c.G1115A/c.C2339T	p.R372H/p.A780V	2.00E-04/3.00E-04	0/6.47E-05	2.39E-05/4.78E-05	T/D	34/34
1-07569	Singleton	LVO	Aortic stenosis - valvar	No	Yes	No	Hom	UNC5B	0.99997					No		c.G791A	p.R264Q	7.77e-05	3.24e-05	2.39e-05	T	34
1-04405-03	trio	UNK	.NoData	Unknown	Unknown	Unknown	CompHet	USH2A	5.1178e-05				Yes	Yes		c.G5359A/c.G1798A	p.V1787M/p.G600R	0/0	0/0	0/0	D/T	27.9/33
1-05526	trio	OTH	Tricuspid atresia	No	No	Yes	CompHet	USH2A	5.1178e-05				Yes	Yes		c.G12145A/c.C8600T	p.A4049T/p.S2867L	9.77E-05/2.00E-04	4.00E-04/6.00E-04	5.81E-04/5.73E-04	T/T	34/32
9504000221-0	Singleton	LVO (HLHS)	O1.02.01:HLHS; Intact ventricular septum	No	Yes	No	Hom	USP17L7	NA					No	Yes	c.C300G	p.Y100X	8.74e-06	3.42e-05	7.17e-05	NA	1.552
SR5RG567	Singleton	CTD	Simple shunt lesions (e.g., ASD, VSD, PAPVR, PDA), repaired/small without sequelae|Ventricular septal defect	No	No	No	Hom	USP17L7	NA					No	Yes	c.C775T	p.Q259X	8.84e-06	0	0	NA	3.436
1-05480	trio	OTH (ASD)	Atrial septal defect, secundum | Left aortic arch with unknown branching pattern	No	No	No	CompHet	USP44	0.24765					No		c.G1754A/c.G106A	p.R585Q/p.E36K	8.12E-06/6.00E-04	3.23E-05/6.00E-04	7.96E-06/6.21E-04	T/T	34/32
1-13158	Singleton	LVO	Aortic arch hypoplasia | Coarctation off the aorta | Discordant ventriculoarterial connection | Hypoplastic aortic annulus | Single ventricle, left; double inlet left ventricle	No	Yes	No	Hom	USP45	0.14363					No		c.G1048A	p.D350N	0.0007	0.0003	0.000621	T	34
1-15877	trio	LVO	Aortic atresia | Atrial septal defect, secundum	No	Yes	No	Hom	USP54	1					No		c.C2132T	p.A711V	0.0005	0.0003	0.000486	T	34
1-16346	trio	OTH	Aortic stenosis - supravalvar | Coronary artery anomaly, left | Hypoplastic left pulmonary artery | Hypoplastic right pulmonary artery | Left ventricular outflow tract obstruction	No	Yes	No	CompHet	VAV1	6.5488e-05					No		c.C287A/c.G2071A	p.A96D/p.G691R	0/1.09E-05	0/0	0/7.96E-06	T/D	33/32
1-07343	Singleton	CTD	Multiple atrial septal defects | Ventricular septal defect, membranous	No	No	No	Hom	VIPR1	7.3154e-06					No		c.C775G	p.P259A	0	0	0	D	26.9
1-02860	trio	LVO	Aortic stenosis, subvalvar, discrete, membraneous | Coarctation off the aorta | Ventricular septal defect, malalignment | Ventricular septal defect, subpulmonary or conal	No	Yes	No	Hom	VIT	1.3048e-06					No		c.A1846T	p.T616S	2.44e-05	0	7.96e-06	D	25.3
1-12888	trio	CTD (TOF)	Tetralogy of Fallot	No	No	No	CompHet	VNN3	0.87859					No		c.235C>T/c.533A>C	p.P79S/p.H178P	1.00E-04/0	6.46E-05/0	1.75E-04/0	D/D	24.6/29.2
1-01687	Singleton	HTX	Abdominal situs inversus | Aortic valve regurgitation | Atrial septal defect, secundum | Biventricular, discordant atrioventricular connection | Discordant ventriculoarterial connection | Double outlet right ventricle | Double outlet ventriculoarterial connection | Mesocardia | Pulmonary stenosis, valvar | Right aortic arch with abnormal branching pattern | Ventricular septal defect, membranous	Yes	Yes	No	Hom	VPREB3	0.58992					No		c.G98A	p.G33D	0.0006	0.0005	0.000446	D	26.6
GT04013431	trio	LVO (HLHS)	HYPOPLASTIC LEFT HEART SYNDROME;MITRAL ATRESIA;AORTIC ATRESIA	No	Yes	No	Hom	VPREB3	0.58992					No	Yes	c.50-2A>G	NA	8.98e-05	0.0007	0.000446	NA	7.638
1-15117	trio	CTD	Double outlet right ventricle | Heart disease | Left superior vena cava connecting to the coronary sinus | Non-cardiac congenital anatomic abnormalities, absent | Normal aortic arch branching pattern | Pulmonary stenosis | Right aortic arch | Ventricular septal defect, membranous	Yes	No	No	Hom	VPS13D	1					Yes		c.A113G	p.E38G	1.63e-05	0	0	D	32
1-13024	Singleton	CTD (TOF)	Left superior vena cava connecting to the coronary sinus | Right aortic arch with mirror image branching pattern | Tetralogy of Fallot with pulmonary atresia and multiple aortopulmonary collaterals	No	No	No	Hom	VPS4A	0.055257					No		c.G1088A	p.R363H	1.22e-05	3.24e-05	1.59e-05	D	23.1
1-06533	trio	CTD	Atrial septal defect, secundum | Bicommissural aortic valve | Hypoplastic mitral valve | Tubular hypoplasia of aorta with coarctation | Ventricular septal defect, membranous | Ventricular septal defect, single	No	Yes	No	CompHet	VSX2	0.89055					No		c.T539C/c.G700A	p.M180T/p.E234K	1.00E-04/8.15E-06	9.75E-05/0	3.66E-04/0	D/D	23.1/34
1-01014	trio	CTD (TOF)	Atrial septal defect, secundum | Left aortic arch with normal branching pattern | Pulmonary atresia,valvar | Tetralogy of Fallot with pulmonary atresia | Ventricular septal defect, malalignment	No	No	No	CompHet	VWA5B1	2.3355e-05					No		c.293-1G>A/c.C3458T	NA/p.S1153L	1.00E-04/2.00E-04	1.00E-04/6.47E-05	7.17E-05/1.59E-04	NA/T	23.3/34
1-07200	Singleton	HTX	Abdominal situs solitus | Biventricular, discordant atrioventricular connection | Dextrocardia | Left superior vena cava connecting to the left atrium | Pulmonary atresia congenital | Single outlet ventriculoarterial connection | Ventricular septal defect	Yes	No	No	Hom	VWA7	0.96421					No		c.C292T	p.R98W	0.0005	0.0003	0.000319	T	34
1-02897	trio	OTH	Patent ductus arteriosus	No	No	No	CompHet	VWA8	1.1477e-10					No		c.C2570T/c.C1552T	p.T857M/p.R518W	7.00E-04/2.86E-05	5.00E-04/3.23E-05	8.52E-04/8.76E-05	T/D	33/27.5
1-02588	trio	LVO	Aortic arch hypoplasia | Bicommissural aortic valve, right-left fusion | Left aortic arch with normal branching pattern | Ventricular septal defect, multiple | Ventricular septal defect, muscular	No	Yes	No	CompHet	VWF	1					Yes		c.G1220T/c.A931G	p.S407I/p.T311A	4.06E-06/1.22E-05	0/0	7.96E-06/2.39E-05	T/D	33/25.1
1-07419	trio	CTD (TOF)	Hypoplastic left pulmonary artery | Hypoplastic main pulmonary artery | Hypoplastic right pulmonary artery | Pulmonary stenosis | Pulmonary stenosis, subvalvar | Right pulmonary artery abnormality | Tetralogy of Fallot	No	No	No	CompHet	VWF	1					Yes		c.C5099T/c.T4257G	p.S1700F/p.H1419Q	1.22E-05/2.00E-04	0/3.23E-05	6.37E-05/9.56E-05	D/D	25.8/7.417
1-03572	trio	OTH	Right coronary artery arising from the left sinus of Valsalva	No	No	No	CompHet	WDR41	0.20773					No		c.G1040A/c.G190A	p.R347H/p.G64R	2.00E-04/8.13E-06	8.00E-04/0	9.08E-04/0	D/T	35/33
1-16855	trio	CTD (TOF)	Hypoplastic pulmonary annulus | Pulmonary stenosis, bilateral branch pulmonary artery | Pulmonary stenosis, subvalvar | Tetralogy of Fallot | Ventricular septal defect, malalignment	No	No	No	CompHet	WDR64	0.00087207					No		c.2082-1G>T/c.G2621A	NA/p.R874H	1.00E-04/5.00E-04	2.00E-04/4.00E-04	2.71E-04/5.02E-04	NA/T	22.6/34
1-07650	Singleton	HTX	Atrial septal defect, secundum | Biventricular, discordant atrioventricular connection | Congenital coronary anomaly | Double outlet right ventricle, ventricular defect committed to aorta | Pulmonary stenosis, subvalvar | Pulmonary stenosis, valvar	Yes	No	No	Hom	WDR87	0.47915					No	Yes	c.C7600T	p.R2534X	0.001	0.0003	0.000589	NA	35
1-10343	Singleton	CTD	Pulmonary stenosis, valvar	No	No	No	Hom	WFDC3	0.17522					No		c.G602C	p.R201P	0	0	0	D	33
1-11524	Singleton	CTD	Hypoplastic right ventricle (subnormal cavity volume) | Pulmonary atresia, intact ventricular septum	No	No	Yes	Hom	WIPI2	0.99286					No		c.498_500del	p.166_167del	8.13e-06	0	0	NA	NA
1-00153	trio	CTD	Hypoplastic right ventricle (subnormal cavity volume) | Pulmonary atresia, intact ventricular septum | Tricuspid regurgitation neonatal	No	No	Yes	CompHet	WWP1	0.00033768					No		c.A1222G/c.G2300A	p.T408A/p.R767Q	0/1.65E-05	0/3.23E-05	0/1.59E-05	D/T	27.6/35
1-02562	trio	HTX	Dextrocardia | Left aortic arch with normal branching pattern | Scimitar syndrome	Yes	No	No	Hom	XPC	0.99599					Yes		c.G2404A	p.G802S	0.0005	0.0004	0.000446	T	35
1-00522	trio	LVO (HLHS)	Aortic atresia | Hypoplastic left heart syndrome | Mitral atresia	No	Yes	No	Hom	XPNPEP3	0.96473				Yes	Yes		c.G1244A	p.R415Q	0.0008	0.0005	0.000852	D	23.5
1-18335	trio	OTH (AVC)	Coarctation off the aorta | Unbalanced complete atrioventricular canal, right dominant	No	Yes	No	Hom	XPO7	8.2289e-09					No		c.G1988A	p.R663Q	4.06e-06	0	0	T	35
1-03152	trio	CTD (TOF)	Left aortic arch with normal branching pattern | Left superior vena cava connecting to the coronary sinus | Main pulmonary artery stenosis | Pulmonary stenosis, subvalvar | Pulmonary stenosis, valvar | Right superior vena cava connecting to the right atrium | Tetralogy of Fallot | Ventricular septal defect, malalignment	No	No	No	CompHet	XRCC1	0.99851					No		c.G380A/c.C352T	p.R127Q/p.R118W	4.89E-05/5.00E-04	6.46E-05/4.00E-04	3.98E-05/5.26E-04	T/T	34/35
1-00221	trio	CTD (TOF)	Hypoplastic left pulmonary artery | Hypoplastic main pulmonary artery | Hypoplastic right pulmonary artery | Multiple major aortopulmonary collateral arteries (mapcas) | Patent foramen ovale | Single coronary from the right facing cusp | Tetralogy of Fallot with pulmonary atresia and multiple aortopulmonary collaterals | Ventricular septal defect, single | Ventricular septal defect, subpulmonary …	No	No	No	CompHet	YBX3	0.92449					No		c.C979T/c.C979G	p.R327C/p.R327G	6.90E-05/2.00E-04	9.69E-05/9.00E-04	3.19E-04/9.80E-04	T/T	32/33
BRZ-530	trio	CTD (TOF)	Tetralogy of Fallot	No	No	No	Hom	ZACN	2.4582e-05					No		c.T809C	p.L270P	0.0002	0.0001	0.000223	D	24.9
1-00161	trio	HTX	Aberrant right subclavian artery | Atrial septal defect, secundum | Atypical coronary arteries in d-loop transposition of the great arteries | Dextrocardia | L-loop corrected transposition of the great arteries {S,L,?} with ventricular septal defect | Single right coronary in d-loop transposition of the great arteries | Ventricular septal defect, muscular | Ventricular septal defect, subpulmonary…	Yes	No	No	Hom	ZC3H14	0.11709					Yes	Yes	c.1538-1G>T	NA	3.25e-05	0	0	T	20.5
1-02840	trio	CTD	Bicommissural aortic valve | Ventricular septal defect, membranous	No	Yes	No	CompHet	ZFHX3	1.3901e-13					No		c.10164_10166del/c.G400A	p.3388_3389del/p.V134I	4.00E-04/6.16E-05	6.49E-05/9.70E-05	3.90E-04/1.59E-05	NA/D	NA/24.4
9504000026-0	trio	LVO (HLHS)	O1.03.02.01:HLHS; Nonrestrictive ventricular septal defect	No	Yes	No	Hom	ZIC2	0.026348					Yes		c.1393_1407del	p.465_469del	0.0002	0.0001	7.17e-05	NA	NA
1-05092	trio	LVO	Aortic valve regurgitation | Prolapsed aortic valve | Ventricular septal defect, membranous	No	Yes	No	CompHet	ZMYND8	6.0841e-08					No		c.2375_2376insGGCCCC/c.C2578T	p.P792delinsPAP/p.P860S	5.75E-05/1.63E-05	3.00E-04/6.46E-05	2.95E-04/6.37E-05	NA/D	NA/26.7
1-11613	Singleton	OTH	Patent ductus arteriosus	No	No	No	Hom	ZNF276	0.99617					No		c.C214T	p.R72W	2.05e-05	3.23e-05	3.19e-05	T	31
1-10272	Singleton	OTH	Atrial septal defect, secundum | Ventricular septal defect, muscular	No	No	No	Hom	ZNF354C	0.33982					No	Yes	c.413_414insAGAG	p.Q138fs	0	0	0	NA	NA
1-01184	trio	HTX	Common atrium | Heterotaxy syndrome | Left superior vena cava, non-communicating with right superior vena cava | Mitral atresia | Pulmonary stenosis | Pulmonary stenosis, subvalvar | Pulmonary stenosis, valvar | Single coronary from the left facing cusp | Single ventricle, right | Unobstructed totally anomalous pulmonary venous return	Yes	Yes	No	Hom	ZNF429	0.23346					No	Yes	c.C1060T	p.R354X	0.0001	0	3.19e-05	NA	35
1-01296	trio	LVO (HLHS)	Aortic atresia | Heart disease | Hypoplasia ascending aorta | Hypoplastic left heart syndrome | Hypoplastic left ventricle (subnormal cavity volume) | Mitral atresia | Patent foramen ovale | Tubular hypoplasia of the aortic arch	No	Yes	No	CompHet	ZNF433	0.66337					No		c.C1795T/c.1129_1131del	p.R599X/p.377_377del	1.00E-04/8.13E-06	5.00E-04/0	4.78E-04/0	NA/NA	35/NA
1-06190	trio	OTH (ASD)	Atrial septal defect, secundum | Left aortic arch with normal branching pattern	No	No	No	CompHet	ZNF587	0.70293					No	Yes	c.812_813del/c.A907T	p.G271fs/p.K303X	8.00E-04/1.00E-03	6.00E-04/2.00E-04	5.65E-04/7.88E-04	NA/NA	NA/35
1-05084	trio	CTD	Pulmonary stenosis, valvar	No	No	No	Hom	ZNF764	0.78338					No		c.C832T	p.R278W	0.0001	3.24e-05	1.59e-05	T	33
1-02769	trio	HTX	{S,L,L} | L-loop corrected transposition of the great arteries {S,L,?} with intact ventricular septum	Yes	No	No	CompHet	ZNF790	0.018283					No	Yes	c.1062_1063del/c.94_95del	p.T354fs/p.D32fs	9.00E-04/4.11E-06	4.00E-04/0	6.93E-04/0	NA/NA	NA/NA
1-04661	Singleton	CTD	Hypoplastic left pulmonary artery | Right aortic arch with unknown branching pattern	No	No	No	Hom	ZNF83	NA					No	Yes	c.C358T	p.Q120X	0	0	0	NA	28.6
1-10272	Singleton	OTH	Atrial septal defect, secundum | Ventricular septal defect, muscular	No	No	No	Hom	ZNF844	0.52272					No	Yes	c.G1399T	p.E467X	0.0006	0.0003	0.000526	NA	24.5
1-11680	Singleton	CTD (TOF)	Hypoplastic left pulmonary artery | Tetralogy of Fallot	No	No	No	Hom	ZNF844	0.52272					No	Yes	c.G1399T	p.E467X	0.0006	0.0003	0.000526	NA	24.5
1-15763	Singleton	CTD (TOF)	Patent foramen ovale | Tetralogy of Fallot | Tricuspid regurgitation	No	No	No	Hom	ZNFX1	0.00017466					No		c.A958C	p.T320P	0	0	0	D	11.77
FUEL-0091-1	Singleton	CTD	3:2:3:88:88 | Other functional single ventricle not fitting any other categories | Ventricular septal defect(s) | Pulmonary stenosis or atresia	No	No	No	Hom	ZNFX1	0.00017466					No		c.G3203A	p.R1068H	0.0001	0	3.98e-05	D	35
1-04860	Singleton	CTD (TOF)	Tetralogy of Fallot	No	No	No	Hom	ZP1	0.0015567					Yes		c.G865A	p.V289I	5.69e-05	9.69e-05	5.57e-05	D	21.8
1-00287	Singleton	LVO (HLHS)	Aortic arch hypoplasia | Coarctation off the aorta | Deficient aortic valve cusp(s) | Hypoplastic aortic annulus | Hypoplastic left ventricle (subnormal cavity volume) | Hypoplastic mitral valve | Parachute mitral valve	No	Yes	No	ICH	LRP1	7.4545e-35					No		c.G9200A/c.G9628C	p.R3067Q/p.E3210Q	1.00E-04/3.27E-05	1.00E-04/0	2.31E-04/1.59E-05	D/D	23.1/24.5
1-00692	Singleton	CTD (TOF)	Atrial septal defect, secundum | Tetralogy of Fallot	No	No	No	ICH	PCDHB1	0.13935					No		c.G967A/c.G1805A	p.D323N/p.W602X	4.47E-05/5.00E-04	0/2.00E-04	0/2.55E-04	D/NA	25.6/38
1-00758	Singleton	CTD (TOF)	Atrial septal defect, secundum | Esophageal atresia | Left superior vena cava, communicating with right superior vena cava | Right ventricular dysfunction | Tetralogy of Fallot	No	No	No	ICH	NEB	1					Yes		c.G9137A/c.G8467A	p.G3046D/p.V2823M	3.25E-05/8.12E-06	3.00E-04/0	5.57E-05/0	D/T	32/31
1-00953	Singleton	CTD	Atrial septal defect, secundum | Left aortic arch with abnormal branching pattern | Left superior vena cava connecting to the coronary sinus | Pulmonary stenosis, bilateral branch pulmonary artery | Ventricular septal defect, multiple | Ventricular septal defect, muscular	No	No	No	ICH	SLC26A7	0.99183					No		c.C512T/c.G1274A	p.T171I/p.R425Q	1.00E-04/2.00E-04	6.00E-04/7.00E-04	6.05E-04/5.57E-04	D/D	25.9/24.5
1-01237	Singleton	CTD	Aortic arch hypoplasia | Double outlet right ventricle | Hypoplastic aortic isthmus | Hypoplastic left heart syndrome | Hypoplastic left ventricle (subnormal cavity volume) | Mitral atresia | Overriding aortic valve | Subaortic stenosis. tunnel type | Ventricular septal defect, malalignment	Yes	Yes	No	ICH	RYR1	1					Yes		c.G2116A/c.C2447T	p.V706I/p.P816L	3.29E-05/2.03E-05	0/6.46E-05	7.17E-05/1.59E-05	D/D	29.7/32
1-01323	Singleton	OTH	Atrial septal defect, secundum | Ventricular septal defect, multiple	No	No	No	ICH	MYO10	0.99997					No		c.G5281A/c.G1781A	p.V1761I/p.R594H	1.22E-05/4.06E-06	3.23E-05/3.23E-05	1.59E-05/7.96E-06	D/D	25/35
1-01631	Singleton	LVO (HLHS)	Hypoplastic left heart syndrome | Secundum atrial septal defect, restricitve	No	Yes	No	ICH	PPM1J	0.68409					No		c.C1435T/c.G1409A	p.R479C/p.R470Q	5.00E-04/6.37E-05	9.72E-05/0	2.23E-04/7.17E-05	T/T	33/34
1-01671	Singleton	LVO	Aortic stenosis - valvar | Hypoplastic aortic annulus | Interrupted aortic arch type a | Subvalvar aortic stenosis, deviation of conal septum | Ventricular septal defect with interrupted aortic arch	No	Yes	No	ICH	ITPR2	1					No		c.A2924C/c.C1876T	p.E975A/p.R626W	2.00E-04/2.86E-05	6.46E-05/3.23E-05	1.59E-04/1.59E-05	D/D	28.2/34
1-01671	Singleton	LVO	Aortic stenosis - valvar | Hypoplastic aortic annulus | Interrupted aortic arch type a | Subvalvar aortic stenosis, deviation of conal septum | Ventricular septal defect with interrupted aortic arch	No	Yes	No	ICH	TTN	1					Yes		c.G43762A/c.T9749G	p.V14588/p.V3250G	2.78E-05/5.71E-05	3.24E-05/3.23E-05	3.19E-05/8.76E-05	D/D	23.3/17.4
1-01800	Singleton	LVO	Aortic stenosis, subvalvar, discrete, membraneous	No	Yes	No	ICH	DNAH5	1	Yes	SI, HTX, congenital HD	I	Yes	Yes		c.G9017A/c.A8116G	p.G3006D/p.M2706V	4.07E-06/8.12E-06	0/0	0/7.96E-06	T/D	32.0/22.8
1-01848	Singleton	LVO (HLHS)	Hypoplastic left heart syndrome | Ventricular septal defect, muscular, trabecular, apical	No	Yes	No	ICH	NRAP	4.2058e-05					No		c.G4486A/c.G1939A	p.D1496N/p.A647T	1.00E-04/2.00E-04	0/6.46E-05	0/4.78E-05	D/T	34/30
1-02726	Singleton	CTD (TOF)	Tetralogy of Fallot	No	No	No	ICH	MYH4	1.2371e-06					No		c.4965+2T>C/c.T797A	NA/p.I266N	3.77E-05/2.00E-04	0/5.00E-04	4.78E-05/8.28E-04	NA/D	24.3/28.6
1-03213	Singleton	CTD	Double aortic arch, right arch dominant, left arch patent | Vascular ring	No	No	No	ICH	PLEC	1					Yes		c.C5713T/c.G1649A	p.R1905W/p.R550H	9.91E-05/2.47E-05	3.00E-04/0	2.87E-04/0	D/D	24.3/24.5
1-03552	Singleton	D-TGA	D-loop transposition of the great arteries | Double outlet right ventricle | Pulmonary atresia,valvar	Yes	No	No	ICH	ABCC12	2.0487e-08					No		c.G3007A/c.C569T	p.A1003T/p.T190M	8.94E-05/4.06E-05	2.00E-04/3.23E-05	4.78E-05/2.39E-05	D/D	23.5/24.1
1-03667	Singleton	LVO (HLHS)	Aortic stenosis | Hypoplastic left heart syndrome | Left superior vena cava connecting to the coronary sinus | Mitral stenosis	No	Yes	No	ICH	NADSYN1	0.68163	Yes	LV defect, LAA	Y		Yes		c.85+1G>C/c.G395T	NA/p.W132L	1.65E-05/5.00E-04	0/9.69E-05	2.39E-05/1.83E-04	NA/D	26.1/26.1
1-03720	Singleton	CTD	Aberrant left subclavian artery | Right aortic arch with abnormal branching pattern	No	No	No	ICH	TENM4	1.0953e-09					Yes		c.T5662A/c.A5395C	p.S1888T/p.N1799H	4.00E-04/7.00E-04	4.00E-04/8.00E-04	6.29E-04/6.77E-04	D/D	19.8/26.3
1-03966	Singleton	LVO (HLHS)	Aortic atresia | Hypoplasia ascending aorta | Hypoplastic left heart syndrome | Hypoplastic left ventricle (subnormal cavity volume) | Hypoplastic mitral valve | Patent foramen ovale | Tubular hypoplasia of the aortic arch	No	Yes	No	ICH	PHKB	0.96242					Yes		c.T2468G/c.G2750C	p.V823G/p.W917S	2.44E-05/8.14E-06	6.46E-05/0	3.98E-05/0	D/D	22.7/19.84
1-04172	Singleton	LVO	Atrial septal defect | Bicommissural aortic valve	No	Yes	No	ICH	MPDZ	0.13084					Yes	Yes	c.C3100T/c.747+2T>G	p.R1034X/NA	5.71E-05/4.13E-06	0/0	0/0	NA/NA	47/23.8
1-04230	Singleton	CTD	Aberrant left subclavian artery | Right aortic arch with abnormal branching pattern | Vascular ring	No	No	No	ICH	CACNA1G	4.5601e-07					Yes		c.A3441C/c.C6298T	p.E1147D/p.P2100S	2.00E-04/6.00E-04	2.00E-04/6.00E-04	3.11E-04/8.68E-04	D/D	10.35/6.71
1-04241	Singleton	LVO (HLHS)	Atrial septal defect, secundum | Hypoplastic left heart syndrome | Left superior vena cava connecting to the coronary sinus | Ventricular septal defect, muscular, trabecular, apical	No	Yes	No	ICH	ATP11A	1					No		c.G406A/c.A1937G	p.G136S/p.Y646C	6.50E-05/4.06E-06	3.00E-04/0	1.19E-04/0	D/D	23/23.4
1-04241	Singleton	LVO (HLHS)	Atrial septal defect, secundum | Hypoplastic left heart syndrome | Left superior vena cava connecting to the coronary sinus | Ventricular septal defect, muscular, trabecular, apical	No	Yes	No	ICH	ESR2	0.83					No		c.G1297A/c.T16G	p.V433M/p.S6A	8.53E-05/1.23E-05	1.00E-04/3.23E-05	2.79E-04/0	D/D	19.8/23.2
1-04334	Singleton	HTX	{S,L,L} | Atrial septal defect, secundum | Dextrocardia | Hypoplastic main pulmonary artery | Hypoplastic right ventricle (subnormal cavity volume) | L-loop transposition of the great arteries with ventricular septal defect | Left aortic arch with normal branching pattern | Pulmonary stenosis, bilateral branch pulmonary artery | Pulmonary stenosis, valvar | Single ventricle, left; double inlet le…	Yes	No	No	ICH	CLCN7	0.72762					Yes		c.G2074A/c.C1306T	p.V692M/p.R436W	2.00E-04/2.62E-05	0/3.24E-05	0/3.19E-05	D/D	19.57/23.6
1-04443	Singleton	LVO (HLHS)	Aortic arch hypoplasia | Aortic atresia | Coronary-cameral fistulae to left ventricle in hypoplastic left heart syndrome | Hypoplasia ascending aorta | Hypoplastic left heart syndrome | Hypoplastic left ventricle (subnormal cavity volume) | Mitral stenosis	No	Yes	No	ICH	FLYWCH1	0.0042099					No		c.G911A/c.C1915T	p.R304Q/p.R639C	1.00E-04/2.12E-05	2.00E-04/9.71E-05	2.23E-04/3.98E-05	T/T	30/34
1-04558	Singleton	LVO (HLHS)	Aortic atresia | Hypoplasia ascending aorta | Hypoplastic left heart syndrome | Hypoplastic left ventricle (subnormal cavity volume) | Mitral stenosis	No	Yes	No	ICH	CACNA1H	1					Yes		c.C1420T/c.C5294T	p.R474C/p.A1765V	6.52E-06/1.82E-05	9.70E-05/0	0/2.39E-05	D/D	26.1/34
1-04640	Singleton	LVO (HLHS)	Aortic atresia | Hypoplastic left heart syndrome | Mitral atresia | Right aortic arch	No	Yes	No	ICH	TRPM2	7.273e-06					No		c.C1279T/c.G2620A	p.Q427X/p.G874S	3.00E-04/2.00E-04	3.23E-05/0	3.19E-05/1.19E-04	NA/D	37/12.06
1-04936	Singleton	LVO	Aortic stenosis - valvar	No	Yes	No	ICH	ACOX2	0.96515					Yes		c.G1226A/c.C589T	p.R409H/p.R197W	2.00E-04/2.00E-04	2.00E-04/2.00E-04	2.07E-04/1.51E-04	D/D	33/23.7
1-04943	Singleton	OTH (ASD)	Atrial septal defect, secundum	No	No	No	ICH	RFT1	0.28941					Yes		c.C1454T/c.A821G	p.S485L/p.D274G	4.11E-05/3.00E-04	0/3.23E-05	7.96E-06/4.78E-05	D/D	27.9/23.6
1-05037	Singleton	LVO (HLHS)	Aortic arch hypoplasia | Aortic atresia | Hypoplastic left heart syndrome | Left aortic arch with normal branching pattern | Malpositioned atrial septum (with or without PAPVC) | Mitral atresia	No	Yes	No	ICH	CTU2	0.00032439	Yes	VSD, ASD, PDA, Hypoplastic RV	Unknown		Yes		c.C1399G/c.G1444T	p.R467G/p.G482X	6.57E-05/2.45E-05	3.00E-04/1.00E-04	3.50E-04/7.17E-05	T/NA	33.0/0.6
1-05059	Singleton	CTD (TOF)	Abdominal situs ambiguous (abdominal heterotaxy) | Anatomic or functional polysplenia | Common atrium | Complete common atrioventricular canal, Rastelli type c | Heterotaxy syndrome | Inferior vena caval anomaly | Intestinal malrotation | Left aortic arch with normal branching pattern | Polysplenia syndrome (left isomerism) | Pulmonary stenosis, subvalvar | Pulmonary stenosis, valvar | Tetralogy …	Yes	No	No	ICH	MYO18A	0.012774					No		c.C5545T/c.G5099A	p.R1849C/p.S1700N	1.22E-05/4.87E-05	0/3.23E-05	0/1.59E-05	D/D	34/25.3
1-05211	Singleton	LVO	Aortic stenosis - supravalvar | Left aortic arch with normal branching pattern | Pulmonary artery stenosis	No	Yes	No	ICH	PKHD1L1	4.9389e-15					No		c.G1172A/c.12330+1G>A	p.R391H/NA	1.00E-04/2.00E-04	2.00E-04/2.00E-04	2.87E-04/1.67E-04	D/NA	33/26.8
1-05336	Singleton	LVO	Bicommissural aortic valve | Dilated aortic root | Mitral valve prolapse	No	Yes	No	ICH	IARS2	0.91866					No		c.C1214T/c.G2192A	p.A405V/p.R731H	8.14E-06/2.04E-05	0/3.23E-05	0/3.98E-05	T/T	32/35
1-05737	Singleton	LVO (HLHS)	Hypoplastic left heart syndrome	No	Yes	No	ICH	FRMD4B	0.5461					No		c.C2432G/c.C2287G	p.P811R/p.R763G	1.22E-05/3.00E-04	0/3.23E-05	1.59E-05/2.31E-04	D/D	22.2/24.7
1-06040	Singleton	OTH (AVC)	Balanced transitional atrioventricular canal | Cleft mitral valve | Left aortic arch with normal branching pattern	No	Yes	No	ICH	MYH6	0.70757	Yes	ASD, HCM, DCM; Shone complex (supravalvular mitral membrane, parachute MV, muscular or membranous subvalvular AS, CoA)	N		Yes		c.C4136T/c.C3893T	p.T1379M/p.A1298V	6.00E-04/1.00E-04	4.00E-04/4.00E-04	5.02E-04/1.19E-04	D/D	26.5/27.8
1-06274	Singleton	LVO (HLHS)	Bicommissural aortic valve | Coarctation off the aorta | Hypoplastic left ventricle (subnormal cavity volume) | Right ventricular dysfunction	No	Yes	No	ICH	AURKC	0.91211					Yes		c.C518T/c.C642G	p.P173L/p.Y214X	3.66E-05/4.00E-04	9.69E-05/3.00E-04	3.98E-05/3.42E-04	T/NA	34/39
1-06490	Singleton	LVO (HLHS)	Atrial septal defect | Hypoplastic left heart syndrome	No	Yes	No	ICH	TBX2	0.006709					Yes		c.C1846T/c.T1883A	p.R616W/p.V628D	5.36E-05/2.47E-05	0/0	0/7.96E-06	D/D	35/29.1
1-07521	Singleton	D-TGA	Aortic arch hypoplasia | Coarctation off the aorta | Complete heart block | Discordant ventriculoarterial connection | Secundum atrial septal defect, restricitve | Single ventricle, left; double inlet left ventricle	Yes	Yes	No	ICH	TH	0.99297					Yes		c.C511A/c.G67A	p.L171M/p.A23T	4.18E-06/2.00E-04	0/4.00E-04	0/3.58E-04	D/D	23.3/22.8
1-07573	Singleton	LVO	LV outflow tract obstruction, abnormal muscle band	No	Yes	No	ICH	ATP13A5	1.4049e-08					No		c.2071_2073del/c.C1952T	p.691_691del/p.T651M	2.00E-04/1.63E-05	3.23E-05/3.23E-05	9.56E-05/2.39E-05	NA/D	NA/28.8
1-07636	Singleton	OTH (ASD)	Atrial septal defect, secundum	No	No	No	ICH	VWA8	1.1477e-10					No	Yes	c.4721-2A>-/c.A1978T	NA/p.R660X	1.23E-05/5.71E-05	0/0	0/0	NA/NA	NA/37
1-07650	Singleton	HTX	Atrial septal defect, secundum | Biventricular, discordant atrioventricular connection | Congenital coronary anomaly | Double outlet right ventricle, ventricular defect committed to aorta | Pulmonary stenosis, subvalvar | Pulmonary stenosis, valvar	Yes	No	No	ICH	DPP4	0.99999					No		c.C2005T/c.C1052T	p.R669C/p.T351I	2.44E-05/3.00E-04	0/3.23E-05	1.59E-05/4.78E-05	D/D	35/26.5
1-08870	Singleton	CTD	Atrial septal defect | Interrupted aortic arch | Ventricular septal defect, membranous	No	No	No	ICH	SCN10A	0.0010013					Yes		c.5694delA/c.G4379A	p.T1898fs/p.R1460Q	8.13E-05/1.00E-03	6.46E-05/0	6.37E-05/2.39E-05	NA/D	NA/35
1-11524	Singleton	CTD	Hypoplastic right ventricle (subnormal cavity volume) | Pulmonary atresia, intact ventricular septum	No	No	Yes	ICH	KCNJ12	0.8715					No		c.C613T/c.C704T	p.R205C/p.P235L	4.47E-05/4.06E-06	3.23E-05/0	2.31E-04/2.39E-05	D/D	31/25.7
1-11533	Singleton	LVO (HLHS)	Aortic arch hypoplasia | Aortic atresia | Hypoplasia ascending aorta | Hypoplastic left heart syndrome | Hypoplastic left ventricle (subnormal cavity volume) | Mitral atresia	No	Yes	No	ICH	DNAH7	0.025032				Yes	No		c.A9608G/c.A5744T	p.Y3203C/p.D1915V	1.00E-04/1.00E-04	0/9.68E-05	7.17E-05/8.76E-05	D/T	25.4/31
1-12682	Singleton	OTH (ASD)	Atrial septal defect, secundum	No	No	No	ICH	OTOF	0.22041					Yes		c.G4822T/c.G2171A	p.D1608Y/p.R724H	1.00E-04/4.54E-05	0/9.70E-05	0/1.59E-05	D/D	34/34
1-13418	Singleton	HTX	Absence of the suprarenal inferior vena cava with azygous continuation | Atrial septal defect, secundum | Polysplenia syndrome (left isomerism) | Tetralogy of Fallot with pulmonary atresia	Yes	No	No	ICH	ABCA7	5.0697e-07					No		c.G1379C/c.C5926T	p.G460A/p.R1976C	4.08E-06/6.98E-06	3.24E-05/0	7.96E-06/7.96E-06	D/D	15.15/23.9
1-13419	Singleton	CTD (TOF)	Hypoplastic left pulmonary artery | Tetralogy of Fallot with pulmonary atresia and multiple aortopulmonary collaterals	No	No	No	ICH	ATAD3C	0.45887					No		c.G185A/c.A413G	p.R62H/p.D138G	2.03E-05/2.00E-04	0/5.00E-04	3.98E-05/6.13E-04	D/D	15.09/24.3
1-13419	Singleton	CTD (TOF)	Hypoplastic left pulmonary artery | Tetralogy of Fallot with pulmonary atresia and multiple aortopulmonary collaterals	No	No	No	ICH	MAMDC4	2.5051e-09					No		c.G899A/c.G2656A	p.W300X/p.G886R	8.49E-06/3.00E-04	0/2.00E-04	0/2.79E-04	NA/D	35/28.8
1-13510	Singleton	CTD	Isolation of the left subclavian artery | Patent ductus arteriosus | Right aortic arch with abnormal branching pattern | Ventricular septal defect	No	No	No	ICH	DNAH8	1				Yes	No		c.G5171A/c.G5584T	p.G1724D/p.V1862F	2.00E-04/2.11E-05	9.69E-05/3.23E-05	1.27E-04/7.96E-06	D/D	31/33
1-15328	Singleton	CTD (TOF)	Tetralogy of Fallot | VATERS/VACTERLS syndrome	No	No	No	ICH	SYNE1	1					Yes		c.G17533A/c.A16886G	p.V5845M/p.D5629G	4.00E-04/1.22E-05	3.23E-05/0	0/0	T/T	33/32
92020430	Singleton	UNK	.NoData	Unknown	Unknown	Unknown	ICH	FBN3	0.99988					No		c.C6721T/c.G3254C	p.R2241W/p.G1085A	3.31E-05/1.22E-05	0/0	4.78E-05/8.76E-05	D/D	23.3/25.7
92021040	Singleton	UNK	.NoData	Unknown	Unknown	Unknown	ICH	BCO1	0.20631					No		c.T377C/c.T971C	p.I126T/p.I324T	3.66E-05/8.00E-04	3.23E-05/8.00E-04	2.39E-05/8.76E-04	D/D	25.7/23.7
92024159	Singleton	UNK	.NoData	Unknown	Unknown	Unknown	ICH	TTN	1					Yes		c.C48004T/c.C10049T	p.R16002W/p.P3350L	5.30E-05/1.00E-04	2.00E-04/5.00E-04	2.23E-04/5.10E-04	D/D	22.9/23.6
92024250	Singleton	UNK	.NoData	Unknown	Unknown	Unknown	ICH	KRT6C	4.4252e-05					Yes		c.G1003A/c.G706T	p.A335T/p.D236Y	8.12E-05/2.04E-05	3.23E-05/6.98E-05	8.76E-05/3.98E-05	D/D	27.9/24.8
92025466	Singleton	UNK	.NoData	Unknown	Unknown	Unknown	ICH	KRT23	0.051768					No		c.G875A/c.G272A	p.R292H/p.R91H	1.00E-04/5.00E-04	5.00E-04/3.00E-04	5.34E-04/4.86E-04	D/D	34/24.3
92025632	Singleton	UNK	.NoData	Unknown	Unknown	Unknown	ICH	MYO15A	0.90994				Yes	Yes		c.C4661T/c.G10054A	p.A1554V/p.A3352T	4.07E-06/1.00E-04	3.23E-05/1.00E-04	1.59E-05/9.56E-05	D/D	26.4/25.4
92027092	Singleton	UNK	.NoData	Unknown	Unknown	Unknown	ICH	RPAP1	0.99868					No		c.C3511T/c.C470T	p.R1171W/p.A157V	2.03E-05/2.44E-05	0/3.23E-05	5.57E-05/6.37E-05	D/T	34/33
92120064	Singleton	UNK	.NoData	Unknown	Unknown	Unknown	ICH	ADCY3	0.99992				Yes	No		c.C1840T/c.C782T	p.R614W/p.S261L	4.87E-05/4.06E-06	0/0	1.59E-05/0	T/D	32/34
9504000084	Singleton	LVO (HLHS)	O1.01:HLHS; Aortic atresia and mitral atresia	No	Yes	No	ICH	JMJD7-PLA2G4B	3.4591e-07					No		c.C1456T/c.G2059A	p.R486X/p.E687K	2.00E-04/2.44E-05	1.00E-04/1.00E-04	6.37E-04/1.19E-04	NA/T	41/32
9504000122-0	Singleton	LVO (HLHS)	O1.02.01:HLHS; Intact ventricular septum	No	Yes	No	ICH	COL6A2	1					Yes		c.G2635A/c.C2855G	p.E879K/p.T952R	8.00E-04/4.17E-06	4.00E-04/0	5.18E-04/7.96E-06	D/D	18.82/25.8
9504000147-0	Singleton	LVO (HLHS)	O1.04.01:HLHS; Intact ventricular septum	No	Yes	No	ICH	CADPS2	0.63215					No		c.C3220T/c.C2809T	p.R1074C/p.R937C	1.05E-05/9.75E-05	0/9.69E-05	0/8.76E-05	T/T	35/34
9504000219-0	Singleton	LVO (HLHS)	O1.01:HLHS; Aortic atresia and mitral atresia	No	Yes	No	ICH	USH2A	5.1178e-05				Yes	Yes		c.T4016G/c.G651T	p.V1339G/p.Q217H	2.00E-04/5.30E-05	3.23E-05/0	5.57E-05/0	D/D	26.7/26.9
9504000232-0	Singleton	LVO (HLHS)	O1.01:HLHS; Aortic atresia and mitral atresia	No	Yes	No	ICH	PKHD1L1	4.9389e-15					No		c.A11408G/c.C11521T	p.H3803R/p.R3841X	7.00E-04/8.14E-06	4.00E-04/3.23E-05	4.70E-04/7.96E-05	D/NA	24.2/56
9504000235-0	Singleton	LVO (HLHS)	O1.04.02.02:HLHS; Restrictive ventricular septal defect	No	Yes	No	ICH	MYO7B	0.99991					No		c.C3425T/c.G4174T	p.P1142L/p.V1392L	8.22E-06/8.31E-06	0/0	1.59E-05/0	D/D	28.3/24.9
9504000282-0	Singleton	OTH (AVC)	O5:Straddling mitral valve with LV hypoplasia and outflow obstruction	No	Yes	No	ICH	NADSYN1	0.68163	Yes	LV defect, LAA	Y		Yes		c.G395T/c.C1036T	p.W132L/p.R346X	5.00E-04/2.44E-05	9.69E-05/0	1.83E-04/3.98E-05	D/NA	26.1/41.0
9504000306-0	Singleton	LVO (HLHS)	O1.01:HLHS; Aortic atresia and mitral atresia	No	Yes	No	ICH	PLCG2	0.0043847					Yes		c.G1049A/c.C1342T	p.R350H/p.R448W	6.11E-05/2.00E-04	3.00E-04/6.00E-04	3.98E-04/9.24E-04	T/T	34/35
FGT07004051	Singleton	OTH	A1:4:1:2:. | Single Ventricle | Triscuspid atresia | D-loop, No transposition of the great arteries (Type 1) | Pulmonary hypoplasia, small ventricular septal defect (Type 1b)	No	No	No	ICH	TRIB3	0.0032549					No		c.C526T/c.G826A	p.R176X/p.V276M	8.16E-06/1.00E-04	6.46E-05/4.00E-04	7.96E-06/5.26E-04	NA/D	40/32
FGT07004071	Singleton	CTD	A1:3:1:.:. | Single Ventricle | Mitral atresia | Double outlet right ventricle	Yes	Yes	No	ICH	ABCC3	0.50728					No		c.C2357T/c.C3809A	p.A786V/p.A1270E	4.87E-05/7.54E-05	6.46E-05/3.24E-05	6.37E-05/1.11E-04	D/D	33/31
FGT07004161	Singleton	LVO (HLHS)	A2:1:.:.:. | Hypoplastic left heart syndrome | Aortic atresia and mitral atresia	No	Yes	No	ICH	MYO7A	0.60986				Yes	Yes		c.G3637A/c.G4438A	p.A1213T/p.V1480M	2.20E-05/3.00E-04	6.46E-05/1.00E-04	2.39E-05/1.75E-04	D/D	34/24.5
FGT07004441	Singleton	OTH (AVC)	A3:4:2:3:. | Other functional single ventricle not fitting any other categories | D-loop double outlet right ventricle with two ventricles | Common atrioventricular valve | Pulmonary stenosis or atresia	Yes	No	No	ICH	MMP21	0.34908	Yes	DEX, TGA, PA, Bilateral SVC, Aortic arch abnormalities, Septal defects, AVC, TAPVR, VS, Pulmonary trunk defects, IVCD	Y		Yes	Yes	c.C1378T/c.C1372T	p.Q460X/p.R458X	8.13E-06/2.00E-04	0/6.46E-05	0/2.07E-04	NA/NA	35.0/36.0
FGT07004462	Singleton	CTD	A3:4:1:1:. | Other functional single ventricle not fitting any other categories | D-loop double outlet right ventricle with two ventricles | Two atrioventricular valves | No aortic or pulmonary stenosis	Yes	No	No	ICH	KRT35	0.91668					No		c.C727T/c.C424T	p.R243C/p.P142S	6.12E-05/3.00E-04	0/1.00E-04	3.19E-05/3.27E-04	D/D	25.5/23.1
FGT07004612	Singleton	LVO (HLHS)	A2:1:.:.:. | Hypoplastic left heart syndrome | Aortic atresia and mitral atresia	No	Yes	No	ICH	CNTNAP5	0.0083333					No		c.G707A/c.C1070T	p.G236E/p.T357I	2.00E-04/6.11E-05	3.00E-04/3.23E-05	6.69E-04/1.04E-04	D/D	27.4/28.9
FGT07004612	Singleton	LVO (HLHS)	A2:1:.:.:. | Hypoplastic left heart syndrome | Aortic atresia and mitral atresia	No	Yes	No	ICH	FBN3	0.99988					No		c.C7357T/c.C4963T	p.R2453W/p.R1655W	1.00E-04/2.44E-05	9.70E-05/2.00E-04	3.98E-05/6.37E-05	D/D	27.3/34
FGT07004992	Singleton	CTD	A3:1:.:.:. | Other functional single ventricle not fitting any other categories | Pulmonary atresia with intact ventricular septum	No	No	Yes	ICH	PITPNM2	2.1643e-06					No		c.G3863A/c.G40A	p.R1288H/p.V14M	4.00E-04/4.06E-06	5.00E-04/0	5.81E-04/1.59E-05	T/D	33/34
FGT07005082	Singleton	LVO (HLHS)	A2:4:1:.:. | Hypoplastic left heart syndrome | Aortic stenosis and mitral stenosis | Intact ventricular septum	No	Yes	No	ICH	DSP	0.00022152					Yes		c.A3863G/c.C7046G	p.K1288R/p.S2349C	1.22E-05/8.12E-06	3.23E-05/0	1.59E-05/0	D/D	11.85/27.1
FGT07005181	Singleton	HTX	A1:6:1:2:. | Single Ventricle | Heterotaxia syndrome | Double outlet right ventricle with atrioventricular canal defect | Polysplenia	Yes	No	No	ICH	H6PD	0.90801					Yes		c.G1216A/c.T1532C	p.D406N/p.L511S	2.00E-04/8.12E-06	9.70E-05/6.46E-05	1.11E-04/1.59E-05	D/D	1.664/25.5
FGT07005303	Singleton	LVO (HLHS)	A2:4:1:.:. | Hypoplastic left heart syndrome | Aortic stenosis and mitral stenosis | Intact ventricular septum	No	Yes	No	ICH	MYH6	0.70757	Yes	ASD, HCM, DCM; Shone complex (supravalvular mitral membrane, parachute MV, muscular or membranous subvalvular AS, CoA)	Y		Yes		c.3859+1G>T/c.G831T	NA/p.Q277H	4.06E-06/4.00E-04	0/1.00E-04	0/2.31E-04	NA/D	25.9/21.9
FGT07005381	Singleton	CTD	A3:2:3:.:. | Other functional single ventricle not fitting any other categories | Ventricular septal defect(s) | Pulmonary stenosis or atresia	No	No	No	ICH	HMCN1	1					No		c.G437A/c.G12074A	p.R146Q/p.G4025D	6.00E-04/6.00E-04	5.00E-04/9.00E-04	4.86E-04/8.52E-04	T/T	34/32
FGT07005562	Singleton	OTH	A1:4:1:3:. | Single Ventricle | Triscuspid atresia | D-loop, No transposition of the great arteries (Type 1) | No pulmonary hypoplasia, large ventricular septal defect (Type 1c)	No	No	No	ICH	ZFHX2	0.0028909					No		c.G6758A/c.G3830A	p.G2253D/p.R1277Q	3.00E-04/3.76E-05	7.00E-04/0	7.17E-04/2.39E-05	D/D	23.5/33
FGT07005621	Singleton	HTX	A1:1:1:1:2 | Single Ventricle | Double inlet left ventricle | {S,L,L} or {S,L,D} or {S,L,I} Outlet chamber (bulboventricular foramen) | Non-restrictive bulboventricular foramen | Pulmonary stenosis	Yes	No	No	ICH	ATP7B	0.00025242					Yes		c.G3106A/c.19_20del	p.V1036I/p.Q7fs	8.96E-05/2.00E-04	3.23E-05/3.23E-05	6.37E-05/1.43E-04	D/NA	22.4/NA
FGT07005961	Singleton	OTH	A1:4:1:2:. | Single Ventricle | Triscuspid atresia | D-loop, No transposition of the great arteries (Type 1) | Pulmonary hypoplasia, small ventricular septal defect (Type 1b)	No	No	No	ICH	DYSF	0.99992					Yes		c.A884G/c.C4702T	p.N295S/p.R1568W	3.25E-05/3.25E-05	0/3.23E-05	7.96E-06/7.96E-05	D/D	20.5/35
FGT07006171	Singleton	CTD	A3:2:2:.:. | Other functional single ventricle not fitting any other categories | Ventricular septal defect(s) | Aortic or subaortic stenosis	No	Yes	No	ICH	SLC26A4	0.0072226					Yes		c.1001+1G>A/c.G2190T	NA/p.Q730H	2.00E-04/3.00E-04	3.00E-04/9.00E-04	2.79E-04/9.56E-04	NA/D	26.1/22.7
FGT07006712	Singleton	CTD	A3:4:1:3:. | Other functional single ventricle not fitting any other categories | D-loop double outlet right ventricle with two ventricles | Two atrioventricular valves | Pulmonary stenosis or atresia	Yes	No	No	ICH	OVCH1	1.2418e-05					No		c.G529A/c.455-2A>T	p.G177R/NA	5.69E-05/3.67E-05	9.69E-05/3.00E-04	1.75E-04/1.75E-04	D/NA	22.8/12.95
FGT07006722	Singleton	HTX	A1:6:1:1:. | Single Ventricle | Heterotaxia syndrome | Double outlet right ventricle with atrioventricular canal defect | Asplenia	Yes	No	No	ICH	SLC3A1	1.3846e-05					Yes		c.G1268C/c.G1838A	p.S423T/p.G613D	8.13E-06/4.09E-06	0/0	0/0	D/D	0.721/0.022
FGT07006801	Singleton	LVO (HLHS)	A2:1:.:.:. | Hypoplastic left heart syndrome | Aortic atresia and mitral atresia	No	Yes	No	ICH	TONSL	0.99993					Yes		c.3978_3979insGGCCTG/c.C1735T	p.W1327delinsGLW/p.R579C	8.97E-06/2.00E-04	0/9.70E-05	0/1.04E-04	NA/T	NA/31
FGT07006922	Singleton	OTH	A1:4:1:2:. | Single Ventricle | Triscuspid atresia | D-loop, No transposition of the great arteries (Type 1) | Pulmonary hypoplasia, small ventricular septal defect (Type 1b)	No	No	No	ICH	FBN3	0.99988					No		c.G2767A/c.C2116T	p.E923K/p.R706C	2.00E-04/8.94E-05	3.00E-04/9.69E-05	2.71E-04/9.56E-05	D/D	23.1/27.2
FGT07007011	Singleton	CTD	A3:4:1:3:. | Other functional single ventricle not fitting any other categories | D-loop double outlet right ventricle with two ventricles | Two atrioventricular valves | Pulmonary stenosis or atresia	Yes	No	No	ICH	AATK	0.79366					No		c.G676A/c.C328T	p.D226N/p.R110C	4.00E-04/2.00E-04	0/9.00E-04	7.17E-05/4.94E-04	D/D	25.2/33
FGT07007022	Singleton	OTH (AVC)	A1:5:1:1:. | Single Ventricle | Unbalanced atrioventricular canal defect | Right dominant | No pulmonary stenosis or atresia	No	No	No	ICH	RYR3	0.29434					No		c.C1927T/c.G3083A	p.R643W/p.R1028H	1.63E-05/5.69E-05	0/3.23E-05	2.39E-05/9.56E-05	D/D	33/29.5
FGT07007142	Singleton	OTH	A1:4:1:1:. | Single Ventricle | Triscuspid atresia | D-loop, No transposition of the great arteries (Type 1) | Pulmonary atresia (Type 1a)	No	No	Yes	ICH	H6PD	0.90801					Yes		c.C1001T/c.G1552A	p.T334M/p.G518S	3.00E-04/1.00E-04	4.00E-04/3.00E-04	5.34E-04/1.75E-04	D/D	34/2.013
FGT07007232	Singleton	CTD	A3:1:.:.:. | Other functional single ventricle not fitting any other categories | Pulmonary atresia with intact ventricular septum	No	No	Yes	ICH	CACNA1G	4.5601e-07					Yes		c.C2140T/c.G2144T	p.R714W/p.S715I	2.00E-04/1.00E-04	5.00E-04/7.00E-04	4.62E-04/7.96E-04	D/D	24/10.41
FGT07007232	Singleton	CTD	A3:1:.:.:. | Other functional single ventricle not fitting any other categories | Pulmonary atresia with intact ventricular septum	No	No	Yes	ICH	PLD1	0.85808	Yes	PVS, PVA, SubPS, TVA, TVP, Attachment of septal leaflet of TV to RV free wall, TVR, Double-orifice MV, MVP, Elongation of MV chordae, MVR, VSD muscular, Single LV, Hypoplastic RV, Dilated LA, Dilated LV, PFO, Small pulmonary arteries, Aberant right subclavian artery	Y		Yes		c.G2750A/c.G2099A	p.R917H/p.R700H	4.88E-05/2.03E-05	0/0	1.59E-05/1.59E-05	D/T	35.0/35.0
FGT07007282	Singleton	OTH	A1:4:1:3:. | Single Ventricle | Triscuspid atresia | D-loop, No transposition of the great arteries (Type 1) | No pulmonary hypoplasia, large ventricular septal defect (Type 1c)	No	No	No	ICH	WFS1	2.5638e-09					Yes		c.G71A/c.A1181T	p.R24H/p.E394V	3.59E-05/1.00E-04	6.47E-05/6.47E-05	1.35E-04/7.96E-05	D/D	25.3/26.1
FGT07007541	Singleton	OTH	A1:4:1:2:. | Single Ventricle | Triscuspid atresia | D-loop, No transposition of the great arteries (Type 1) | Pulmonary hypoplasia, small ventricular septal defect (Type 1b)	No	No	No	ICH	NEB	1					Yes		c.T18832C/c.C6967T	p.Y6278H/p.R2323W	2.51E-05/2.04E-05	0/0	0/4.78E-05	D/T	27.7/34
FGT07007564	Singleton	OTH	A1:4:1:2:. | Single Ventricle | Triscuspid atresia | D-loop, No transposition of the great arteries (Type 1) | Pulmonary hypoplasia, small ventricular septal defect (Type 1b)	No	No	No	ICH	ADGRV1	1				Yes	Yes		c.G2399A/c.C2437T	p.R800Q/p.R813X	2.06E-05/4.07E-06	6.46E-05/0	1.59E-05/7.96E-06	T/NA	31/35
FGT07007570	Singleton	D-TGA	A3:6:1:3:. | Other functional single ventricle not fitting any other categories | D-loop transposition of the great arteries with two ventricles | Solitus atria {S,D,D},{S,D,L},{S,D,A} | Pulmonary stenosis or atresia	Yes	No	No	ICH	GALNT5	0.63266					No		c.G532T/c.G2015A	p.G178X/p.G672D	8.16E-06/4.07E-06	0/0	6.29E-04/0	NA/D	35/33
FUEL-0023-1	Singleton	LVO (HLHS)	2:4:1:88:88 | Hypoplastic left heart syndrome | Aortic stenosis and mitral stenosis | Intact ventricular septum	No	Yes	No	ICH	DST	2.6087e-18					Yes		c.G16670A/c.C14221T	p.R5557Q/p.R4741C	1.22E-05/2.00E-04	3.23E-05/0	7.96E-06/1.04E-04	T/T	35/35
FUEL-0041-1	Singleton	LVO (HLHS)	2:1:1:88:88 | Hypoplastic left heart syndrome | Aortic atresia and mitral atresia	No	Yes	No	ICH	OTOF	0.22041					Yes		c.G4531A/c.C2908T	p.G1511S/p.R970C	5.28E-05/5.00E-04	0/4.00E-04	1.04E-04/6.21E-04	D/D	35/34
FUEL-0049-1	Singleton	OTH	1:4:3:3:88 | Single Ventricle | Triscuspid atresia | D-loop transposition of the great arteries (Type 2) | Large pulmonary artery (Type 2c)	Yes	No	No	ICH	FGD2	0.99161					Yes		c.G1123A/c.G1523A	p.V375M/p.R508Q	4.78E-05/4.00E-04	3.23E-05/4.00E-04	3.98E-05/3.90E-04	D/D	27.6/26.8
FUEL-0063-1	Singleton	OTH	1:1:88:88:88 | Single Ventricle | Double inlet left ventricle	No	No	No	ICH	MYO7A	0.60986				Yes	Yes		c.T347C/c.C2728T	p.I116T/p.R910W	8.13E-05/3.88E-05	9.69E-05/6.46E-05	9.56E-05/5.57E-05	D/D	23.4/33
FUEL-0081-1	Singleton	CTD	3:1:88:88:88 | Other functional single ventricle not fitting any other categories | Pulmonary atresia with intact ventricular septum	No	No	Yes	ICH	CCDC9	0.99705					No		c.C688T/c.C967T	p.R230W/p.R323W	9.00E-04/8.13E-05	5.00E-04/3.23E-05	7.33E-04/3.98E-05	T/T	34/35
FUEL-0081-1	Singleton	CTD	3:1:88:88:88 | Other functional single ventricle not fitting any other categories | Pulmonary atresia with intact ventricular septum	No	No	Yes	ICH	HKDC1	0.92494					No		c.T2150C/c.A2158G	p.I717T/p.I720V	4.93E-05/3.29E-05	0/0	6.37E-05/1.59E-05	D/D	23.5/11.63
FUEL-0084-1	Singleton	HTX	1:6:3:88:88 | Single Ventricle | Heterotaxia syndrome | Other	Yes	No	No	ICH	ALDH1L2	0.73343					No		c.G1237A/c.T381A	p.V413M/p.Y127X	3.67E-05/2.00E-04	3.23E-05/9.00E-04	1.11E-04/9.16E-04	D/NA	26.4/35
FUEL-0086-1	Singleton	CTD	3:4:1:3:88 | Other functional single ventricle not fitting any other categories | D-loop double outlet right ventricle with two ventricles | Two atrioventricular valves | Pulmonary stenosis or atresia	Yes	No	No	ICH	SCN5A	0.087091					Yes		c.C3881G/c.A280G	p.A1294G/p.I94V	4.07E-06/1.22E-05	2.00E-04/0	0/1.59E-05	D/D	13.69/17.98
FUEL-0111-1	Singleton	CTD	3:1:3:88:88 | Other functional single ventricle not fitting any other categories | Pulmonary atresia with intact ventricular septum	No	No	Yes	ICH	KRT32	0.00039807					No		c.G1190A/c.C343T	p.R397Q/p.R115W	5.00E-04/6.09E-05	4.00E-04/0	6.29E-04/7.96E-06	D/D	24.6/25.4
FUEL-0118-1	Singleton	LVO (HLHS)	2:4:1:88:88 | Hypoplastic left heart syndrome | Aortic stenosis and mitral stenosis | Intact ventricular septum	No	Yes	No	ICH	ATP2B4	0.99849					No		c.G149C/c.G487A	p.G50A/p.V163M	2.44E-05/4.88E-05	9.68E-05/0	3.19E-05/1.59E-05	D/D	22.5/31
FUEL-0137-1	Singleton	OTH	1:1:2:2:1 | Single Ventricle | Double inlet left ventricle | {S,D,D} or {S,D,L}, or {S,D,I} Outlet chamber (bulboventricular foramen) | Restrictive bulboventricular foramen | No pulmonary stenosis or atresia	No	No	No	ICH	FBN2	1.2375e-09					Yes		c.G8143A/c.G3430A	p.G2715R/p.E1144K	1.63E-05/3.25E-05	0/0	0/5.57E-05	D/D	34/24.5
FUEL-0145-1	Singleton	LVO (HLHS)	2:6:1:88:88 | Hypoplastic left heart syndrome | Hypoplastic aortic valve (AV) and mitral valve (MV) and left ventricle | Intact ventricular septum	No	Yes	No	ICH	DNAH5	1	Yes	SI, HTX, congenital HD	I	Yes	Yes		c.G9517A/c.C6106T	p.V3173M/p.R2036C	2.44E-05/4.07E-06	0/0	4.78E-05/2.39E-05	D/T	34.0/34.0
FUEL-0151-1	Singleton	OTH	3:3:88:1:88 | Other functional single ventricle not fitting any other categories | Tricuspid valve anomaly	No	No	No	ICH	COL9A2	0.99997					Yes		c.C1123G/c.T927G	p.R375G/p.D309E	4.00E-04/5.00E-04	6.47E-05/6.00E-04	1.83E-04/3.34E-04	D/D	25.5/0.008
FUEL-0163-1	Singleton	OTH	1:4:4:2:88 | Single Ventricle | Triscuspid atresia | L-loop transposition of the great arteries (Type 3) | Subaortic stenosis (Type 3b)	Yes	Yes	No	ICH	NNT	0.02729					Yes		c.C3164G/c.T3167A	p.P1055R/p.I1056N	4.15E-06/0	0/0	0/0	D/D	28.8/33
FUEL-0192-1	Singleton	HTX	1:3:6:1:88 | Single Ventricle | Mitral atresia | {I,L,L} or {I,L,D} or {I,L,I} (corrected transposition) | No pulmonary stenosis or atresia	Yes	Yes	No	ICH	LRP1B	1					No		c.G8807A/c.G3205A	p.S2936N/p.D1069N	8.15E-06/2.45E-05	0/0	0/7.96E-06	D/D	23.1/25.9
FUEL-0193-1	Singleton	CTD	1:3:1:88:88 | Single Ventricle | Mitral atresia | Double outlet right ventricle	Yes	Yes	No	ICH	FAM160A1	0.99989					No		c.C1121T/c.G2672A	p.T374M/p.R891H	1.00E-04/1.34E-05	1.00E-04/0	7.96E-05/1.59E-05	T/T	33/35
FUEL-0235-1	Singleton	LVO (HLHS)	2:88:88:88:88 | Hypoplastic left heart syndrome	No	Yes	No	ICH	RHBDF1	0.76879					No		c.G2072A/c.C608T	p.R691H/p.P203L	4.07E-06/4.14E-05	0/2.00E-04	6.37E-05/1.19E-04	T/D	34/29.4
FUEL-0237-1	Singleton	OTH	1:4:1:1:88 | Single Ventricle | Triscuspid atresia | D-loop, No transposition of the great arteries (Type 1) | Pulmonary atresia (Type 1a)	No	No	Yes	ICH	TBX4	0.49517					Yes		c.A399T/c.C1316T	p.K133N/p.P439L	3.00E-04/4.06E-06	2.00E-04/3.23E-05	2.63E-04/0	D/T	24.1/33
FUEL-0282-1	Singleton	LVO (HLHS)	2:2:1:88:88 | Hypoplastic left heart syndrome | Aortic atresia and mitral stenosis | Intact ventricular septum	No	Yes	No	ICH	APC	5.5556e-11					Yes		c.G1585C/c.C6724T	p.D529H/p.R2242C	4.07E-06/4.89E-05	0/3.23E-05	0/1.59E-05	D/D	15.4/32
FUEL-0282-1	Singleton	LVO (HLHS)	2:2:1:88:88 | Hypoplastic left heart syndrome | Aortic atresia and mitral stenosis | Intact ventricular septum	No	Yes	No	ICH	THBS3	0.51357					No		c.T2423G/c.975_976del	p.M808R/p.P325fs	4.06E-06/7.32E-05	0/2.00E-04	0/7.96E-05	D/NA	26.5/NA
FUEL-0287-1	Singleton	OTH	1:4:1:2:88 | Single Ventricle | Triscuspid atresia | D-loop, No transposition of the great arteries (Type 1) | Pulmonary hypoplasia, small ventricular septal defect (Type 1b)	No	No	No	ICH	F11	6.8966e-05					Yes		c.C841T/c.A1517G	p.Q281X/p.D506G	8.94E-05/8.12E-06	3.23E-05/0	6.37E-05/7.96E-06	NA/D	36/25.5
FUEL-0298-1	Singleton	OTH	1:4:1:2:88 | Single Ventricle | Triscuspid atresia | D-loop, No transposition of the great arteries (Type 1) | Pulmonary hypoplasia, small ventricular septal defect (Type 1b)	No	No	No	ICH	SLC26A4	0.0072226					Yes		c.G222A/c.T1924C	p.W74X/p.S642P	4.06E-06/7.00E-04	0/2.00E-04	0/3.03E-04	NA/D	37/26.2
FUEL-0311-1	Singleton	OTH	1:1:1:2:1 | Single Ventricle | Double inlet left ventricle | {S,L,L} or {S,L,D} or {S,L,I} Outlet chamber (bulboventricular foramen) | Restrictive bulboventricular foramen | No pulmonary stenosis or atresia	No	No	No	ICH	SLC25A46	0.95877					Yes		c.10+2T>C/c.C148A	NA/p.P50T	4.00E-04/3.00E-04	4.00E-04/3.00E-04	6.29E-04/3.98E-04	NA/D	22.4/29.9
FUEL-0319-1	Singleton	OTH (AVC)	1:5:88:88:88 | Single Ventricle | Unbalanced atrioventricular canal defect	No	No	No	ICH	RYR3	0.29434					No		c.G764A/c.C7523T	p.G255E/p.T2508M	4.09E-06/2.00E-04	0/3.00E-04	0/2.79E-04	D/D	23/24.3
FUEL-0341-1	Singleton	HTX	1:6:1:1:88 | Single Ventricle | Heterotaxia syndrome | Double outlet right ventricle with atrioventricular canal defect | Asplenia	Yes	No	No	ICH	DIS3	0.11635					No		c.C1571T/c.C1274T	p.A524V/p.S425F	6.91E-05/6.00E-04	9.70E-05/4.00E-04	1.35E-04/6.77E-04	T/T	34/31
FUEL-0341-1	Singleton	HTX	1:6:1:1:88 | Single Ventricle | Heterotaxia syndrome | Double outlet right ventricle with atrioventricular canal defect | Asplenia	Yes	No	No	ICH	DNAH5	1	Yes	SI, HTX, congenital HD	Y	Yes	Yes		c.11029-2A>T/c.G6107A	NA/p.R2036H	8.22E-06/8.13E-06	0/0	0/0	NA/T	23.9/34.0
FUEL-0358-A	Singleton	CTD	1:2:1:2:88 | Single Ventricle | Double inlet right ventricle | Double outlet right ventricle | Pulmonary stenosis	Yes	No	No	ICH	ABCA7	5.0697e-07					No		c.C631T/c.T4460G	p.R211X/p.V1487G	4.08E-06/1.00E-04	3.24E-05/3.25E-05	7.96E-06/1.04E-04	NA/D	34/26.1
FUEL-0363-1	Singleton	HTX	1:6:1:1:88 | Single Ventricle | Heterotaxia syndrome | Double outlet right ventricle with atrioventricular canal defect | Asplenia	Yes	No	No	ICH	ZFHX3	1.3901e-13					No		c.10136_10141del/c.A9929C	p.3379_3381del/p.Y3310S	2.00E-04/3.25E-05	2.00E-04/0	3.98E-05/5.57E-05	NA/D	NA/19.38
FUEL-0397-1	Singleton	CTD	1:3:1:88:88 | Single Ventricle | Mitral atresia | Double outlet right ventricle	Yes	Yes	No	ICH	GABRR1	0.070701					No		c.G1000A/c.C232T	p.D334N/p.R78C	3.00E-04/7.72E-05	3.00E-04/6.00E-04	1.04E-04/1.91E-04	D/D	25.4/34
FUEL-0398-1	Singleton	OTH (AVC)	1:5:1:3:88 | Single Ventricle | Unbalanced atrioventricular canal defect | Right dominant | Pulmonary atresia	No	No	No	ICH	SCN7A	0.99659					No		c.G1384A/c.A110C	p.E462K/p.D37A	4.08E-05/9.91E-05	6.46E-05/0	7.17E-05/0	D/D	24.3/15.59
FUEL-0434-1	Singleton	CTD	1:2:1:2:88 | Single Ventricle | Double inlet right ventricle | Double outlet right ventricle | Pulmonary stenosis	Yes	No	No	ICH	FCER2	0.071756					No	Yes	c.489_493del/c.379+1G>A	p.C163fs/NA	3.00E-04/2.37E-05	3.23E-05/0	1.59E-05/0	NA/NA	NA/23.3
FUEL-0435-1	Singleton	OTH	1:4:1:1:88 | Single Ventricle | Triscuspid atresia | D-loop, No transposition of the great arteries (Type 1) | Pulmonary atresia (Type 1a)	No	No	Yes	ICH	GRM6	0.042287					Yes		c.C1579T/c.G722A	p.R527W/p.G241E	3.00E-04/1.22E-05	2.00E-04/3.24E-05	2.39E-04/7.96E-06	D/D	29.5/26.2
FUEL-0438-1	Singleton	HTX	1:6:1:1:88 | Single Ventricle | Heterotaxia syndrome | Double outlet right ventricle with atrioventricular canal defect | Asplenia	Yes	No	No	ICH	MYH1	1.9439e-07					No		c.G4199A/c.C2495G	p.R1400H/p.P832R	5.00E-04/5.00E-04	5.00E-04/2.00E-04	6.29E-04/2.39E-04	D/D	26.5/23.9
FUEL-0439-1	Singleton	HTX	1:6:2:88:88 | Single Ventricle | Heterotaxia syndrome | Single left ventricle	Yes	No	No	ICH	RSPH6A	0.87634				Yes	No		c.G1939A/c.C1421T	p.G647S/p.P474L	2.56E-05/9.00E-04	3.24E-05/4.00E-04	7.96E-06/9.95E-04	D/T	35/32
FUEL-0445-1	Singleton	CTD	1:2:1:1:88 | Single Ventricle | Double inlet right ventricle | Double outlet right ventricle | No pulmonary stenosis or atresia	Yes	No	No	ICH	NPHP4	0.027328	Yes	DEX, TGA, DORV, AVSD, caval vein abnormality	Y	Yes	Yes		c.C2848T/c.G2251A	p.R950W/p.V751I	8.40E-06/8.31E-06	0/0	1.59E-05/7.96E-06	D/D	23.4/13.4
FUEL-0445-1	Singleton	CTD	1:2:1:1:88 | Single Ventricle | Double inlet right ventricle | Double outlet right ventricle | No pulmonary stenosis or atresia	Yes	No	No	ICH	TMC4	0.55863					No	Yes	c.G1085A/c.443-1G>A	p.W362X/NA	2.05E-05/1.57E-05	0/0	0/0	NA/NA	36/26.3
FUEL-0449-1	Singleton	LVO (HLHS)	2:5:1:88:88 | Hypoplastic left heart syndrome | Aortic stenosis and MV hypoplasia | Intact ventricular septum	No	Yes	No	ICH	AXDND1	0.052843					No		c.863+1G>T/c.C1094T	NA/p.A365V	2.00E-04/1.63E-05	2.00E-04/3.23E-05	1.99E-04/5.57E-05	NA/T	26.6/33
FUEL-0478-1	Singleton	LVO (HLHS)	2:4:1:88:88 | Hypoplastic left heart syndrome | Aortic stenosis and mitral stenosis | Intact ventricular septum	No	Yes	No	ICH	MINK1	7.5205e-10					No		c.945_946insCAGCAGCAGCAGCTG/c.1150_1151insAGGAGGAGCGGCGGC	p.K315delinsKQQQQL/p.E384delinsEEERRQ	1.00E-04/9.91E-05	3.00E-04/6.51E-05	1.67E-04/1.43E-04	NA/NA	NA/NA
FUEL-0489-1	Singleton	HTX	1:6:1:2:88 | Single Ventricle | Heterotaxia syndrome | Double outlet right ventricle with atrioventricular canal defect | Polysplenia	Yes	No	No	ICH	ABCB10	0.91881					No		c.C1675T/c.T920C	p.R559C/p.M307T	2.00E-04/8.14E-06	0/0	8.76E-05/0	D/D	28.5/24.6
FUEL-0489-1	Singleton	HTX	1:6:1:2:88 | Single Ventricle | Heterotaxia syndrome | Double outlet right ventricle with atrioventricular canal defect | Polysplenia	Yes	No	No	ICH	TFAP2D	0.0080052					No		c.T232A/c.G613T	p.F78I/p.V205F	7.31E-05/3.66E-05	0/0	7.96E-05/0	D/D	17.71/31
OLE-0530-1	Singleton	LVO (HLHS)	1:3:2:88:88 | Single Ventricle | Mitral atresia | {S,D,N}	No	Yes	No	ICH	COL5A1	1.1548e-17					Yes		c.C446T/c.C4370T	p.P149L/p.P1457L	7.79E-05/4.06E-05	0/3.24E-05	3.19E-05/2.39E-05	T/D	34/23.9
S1379226	Singleton	CTD	Simple shunt lesions (e.g., ASD, VSD, PAPVR, PDA), repaired/small without sequelae|Ventricular septal defect	No	No	No	ICH	KRT6B	0.22436					Yes		c.G1157A/c.G643A	p.R386H/p.E215K	2.00E-04/2.00E-04	4.00E-04/3.00E-04	1.51E-04/2.87E-04	D/D	26.5/29.1
S1HHV919	Singleton	CTD (TOF)	Tetralogy of Fallot or DORV or pulmonary atresia|Tetralogy of Fallot or DORV	No	No	No	ICH	COL21A1	0.064518					No		c.1278+2T>G/c.G677A	NA/p.R226H	5.00E-04/4.00E-04	4.00E-04/2.00E-04	3.11E-04/2.95E-04	T/D	24.3/34
S28LRO43	Singleton	OTH	Single ventricle (SV) Fontan-spectrum | Fontan | Tricuspid Atresia	No	No	Yes	ICH	AEBP1	0.99999					Yes		c.C1357T/c.G3083A	p.R453W/p.R1028Q	4.07E-06/4.00E-04	0/0	7.96E-06/2.39E-05	D/D	34/24.7
S3451H1I	Singleton	OTH	Single ventricle (SV) Fontan-spectrum | Fontan | Tricuspid Atresia	No	No	Yes	ICH	MBTPS1	1					No		c.G2251A/c.C478T	p.G751R/p.R160C	2.44E-05/3.00E-04	3.23E-05/2.00E-04	7.96E-06/2.87E-04	D/T	34/35
S3451H1I	Singleton	OTH	Single ventricle (SV) Fontan-spectrum | Fontan | Tricuspid Atresia	No	No	Yes	ICH	MYO7A	0.60986				Yes	Yes		c.G2853C/c.G3829C	p.Q951H/p.A1277P	7.00E-04/2.87E-05	7.00E-04/6.48E-05	6.45E-04/3.19E-05	D/D	25.5/27.9
S352BT77	Singleton	HTX	D-TGA or physiologically corrected TGA (systemic right ventricle)|Congenitally corrected TGA	Yes	No	No	ICH	PER1	0.99971					No		c.C1388A/c.C460T	p.T463K/p.R154W	2.00E-04/2.00E-04	5.00E-04/4.00E-04	3.58E-04/4.38E-04	T/T	32/31
S3VK5V46	Singleton	CTD (TOF)	Tetralogy of Fallot or DORV or pulmonary atresia|Tetralogy of Fallot or DORV	No	No	No	ICH	RYR3	0.29434					No		c.C10507T/c.T12104C	p.R3503C/p.M4035T	5.33E-05/4.06E-06	3.23E-05/0	3.98E-05/7.96E-06	D/D	35/20.3
S4OV4848	Singleton	OTH	Simple shunt lesion with clinical sequelae (e.g., PH, arrhythmia, CHF)|Atrial septal defect	No	No	No	ICH	SCRN2	0.061027					No		c.G1061A/c.556+1G>C	p.R354H/NA	1.23E-05/2.00E-04	0/9.69E-05	0/1.27E-04	T/NA	32/26
S4WIFQ51	Singleton	CTD (TOF)	Tetralogy of Fallot or DORV or pulmonary atresia|Tetralogy of Fallot or DORV	No	No	No	ICH	LRP1B	1					No		c.G10865C/c.G7418A	p.G3622A/p.G2473E	1.00E-04/4.08E-06	4.00E-04/0	3.58E-04/7.96E-06	D/D	24.1/33
S56K8HAP	Singleton	OTH	Single ventricle (SV) Fontan-spectrum | Fontan | Tricuspid Atresia	No	No	Yes	ICH	HSPG2	1					Yes		c.C12883T/c.A4232G	p.R4295W/p.Y1411C	2.45E-05/4.07E-06	2.00E-04/0	1.04E-04/3.98E-05	T/D	35/24.7
S58R898P	Singleton	CTD	Simple shunt lesions (e.g., ASD, VSD, PAPVR, PDA), repaired/small without sequelae|Ventricular septal defect	No	No	No	ICH	MYO7A	0.60986				Yes	Yes		c.A3133G/c.6207+1G>C	p.K1045E/NA	4.07E-06/4.07E-06	3.24E-05/0	2.39E-05/0	D/NA	22.9/24.2
S5L9N5Q2	Singleton	OTH	Single ventricle (SV) Fontan-spectrum | Fontan | Tricuspid Atresia	No	No	Yes	ICH	SPECC1	0.99913					No		c.A2918G/c.G3168A	p.Q973R/p.M1056I	4.06E-06/4.07E-06	0/0	1.59E-05/1.59E-05	D/D	27.5/25.2
S5QQ6S2I	Singleton	OTH (AVC)	AV septal defect (include isolated primum ASD or inlet VSD in above categories)|Atrioventricular septal defect	No	No	No	ICH	MYO15A	0.90994				Yes	Yes		c.G7252C/c.C10076T	p.G2418R/p.P3359L	4.06E-06/9.28E-05	0/3.00E-04	0/1.83E-04	D/D	24.5/28.4
S65GSTT5	Singleton	CTD (TOF)	Tetralogy of Fallot or DORV or pulmonary atresia|Tetralogy of Fallot or DORV	No	No	No	ICH	PLEC	1					Yes		c.G13036A/c.G5308A	p.G4346R/p.A1770T	4.09E-06/5.00E-04	0/3.00E-04	0/4.78E-04	D/D	25.9/16.17
S6Y7BAAP	Singleton	CTD (TOF)	Tetralogy of Fallot or DORV or pulmonary atresia|Tetralogy of Fallot or DORV	No	No	No	ICH	LAMA1	1					Yes		c.G6934A/c.C2515T	p.G2312R/p.P839S	2.00E-04/7.00E-04	2.00E-04/5.00E-04	3.11E-04/4.30E-04	D/D	34/31
S75153R1	Singleton	D-TGA	D-TGA or physiologically corrected TGA (systemic right ventricle)|Mustard or Senning (atrial switch for TGA)	Yes	No	No	ICH	MYO18B	0.99998					Yes		c.C3760T/c.C7594T	p.R1254C/p.R2532X	4.00E-04/3.25E-05	3.23E-05/0	6.37E-05/7.96E-06	D/NA	33/37
S7LO6MUI	Singleton	CTD	Simple shunt lesions (e.g., ASD, VSD, PAPVR, PDA), repaired/small without sequelae|Ventricular septal defect	No	No	No	ICH	KCNH6	1.146e-05					No		c.C809T/c.C1474G	p.T270M/p.L492V	2.00E-04/1.22E-05	9.00E-04/0	8.76E-04/7.17E-05	D/D	25.9/27.8
S81YV116	Singleton	HTX	D-TGA or physiologically corrected TGA (systemic right ventricle)|Congenitally corrected TGA	Yes	No	No	ICH	FUK	0.00076799					Yes	Yes	c.485-2A>G/c.1341+1G>C	NA/NA	2.61E-05/4.00E-04	0/4.00E-04	1.59E-05/4.86E-04	NA/NA	23.8/25.8
S8483H92	Singleton	OTH (AVC)	AV septal defect (include isolated primum ASD or inlet VSD in above categories)|Atrioventricular septal defect	No	No	No	ICH	H6PD	0.90801					Yes		c.C961T/c.C1001T	p.R321C/p.T334M	3.00E-04/3.00E-04	3.00E-04/4.00E-04	2.95E-04/5.34E-04	D/D	35/34
S8E6XPV1	Singleton	CTD (TOF)	Tetralogy of Fallot or DORV or pulmonary atresia|Tetralogy of Fallot or DORV	No	No	No	ICH	RYR1	1					Yes		c.G4759A/c.13326_13327insGGGGGCCCCTTCCGGCCCGAA	p.A1587T/p.D4442delinsDGGPFRPE	6.28E-06/1.00E-04	3.24E-05/6.54E-05	3.19E-05/4.78E-05	D/NA	19.9/NA
S8MM7633	Singleton	LVO (HLHS)	Single ventricle (SV) Fontan-spectrum | Fontan | HLHS	No	Yes	No	ICH	MYH4	1.2371e-06					No		c.C4510T/c.G4436A	p.R1504X/p.R1479H	1.22E-05/8.13E-06	6.46E-05/0	3.19E-05/7.96E-06	NA/D	38/34
S9ZR1264	Singleton	CTD (TOF)	Tetralogy of Fallot or DORV or pulmonary atresia|Tetralogy of Fallot or DORV	No	No	No	ICH	MYO7A	0.60986				Yes	Yes		c.C2185T/c.G6468A	p.R729W/p.M2156I	8.21E-05/1.00E-04	4.00E-04/3.00E-04	3.50E-04/3.82E-04	D/D	34/23
SA53ZGO2	Singleton	OTH (AVC)	AV septal defect (include isolated primum ASD or inlet VSD in above categories)|Atrioventricular septal defect	No	No	No	ICH	KCNQ1	0.98963					Yes		c.G328A/c.C1189T	p.V110I/p.R397W	6.80E-05/2.00E-04	3.24E-05/9.70E-05	7.96E-05/1.59E-04	D/D	22.7/33
SBZ81A1G	Singleton	CTD	Simple shunt lesions (e.g., ASD, VSD, PAPVR, PDA), repaired/small without sequelae|Ventricular septal defect	No	No	No	ICH	TTN	1					Yes		c.G71104T/c.T28252C	p.G23702W/p.C9418R	4.07E-05/0	9.71E-05/0	9.56E-05/0	D/D	23.2/17.57
SC384UB9	Singleton	CTD (TOF)	Tetralogy of Fallot or DORV or pulmonary atresia|Tetralogy of Fallot or DORV	No	No	No	ICH	DNAH10	1				Yes	No		c.C5713T/c.C12298T	p.R1905X/p.R4100C	8.13E-06/6.96E-05	0/9.69E-05	7.96E-06/9.56E-05	NA/T	44/35
SD314ZQ9	Singleton	D-TGA	D-TGA or physiologically corrected TGA (systemic right ventricle)|Mustard or Senning (atrial switch for TGA)	Yes	No	No	ICH	LRP5	0.49008					Yes		c.C772T/c.G1096A	p.R258C/p.V366M	8.16E-06/4.47E-05	0/3.23E-05	3.19E-05/3.19E-05	D/D	34/23.9
SE4J79QO	Singleton	CTD (TOF)	Tetralogy of Fallot or DORV or pulmonary atresia|Tetralogy of Fallot or DORV	No	No	No	ICH	OTOG	0.99974					Yes		c.G397A/c.C7534T	p.G133S/p.R2512C	6.00E-04/1.00E-03	6.00E-04/3.00E-04	5.97E-04/3.98E-04	T/T	34/34
SF219YP2	Singleton	LVO (HLHS)	Single ventricle (SV) Fontan-spectrum | Fontan | HLHS	No	Yes	No	ICH	CROT	0.0021603					No	Yes	c.C562T/c.610dupA	p.R188X/p.S203fs	2.00E-04/2.66E-05	2.00E-04/3.23E-05	3.19E-04/2.39E-05	NA/NA	38/NA
SGOD1YLH	Singleton	OTH	Ebstein/Uhl anomaly|Ebstein anomaly	No	No	Yes	ICH	LAMA2	0.99997					Yes		c.C1495T/c.G7681A	p.R499C/p.G2561S	7.73E-05/9.35E-05	0/6.46E-05	3.19E-05/5.57E-05	D/D	35/32
SJZ682T6	Singleton	CTD (TOF)	Tetralogy of Fallot or DORV or pulmonary atresia|Tetralogy of Fallot or DORV	No	No	No	ICH	STOX2	0.5159					No		c.C2584T/c.2586-1G>T	p.R862C/NA	5.00E-04/9.07E-05	8.00E-04/0	4.14E-04/0	D/NA	35/24.5
SK27O418	Singleton	CTD (TOF)	Tetralogy of Fallot or DORV or pulmonary atresia|Other	No	No	No	ICH	TOGARAM2	0.14661					No		c.1296_1304del/c.1618-2A>G	p.432_435del/NA	3.00E-04/5.71E-05	2.00E-04/9.69E-05	3.82E-04/1.35E-04	NA/NA	NA/24.3
SLV2W484	Singleton	CTD	Simple shunt lesions (e.g., ASD, VSD, PAPVR, PDA), repaired/small without sequelae|Ventricular septal defect	No	No	No	ICH	HTRA3	0.45441					Yes		c.G1055A/c.G1321A	p.W352X/p.D441N	4.06E-06/4.13E-06	0/0	7.96E-06/0	NA/D	37/25.6
SM42K1AG	Singleton	HTX	D-TGA or physiologically corrected TGA (systemic right ventricle)|Congenitally corrected TGA	Yes	No	No	ICH	DCLRE1C	0.99908					Yes		c.1543dupA/c.C59T	p.S515fs/p.A20V	4.00E-04/1.00E-04	9.69E-05/6.00E-04	1.83E-04/5.57E-04	NA/D	NA/24
SMVB8866	Singleton	OTH	Single ventricle (SV) Fontan-spectrum | Fontan | Tricuspid Atresia	No	No	Yes	ICH	TCF7	0.98993					No		c.C58T/c.C458A	p.P20S/p.P153H	1.46E-05/8.06E-05	0/3.00E-04	1.59E-05/2.07E-04	D/D	12.02/24.6
SN9SZ8H9	Singleton	D-TGA	D-TGA or physiologically corrected TGA (systemic right ventricle)|Mustard or Senning (atrial switch for TGA)	Yes	No	No	ICH	GPAT3	0.34024					No		c.G325A/c.G1096A	p.E109K/p.V366M	5.00E-04/2.85E-05	4.00E-04/6.46E-05	6.29E-04/3.19E-05	T/T	32/32
SP7WN49I	Singleton	OTH	Simple shunt lesions (e.g., ASD, VSD, PAPVR, PDA), repaired/small without sequelae|Atrial septal defect	No	No	No	ICH	NOTCH1	1.7238e-14					Yes		c.7244_7246del/c.G3115A	p.2415_2416del/p.G1039S	3.44E-05/8.00E-04	3.24E-05/7.00E-04	7.96E-06/2.55E-04	NA/D	NA/10.05
SQW5346R	Singleton	HTX	D-TGA or physiologically corrected TGA (systemic right ventricle)|Congenitally corrected TGA	Yes	No	No	ICH	PCDHB1	0.13935					No		c.A1787G/c.G1805A	p.D596G/p.W602X	4.00E-04/5.00E-04	2.00E-04/2.00E-04	2.15E-04/2.55E-04	D/NA	26.3/38
SR5RG567	Singleton	CTD	Simple shunt lesions (e.g., ASD, VSD, PAPVR, PDA), repaired/small without sequelae|Ventricular septal defect	No	No	No	ICH	TNC	1					Yes		c.G2491A/c.G2120C	p.D831N/p.R707T	1.00E-04/6.00E-04	9.68E-05/5.00E-04	1.67E-04/4.94E-04	T/T	33/33
SR8V572X	Singleton	OTH	Simple shunt lesion with clinical sequelae (e.g., PH, arrhythmia, CHF)|Atrial septal defect	No	No	No	ICH	PTCH1	4.9438e-10				Yes	Yes		c.G3487A/c.A324G	p.G1163S/p.I108M	5.00E-04/8.14E-05	4.00E-04/1.00E-04	7.65E-04/1.19E-04	D/D	26.7/24.3
STP41531	Singleton	OTH	Ebstein/Uhl anomaly|Ebstein anomaly	No	No	Yes	ICH	PXMP2	0.82318					No		c.G235A/c.C452T	p.G79R/p.A151V	4.06E-05/2.05E-05	0/0	4.78E-05/4.78E-05	D/D	25.3/23.7
SUV3ZBKZ	Singleton	CTD (TOF)	Tetralogy of Fallot or DORV or pulmonary atresia|Tetralogy of Fallot or DORV	No	No	No	ICH	SIPA1L3	3.6639e-06					No		c.G4760A/c.G4966A	p.R1587H/p.A1656T	3.35E-05/9.31E-06	0/0	3.19E-05/7.96E-06	D/T	31/35
SX56VL1Z	Singleton	OTH	Simple shunt lesions (e.g., ASD, VSD, PAPVR, PDA), repaired/small without sequelae|Other	No	No	No	ICH	MYH7B	0.0015861					No		c.A1219G/c.5324_5326del	p.M407V/p.1775_1776del	3.00E-04/1.00E-04	3.00E-04/2.00E-04	3.27E-04/1.19E-04	D/NA	25.1/NA
SXCG9734	Singleton	CTD (TOF)	Tetralogy of Fallot or DORV or pulmonary atresia|Tetralogy of Fallot or DORV	No	No	No	ICH	KCNH6	1.146e-05					No		c.G140C/c.C1768T	p.G47A/p.R590C	1.00E-04/3.39E-05	1.00E-04/6.47E-05	1.83E-04/3.98E-05	D/D	23/35
SY18FFLJ	Singleton	CTD (TOF)	Tetralogy of Fallot or DORV or pulmonary atresia|Tetralogy of Fallot or DORV	No	No	No	ICH	ADGRV1	1				Yes	Yes		c.C11579T/c.C13495T	p.P3860L/p.R4499C	6.07E-05/2.88E-05	0/0	5.57E-05/7.96E-06	T/T	34/33
SY9878UJ	Singleton	OTH	Simple shunt lesions (e.g., ASD, VSD, PAPVR, PDA), repaired/small without sequelae|Atrial septal defect	No	No	No	ICH	DNAH7	0.025032				Yes	No		c.G11659A/c.G10955A	p.G3887S/p.R3652Q	7.32E-05/1.22E-05	6.46E-05/3.23E-05	4.78E-05/7.96E-06	T/T	33/35
SYI3162E	Singleton	HTX	D-TGA or physiologically corrected TGA (systemic right ventricle)|Congenitally corrected TGA	Yes	No	No	ICH	ZFHX3	1.3901e-13					No		c.10559_10560insTGG/c.2328_2333del	p.G3520delinsGG/p.776_778del	3.72E-05/1.00E-04	0/2.00E-04	0/1.43E-04	NA/NA	NA/NA
