# Supplementary material for: Recessive genetic contribution to congenital heart disease in 5,424 probands
Source: Proc Natl Acad Sci U S A. 2025 Mar 3;122(10):e2419992122. doi: 10.1073/pnas.2419992122 (PMC11912448; doi:10.1073/pnas.2419992122)
Supplement: Supplementary file 4 — Dataset S03 (XLSX) [file pnas.2419992122.sd03.xlsx]

## Sheet: Dataset S3 - known CHD genes
Dataset S3 List of known human recessive CHD genes
Gene	pLI	pRec	HHE	OMIM #	OMIM Inheritance	OMIM Syndrome	Phenotypes	Supported literature (PMID)
BBS2	1.03e-17	0.12315	47.5086	615981	AR	Bardet-Biedl syndrome	BAV, ASD, cardiomyopathy	7802002
ANKS6	6.94e-06	0.99906	37.2094	615382	AR	Nephronophthisis	AS	23793029
ARMC4	1.9e-25	0.0025289	0	615451	AR	Primary ciliary dyskinesia	SI	23849778
CCDC103	0.000509	0.70269	NA	614679	AR	Primary ciliary dyskinesia	SI, HTX	22581229
CCDC114	6.63e-09	0.8774	35.5523	615067	AR	Primary ciliary dyskinesia	SI, HTX, congenital HD	23261303
CCDC151	3.47e-15	0.14167	20.5249	616037	AR	Primary ciliary dyskinesia	SI, DEX	25192045
CCDC39	7.91e-12	0.99849	42.7012	613807	AR	Primary ciliary dyskinesia	SI, HTX	21131972
CCDC40	3.82e-17	0.96601	35.4561	613808	AR	Primary ciliary dyskinesia	SI	21131974
DNAAF1	8.47e-12	0.68019	32.0174	613193	AR	Primary ciliary dyskinesia	SI	19944405,19944400
DNAAF2	6.48e-09	0.67239	97.2569	612518	AR	Primary ciliary dyskinesia	SI	19052621
DNAAF3	5.54e-08	0.8633	31.2313	606763	AR	Primary ciliary dyskinesia	SI	22387996
DNAH11	2.54e-58	1	NA	611884	AR	Primary ciliary dyskinesia	SI	22184204
DNAH5	4.86e-64	1	0	608644	AR	Primary ciliary dyskinesia	SI, HTX, congenital HD	17515466
DYNC2H1	1.14e-44	1	44.364	613091	AR	Short rib polydactyly type I/Short rib thoracic dysplasias including Jeune chondrodysplasia, Saldino-Mainzer	common AVC, PDA with R-L shunt	27925158,31943948
B3GLCT	7.14e-17	0.015201	54.3239	261540	AR	Peters-plus syndrome	ASD, VSD, PVS, BPV, subvalvular AS	16909395,18798333,19796186
EVC	3.46e-25	0.013303	41.3099	225500	AR	Ellis-van Creveld	AVC with common atrium	10700184,17024374
EVC2	1.02e-34	0.00060466	54.3125	225500	AR	Ellis-van Creveld	AVC with common atrium	17024374
GDF1	0.41	0.55482	NA	613854,208530	AD,AR	CHD/Right atrial isomerism	HTX	28991257
LRRC6	1.04e-10	0.50083	17.7366	614935	AR	Primary ciliary dyskinesia	SI	23122589
MKKS	2.13e-09	0.25367	68.6726	605231,236700	AR,AR	Bardet-Biedl syndrome/McKusick- Kaufman syndrome/Primary ciliary dyskinesia	Not specified	20472660,15666242
MKS1	3.38e-16	0.24379	40.733	249000,617121,615990	AR,AR,AR	Meckel-Gruber syndrome/Joubert and related syndromes/Bardet-Biedl syndrome/	AVC	27340223
NEK8	6.46e-09	0.99295	48.8604	613824	Not indicated	Nephronophthisis	TrA, Unseptated atrum and ventricle, HCM	26967905,26697755,23418306
NPHP3	9.84e-16	1	53.7866	604387,267010	AR,AR	Nephronophthisis/Meckel-Gruber syndrome	VSD, HTX	21866095,18371931
RAB23	0.01	0.97347	55.998	201000	AR	Carpenter syndrome	VSD, ASD, PDA, PS, TOF, TGA	17503333,25168863,20358613
TTC25	NA	NA	24.795	617092	AR	Primary ciliary dyskinesia	SI, HTX	27486780
DNAAF4	9.72e-10	0.50258	28.0075	615482	AR	Primary ciliary dyskinesia	SI, HTX, congenital HD	23872636
WDR35	1.05e-22	0.98379	59.5724	614091,613610	AR,AR	Short rib thoracic dysplasias including Jeune chondrodysplasia, Saldino-Mainzer/Cranioectodermal dysplasia (Sensenbrenner syndrome)	PFO, PDA, ASD, Small aortic isthmus, LV hypertrophy, RAV dilation	24123776,22987818
ZMYND10	2.3e-07	0.97617	25.2418	615444	AR	Primary ciliary dyskinesia	SI	23891469,23891471
DHCR7	3.95e-13	0.047078	65.9126	270400	AR	Smith-Lemli-Opitz	VSD, ASD, CoA, PDA	31840946
DOCK6	1.26e-26	0.99997	93.7673	614219	AR	Adams-Oliver	PS	28160419
DNAAF5	8.1e-11	0.88332	58.4752	614874	AR	Primary ciliary dyskinesia	SI, HTX, congenital HD	23040496
C21orf59	1.12e-06	0.81079	67.6941	615500	AR	Primary ciliary dyskinesia	SI, HTX	24094744
INVS	5.55e-18	0.72809	66.8458	602088	AR	Nephronophthisis	SI, TGA	12872123,18218308,20798123
NKX2-6	0.02	0.90598	13.8227	217095	Not indicated	Conotruncal heart malformations, Persistent truncus arteriosus	PTA	15649947,24421281
GJA1	0.16	0.84172	98.6652	600309,241550	AD,AR	Atrioventricular septal defect/Hypoplastic left heart syndrome	HLHS, VSD, PA	11470490
PDGFRA	1	2.1723e-06	69.8546	.	None	.	TAPVR	20071345
MYH6	1.6e-32	0.70757	99.9604	614089,613252,613251	Not indicated,AD,AD	Atrial septal defect/DCM/HCM	ASD, HCM, DCM; Shone complex (supravalvular mitral membrane, parachute MV, muscular or membranous subvalvular AS, CoA)	28991257
DNAI2	9.53e-13	0.68903	21.9897	612444	AR	Primary ciliary dyskinesia	SI	18950741
DNAL1	0.01	0.94176	51.9597	614017	AR	Primary ciliary dyskinesia	SI	21496787
NME8	5.58e-28	8.137e-05	26.1297	610852	AR	Primary ciliary dyskinesia	SI, SA, HTX	17360648
ESCO2	3.16e-07	0.98458	62.9885	268300	AR	Roberts syndrome-SC phocomelia syndrome	ASD, AS	31516082
NPHP4	1.74e-29	0.027328	46.0381	606966	AR	Nephronophthisis	DEX, TGA, DORV, AVSD, caval vein abnormality	22550138
KIF7	2.27e-22	0.47118	49.4995	200990	AR	Joubert and related syndromes	Septal defects, PVD	21552264,32738303,26174511
INTU	7.7e-10	0.99874	44.2	617926,617925	AR,AR	?Oral-facial-digital syndromes (types I-XVI and unclassified)/Short-rib thoracic dysplasia with polydactyly	TOF/AVC, TOF, Flat vascular malformation in area of lower spine	29451301,27158779
NEK1	1.91e-25	0.84112	55.8848	263520	AR	Short rib thoracic dysplasias including Jeune chondrodysplasia, Saldino-Mainzer	VSD, ASD, Vicuspid insufficiency, Tricuspid insufficiency (rare)	28123176,21211617
DYNC2LI1	3.15e-09	0.51615	51.9541	617088	AR	Short rib thoracic dysplasias including Jeune chondrodysplasia, Saldino-Mainzer	AVSD, AVC, HLV, CoA, PDA	32078439,26130459,28857138
MEGF8	1.93e-05	0.99998	86.0754	614976	AR	Carpenter syndrome	DEX	23063620
SPAG1	1.45e-09	0.99749	30.0718	615505	AR	Primary ciliary dyskinesia	SI	24055112
DNAI1	2.42e-08	0.99893	28.4995	244400	AR	Primary ciliary dyskinesia	SI	17515466,11231901,16858015
CFAP53	9.7e-19	0.0044961	22.7419	614779	AR	Heterotaxy	SI, HTX	22577226,26531781
PKD1L1	1.09e-40	0.99996	15.5025	617205	AR	Heterotaxy	HTX	27616478,31026592
LZTR1	1.02e-92	9.5958e-25	84.1185	616564,605275	AD,AR	Noonan syndrome	PVS, MVS, Septal defects, CoA/PVS, MVS, Septal defects, CoA, CM	29469822,30368668,25795793
B3GAT3	2.71e-08	0.29853	72.9653	245600	AR	Multiple joint dislocations, short stature, craniofacial dysmorphism, with or without congenital heart defects	Cardiomegaly, LV hypertrophy, BAV, MVP, ASD, PFO, ARD, PA dilation	31196143
HOXA1	0.29	0.71069	22.8268	601536	AR	Athabaskan brainstem dysgenesis syndrome, Bosley-Salih-Alorainy syndrome	VSD, TOF, CTD	18412118
TGDS	2.48e-09	0.46655	56.4561	616145	AR	Catel-Manzke syndrome	VSD, Overriding aorta, CoA, DEX	25480037,28422407
MMP21	1.32e-09	0.34908	22.3404	616749	AR	Heterotaxy	DEX, TGA, PA, Bilateral SVC, Aortic arch abnormalities, Septal defects, AVC, TAPVR, VS, Pulmonary trunk defects, IVCD	26437029,26437028
PLD1	4.78e-21	0.85808	51.3828	212093	AR	Cardiac valvular defect	PVS, PVA, SubPS, TVA, TVP, Attachment of septal leaflet of TV to RV free wall, TVR, Double-orifice MV, MVP, Elongation of MV chordae, MVR, VSD muscular, Single LV, Hypoplastic RV, Dilated LA, Dilated LV, PFO, Small pulmonary arteries, Aberant right subclavian artery	27799408
TMEM260	4.73e-19	0.04	52.7629	617478	AR	Structural heart defects and renal anomalies syndrome	VSD, ASD, TVA, TrA, TOF, Interrupted aortic arch, Right aortic arch, PLSVC, PAPVR	28318500
ATIC	3.01e-19	0.008365	79.7523	608688	AR	AICA-ribosiduria due to ATIC deficiency	ASD	27659940,28991257,15114530
B3GALT6	0.02	0.77935	37.7241	271640	AR	Spondyloepimetaphyseal dysplasia with joint laxity	ASD, VSD, Mitral insufficiency, BAV	31438591,26086840,21763480
CHST3	0.01	0.97808	31.5819	143095	AR	Spondyloepiphyseal dysplasia with congenital joint dislocations	VSD, Hypertrophy of all 4 chambers of heart, MV thickening to stenosis, MR, TV thickening to stenosis, TRAVS, AR, PVS	20830804,19320654
COL1A2	1	1.2442e-06	98.7161	225320	AR	Ehlers-Danlos syndrome, cardiac valvular type	MVP, MR, MV insufficiency, Aortic insufficiency	15077201,16816023
DDX11	2.35e-21	0.29372	54.7367	613398	AR	Warsaw breakage syndrome	VSD, TOF	31516082,30216658,20137776,23033317
FIG4	2.34e-34	1.9276e-05	69.6623	216340	AR	Yunis-Varon syndrome	CHD, TOF, CM, VSD	23623387
FTO	8.36e-08	0.9792	88.9542	612938	AR	Growth retardation, developmental delay, facial dysmorphism	VSD, AVC, HCM, PDA	19559399,26378117
IRX5	0.97	0.025297	60.2568	611174	AR	Hamamy syndrome	Intraventricular conduction delay, MR, ASD, AVC, PDA	16239150
LTBP4	0.5	0.50089	88.3717	613177	AR	Cutis laxa	PAS, PFO	19836010,22829427
MGP	3.61e-05	0.38388	90.306	245150	AR	Keutel syndrome	PAS	9916809,15810001
RBM8A	0.57	0.42516	92.6814	274000	AR	Thrombocytopenia-absent radius syndrome	TOF, ASD, VSD, CoA	22366785,17236129
SH3PXD2B	0.00416	0.99584	88.2756	249420	AR	Frank-ter Haar syndrome	mitral valve anomaly, MVP, DORV, VSD	20137777,24105366
STRA6	1.51e-10	0.9873	16.4301	601186	AR	Microphthalmia	PA, PDA	17273977,17503335,22686418
THOC6	0.000478	0.99824	63.4353	613680	AR	Beaulieu-Boycott-Innes syndrome	VSD, PDA	27102954
HAAO	1.06e-08	0.53654	19.0996	617660	AR	Vertebral, cardiac, renal, and limb defects syndrome	CHD, ASD, HLH, MS, AS	28792876
KYNU	4.18e-18	0.0055187	11.6905	617661	AR	Vertebral, cardiac, renal, and limb defects syndrome	HLHS	28792876,31923704
TMEM94	2.75e-14	1	94.8193	618316	AR	Intellectual developmental disorder with cardiac defects and dysmorphic facies	VSD, ASD, PDA, TOF, DORV	30526868,32825426
NADSYN1	1.25e-16	0.68163	45.6139	618845	AR	Vertebral, cardiac, renal, and limb defects syndrome	LV defect, LAA	31883644
WASHC5	8.27e-18	0.99944	79.7297	220210	AR	Ritscher-Schinzel syndrome	ASD, VSD	24065355
SMG9	3.46e-13	0.27816	50.41	616920	AR	Heart and brain malformation syndrome	VSD	27018474,31390136
PIGL	6.18e-09	0.13603	43.8606	280000	AR	CHIME syndrome	VSD, TOF, PPS, TGA	22444671
TKT	0.01	0.99311	85.3402	617044	AR	Short stature, developmental delay, and congenital heart defects	ASD, VSD	27259054
ADAMTSL2	0.0016	0.99295	43.3799	231050	AR	Geleophysic dysplasia	Cardiac valve anomaly	21415077,24014090
SMN1	0.02	0.48028	59.612	253300	AR	Spinal muscular atrophy	ASD, VSD, CoA, HLHS	18266240
DNAH9	3.05e-60	1	18.3813	618300	AR	Primary ciliary dyskinesia	SI, laterality defect	30471717,30471718
TRIP4	5.99e-07	0.99974	71.6306	616866	AR	Spinal muscular atrophy with congenital bone fractures	ASD	26924529
XYLT2	0.93	0.074242	62.9772	605822	AR	Spondyloocular syndrome	ASD	26027496,29136277
LRRC56	7.68e-10	0.26621	36.0726	618254	AR	Primary ciliary dyskinesia	SI, DEX	30388400
HPGD	1.44e-05	0.65369	41.949	259100	AR	Cranioosteoarthropathy	PDA	18500342,32282352
TALDO1	2.52e-06	0.7553	86.3073	606003	AR	Transaldolase deficiency	PDA, ASD	26238251,25388407,23315216
VPS33A	0.18	0.81793	77.4786	617303	AR	Mucopolysaccharidosis-plus syndrome	PDA, ASD	28013294
CTU2	3.97e-22	0.00032439	72.9031	618142	AR	Microcephaly, facial dysmorphism, renal agenesis, and ambiguous genitalia syndrome	VSD, ASD, PDA, Hypoplastic RV	26633546
G6PC3	4.72e-06	0.86237	69.9904	612541	AR	Dursun syndrome	ASD, prominent superficial venous pattern	19118303,20616219
ATP6V1A	0.87	0.13199	78.3666	617403	AR	Cutis laxa	Septal defect	28065471
CHST14	0.45	0.54702	57.0613	601776	AR	Ehlers-Danlos syndrome, musculocontractural type	ASD, CoA	20004762,26373698
TXNL4A	7.23e-05	0.31373	90.9111	608572	AR	Burn-McKeown syndrome	ASD, VSD	25434003
PIGN	2.29e-21	0.08666	41.3947	614080	AR	Multiple congenital anomalies-hypotonia-seizures syndrome	PFO, PDA	26394714,21493957
CCDC174	7.14e-08	0.97422	60.0532	616816	AR	Hypotonia, infantile, with psychomotor retardation	VSD	26358778
GALNS	2.96e-10	0.72557	55.291	253000	AR	Mucopolysaccharidosis	Cardiac valve defect, HCM	25545067
SMPD4	1.71e-19	0.14962	81.7827	618622	AR	Neurodevelopmental disorder with microcephaly, arthrogryposis, and structural brain anomalies	PDA, interatrial defect, DCM	31495489
LTBP3	0.69	0.31353	88.4792	601216	AR	Dental anomalies and short stature	ARD, aortic aneurysm, MVP	29625025,25899461
DSE	0.63	0.3669	62.389	615539	AR	Ehlers-Danlos syndrome, musculocontractural type	PFO, MVP, Mixomatous degeneration of , MVR	25703627
PEX2	0.000259	0.78958	60.319	614866	AR	Peroxisome biogenesis disorder	CHD	14630978
LRP2	1	6.626e-06	38.9175	222448	AR	Donnai-Barrow syndrome	VSD	17632512
C2CD3	4.44e-19	1	72.592	615948	AR	Oral-facial-digital syndromes XIV	HD, VSD, ASD	27094867
WDPCP	1.09e-10	0.99583	38.5838	615992,217085	AR,AR	?Bardet-Biedl syndrome/Oral-facial-digital syndromes (types I-XVI and unclassified)/Congenital heart defects, hamartomas of tongue, and polysyndactyly	CHD, AVC, CoA	25427950,27158779
ADAMTS10	0.84	0.15712	79.3168	277600	AR	Weill-Marchesani syndrome	HD, MV insufficiency, AVS, PVS, DA, VSD	19836009,15368195
CEP57	0.07	0.9273	73.0445	614114	AR	Mosaic variegated aneuploidy syndrome	CHD, ASD, VSD, AVR	21552266
GPC6	0.14	0.85804	52.5706	258315	AR	Omodysplasia	ASD, VSD, PAS	19481194
HYLS1	2.32e-09	0.14626	48.6115	236680	AR	Hydrolethalus syndrome	AVC, VSD	34212369
